# Supplementary material for: A scalable deep-learning framework for cancer detection using cell-free DNA shallow whole-genome sequencing
Source: Sci Adv. 2026 Jul 10;12(28):eady9432. doi: 10.1126/sciadv.ady9432 (PMC13353424; doi:10.1126/sciadv.ady9432)
Supplement: Supplementary file 2 — Data files S1 and S2 [file sciadv.ady9432_data_files_s1_and_s2.zip]

Archive with 2 entries (2 files):
- ady9432_data_file_s1.xlsx
- ady9432_data_file_s2.xlsx
