# Supplementary material for: A scalable deep-learning framework for cancer detection using cell-free DNA shallow whole-genome sequencing
Source: Sci Adv. 2026 Jul 10;12(28):eady9432. doi: 10.1126/sciadv.ady9432 (PMC13353424; doi:10.1126/sciadv.ady9432)
Supplement: Supplementary file 2 — Data files S1 and S2 [file sciadv.ady9432_data_files_s1_and_s2.zip › ady9432_data_file_s2.xlsx]

## Sheet: Table of Contents
Sheet	Description
STATS_lr	Summary stats of ichorCNA-TF models trained in different TF categories
RAW_lr	raw performances of ichorCNA-TF model
STATS_xgb_x1-x6	summary stats of XGBoost models during cross-validation (5-fold CV, 10 repeats)
RAW_xgb_x1-x6	raw performances of x1 to x6 models during cross-validation
STATS_xgb_all_feat	summary stats of UNITE-XGB model during cross-validation
RAW_xgb_all_feat	UNITE-XGB performances during cross-validation
STATS_cnn_c1-c5	summary stats of various CNN models and architectures
RAW_cnn_c1-c5	raw performances of c1 to c6 models during cross-validation
locked model scores on held-out and unseen test set	The original scores by testing the locked models using held-out and unseen test samples (Fig. 5 and 6)

## Sheet: STATS_lr
ichorcna_strat	feat	.metric	mean	median	sd	ci_95_lower	ci_95_upper	sem_lower	sem_upper
[0, 0.03]	TF	test_acc	0.577108	0.575581	0.0244855	0.570966	0.583467	0.573645	0.580571
[0, 0.03]	TF	test_acc_95spe	0.483141	0.475	0.0125677	0.47973	0.486688	0.481363	0.484918
[0, 0.03]	TF	test_acc_98spe	0.49	0.49	0	0.49	0.49	0.49	0.49
[0, 0.03]	TF	test_acc_99spe	0.495	0.495	0	0.495	0.495	0.495	0.495
[0, 0.03]	TF	test_auprc	0.680212	0.679348	0.0238964	0.673138	0.68635	0.676832	0.683591
[0, 0.03]	TF	test_auroc	0.602894	0.601248	0.0281772	0.594988	0.61061	0.598909	0.606879
[0, 0.03]	TF	test_f1	0.631386	0.633663	0.0264119	0.624472	0.63835	0.627651	0.635121
[0, 0.03]	TF	test_f1_95spe	0.0567458	0	0.0696873	0.0382694	0.0783375	0.0468906	0.0666011
[0, 0.03]	TF	test_f1_98spe	0	0	0	0	0	0	0
[0, 0.03]	TF	test_f1_99spe	0	0	0	0	0	0	0
[0, 0.03]	TF	test_ppv	0.689961	0.687836	0.0264922	0.682645	0.69767	0.686214	0.693708
[0, 0.03]	TF	test_sen_95spe	0.0576611	0.0547957	0.0250884	0.0512774	0.0646802	0.054113	0.0612091
[0, 0.03]	TF	test_sen_98spe	0.0220385	0	0.0271132	0.014357	0.0302597	0.0182041	0.0258729
[0, 0.03]	TF	test_sen_99spe	0.00445839	0	0.0131646	0.0011163	0.0085554	0.00259663	0.00632014
[0, 0.03]	TF	test_sensitivity	0.58285	0.584119	0.0346026	0.574487	0.592488	0.577956	0.587744
[0, 0.03]	TF	test_specificity	0.568017	0.569296	0.0416929	0.555588	0.579672	0.562121	0.573913
(0.03, 0.1]	TF	test_acc	0.906498	0.910891	0.0206671	0.901169	0.911965	0.903575	0.909421
(0.03, 0.1]	TF	test_acc_95spe	0.85724	0.869074	0.0590878	0.840986	0.874067	0.848884	0.865597
(0.03, 0.1]	TF	test_acc_98spe	0.783208	0.789726	0.0753319	0.761618	0.80235	0.772554	0.793861
(0.03, 0.1]	TF	test_acc_99spe	0.775006	0.789118	0.0944057	0.745476	0.801319	0.761655	0.788357
(0.03, 0.1]	TF	test_auprc	0.968102	0.968969	0.014359	0.96434	0.972068	0.966071	0.970133
(0.03, 0.1]	TF	test_auroc	0.983264	0.984102	0.0076945	0.981275	0.985414	0.982176	0.984352
(0.03, 0.1]	TF	test_f1	0.860066	0.864865	0.0330593	0.851397	0.869247	0.855391	0.864741
(0.03, 0.1]	TF	test_f1_95spe	0.85348	0.872283	0.0736263	0.833489	0.872241	0.843068	0.863893
(0.03, 0.1]	TF	test_f1_98spe	0.724219	0.747549	0.164283	0.66974	0.763098	0.700986	0.747453
(0.03, 0.1]	TF	test_f1_99spe	0.692601	0.740741	0.217057	0.626864	0.745643	0.661905	0.723298
(0.03, 0.1]	TF	test_ppv	0.921732	0.920998	0.039413	0.911238	0.932077	0.916158	0.927305
(0.03, 0.1]	TF	test_sen_95spe	0.79575	0.81717	0.11918	0.764481	0.826634	0.778896	0.812605
(0.03, 0.1]	TF	test_sen_98spe	0.587547	0.6	0.151568	0.54439	0.62353	0.566112	0.608982
(0.03, 0.1]	TF	test_sen_99spe	0.560552	0.588235	0.189345	0.50731	0.611342	0.533774	0.587329
(0.03, 0.1]	TF	test_sensitivity	0.807944	0.815789	0.0474422	0.793956	0.821356	0.801235	0.814654
(0.03, 0.1]	TF	test_specificity	0.961188	0.961218	0.0200995	0.956136	0.966902	0.958346	0.964031
(0.1, 1]	TF	test_acc	1	1	0	1	1	1	1
(0.1, 1]	TF	test_acc_95spe	0.475	0.475	0	0.475	0.475	0.475	0.475
(0.1, 1]	TF	test_acc_98spe	0.49	0.49	0	0.49	0.49	0.49	0.49
(0.1, 1]	TF	test_acc_99spe	0.495	0.495	0	0.495	0.495	0.495	0.495
(0.1, 1]	TF	test_auprc	1	1	1.05206e-16	1	1	1	1
(0.1, 1]	TF	test_auroc	1	1	0	1	1	1	1
(0.1, 1]	TF	test_f1	1	1	0	1	1	1	1
(0.1, 1]	TF	test_f1_95spe	0	0	0	0	0	0	0
(0.1, 1]	TF	test_f1_98spe	0	0	0	0	0	0	0
(0.1, 1]	TF	test_f1_99spe	0	0	0	0	0	0	0
(0.1, 1]	TF	test_ppv	1	1	0	1	1	1	1
(0.1, 1]	TF	test_sen_95spe	0	0	0	0	0	0	0
(0.1, 1]	TF	test_sen_98spe	0	0	0	0	0	0	0
(0.1, 1]	TF	test_sen_99spe	0	0	0	0	0	0	0
(0.1, 1]	TF	test_sensitivity	1	1	0	1	1	1	1
(0.1, 1]	TF	test_specificity	1	1	0	1	1	1	1
all	TF	test_acc	0.536039	0.53629	0.0180535	0.53105	0.541013	0.533486	0.538592
all	TF	test_acc_95spe	0.646638	0.648258	0.0148022	0.642732	0.650505	0.644545	0.648732
all	TF	test_acc_98spe	0.652811	0.656269	0.0288388	0.643978	0.659762	0.648733	0.65689
all	TF	test_acc_99spe	0.634376	0.658048	0.0636398	0.616719	0.650377	0.625376	0.643376
all	TF	test_auprc	0.866094	0.865506	0.0123262	0.862609	0.869544	0.864351	0.867837
all	TF	test_auroc	0.642172	0.638049	0.0269224	0.63483	0.649129	0.638364	0.645979
all	TF	test_f1	0.552026	0.552127	0.0265601	0.544499	0.559422	0.54827	0.555782
all	TF	test_f1_95spe	0.538856	0.542234	0.0338421	0.529037	0.548139	0.53407	0.543642
all	TF	test_f1_98spe	0.489962	0.503079	0.0802598	0.461755	0.507805	0.478612	0.501313
all	TF	test_f1_99spe	0.417692	0.491812	0.187837	0.368438	0.464129	0.391128	0.444256
all	TF	test_ppv	0.956247	0.958333	0.0213551	0.950276	0.961982	0.953227	0.959267
all	TF	test_sen_95spe	0.373867	0.376017	0.032583	0.365695	0.382975	0.369259	0.378475
all	TF	test_sen_98spe	0.327741	0.336076	0.0582705	0.31063	0.341297	0.3195	0.335981
all	TF	test_sen_99spe	0.278752	0.326097	0.12728	0.241957	0.309681	0.260752	0.296752
all	TF	test_sensitivity	0.388547	0.387359	0.026026	0.381124	0.395924	0.384866	0.392227
all	TF	test_specificity	0.949356	0.953125	0.0265618	0.942031	0.9563	0.9456	0.953113

## Sheet: RAW_lr
id	repeat	fold	model_name	ichorcna_strat	feat	.metric	.estimate
lr_input.feat.cnv.tf.0-0.03_pairwise_roc_curve_csv/repeat_10_fold_5_metrics.csv	1	1	lr	[0, 0.03]	TF	AUROC	0.610826
lr_input.feat.cnv.tf.0-0.03_pairwise_roc_curve_csv/repeat_10_fold_5_metrics.csv	1	1	lr	[0, 0.03]	TF	AUPRC	0.677274
lr_input.feat.cnv.tf.0-0.03_pairwise_roc_curve_csv/repeat_10_fold_5_metrics.csv	1	1	lr	[0, 0.03]	TF	Accuracy	0.560694
lr_input.feat.cnv.tf.0-0.03_pairwise_roc_curve_csv/repeat_10_fold_5_metrics.csv	1	1	lr	[0, 0.03]	TF	Sensitivity	0.564815
lr_input.feat.cnv.tf.0-0.03_pairwise_roc_curve_csv/repeat_10_fold_5_metrics.csv	1	1	lr	[0, 0.03]	TF	Specificity	0.553846
lr_input.feat.cnv.tf.0-0.03_pairwise_roc_curve_csv/repeat_10_fold_5_metrics.csv	1	1	lr	[0, 0.03]	TF	F1	0.616162
lr_input.feat.cnv.tf.0-0.03_pairwise_roc_curve_csv/repeat_10_fold_5_metrics.csv	1	1	lr	[0, 0.03]	TF	Sensitivity at 99% Specificity	0
lr_input.feat.cnv.tf.0-0.03_pairwise_roc_curve_csv/repeat_10_fold_5_metrics.csv	1	1	lr	[0, 0.03]	TF	Accuracy at 99% Specificity	0.495
lr_input.feat.cnv.tf.0-0.03_pairwise_roc_curve_csv/repeat_10_fold_5_metrics.csv	1	1	lr	[0, 0.03]	TF	F1 at 99% Specificity	0
lr_input.feat.cnv.tf.0-0.03_pairwise_roc_curve_csv/repeat_10_fold_5_metrics.csv	1	1	lr	[0, 0.03]	TF	Sensitivity at 95% Specificity	0.0833333
lr_input.feat.cnv.tf.0-0.03_pairwise_roc_curve_csv/repeat_10_fold_5_metrics.csv	1	1	lr	[0, 0.03]	TF	Accuracy at 95% Specificity	0.475
lr_input.feat.cnv.tf.0-0.03_pairwise_roc_curve_csv/repeat_10_fold_5_metrics.csv	1	1	lr	[0, 0.03]	TF	F1 at 95% Specificity	0
lr_input.feat.cnv.tf.0-0.03_pairwise_roc_curve_csv/repeat_10_fold_5_metrics.csv	1	2	lr	[0, 0.03]	TF	AUROC	0.640818
lr_input.feat.cnv.tf.0-0.03_pairwise_roc_curve_csv/repeat_10_fold_5_metrics.csv	1	2	lr	[0, 0.03]	TF	AUPRC	0.721407
lr_input.feat.cnv.tf.0-0.03_pairwise_roc_curve_csv/repeat_10_fold_5_metrics.csv	1	2	lr	[0, 0.03]	TF	Accuracy	0.575581
lr_input.feat.cnv.tf.0-0.03_pairwise_roc_curve_csv/repeat_10_fold_5_metrics.csv	1	2	lr	[0, 0.03]	TF	Sensitivity	0.568807
lr_input.feat.cnv.tf.0-0.03_pairwise_roc_curve_csv/repeat_10_fold_5_metrics.csv	1	2	lr	[0, 0.03]	TF	Specificity	0.587302
lr_input.feat.cnv.tf.0-0.03_pairwise_roc_curve_csv/repeat_10_fold_5_metrics.csv	1	2	lr	[0, 0.03]	TF	F1	0.629442
lr_input.feat.cnv.tf.0-0.03_pairwise_roc_curve_csv/repeat_10_fold_5_metrics.csv	1	2	lr	[0, 0.03]	TF	Sensitivity at 99% Specificity	0
lr_input.feat.cnv.tf.0-0.03_pairwise_roc_curve_csv/repeat_10_fold_5_metrics.csv	1	2	lr	[0, 0.03]	TF	Accuracy at 99% Specificity	0.495
lr_input.feat.cnv.tf.0-0.03_pairwise_roc_curve_csv/repeat_10_fold_5_metrics.csv	1	2	lr	[0, 0.03]	TF	F1 at 99% Specificity	0
lr_input.feat.cnv.tf.0-0.03_pairwise_roc_curve_csv/repeat_10_fold_5_metrics.csv	1	2	lr	[0, 0.03]	TF	Sensitivity at 95% Specificity	0.0366972
lr_input.feat.cnv.tf.0-0.03_pairwise_roc_curve_csv/repeat_10_fold_5_metrics.csv	1	2	lr	[0, 0.03]	TF	Accuracy at 95% Specificity	0.475
lr_input.feat.cnv.tf.0-0.03_pairwise_roc_curve_csv/repeat_10_fold_5_metrics.csv	1	2	lr	[0, 0.03]	TF	F1 at 95% Specificity	0
lr_input.feat.cnv.tf.0-0.03_pairwise_roc_curve_csv/repeat_10_fold_5_metrics.csv	1	3	lr	[0, 0.03]	TF	AUROC	0.609447
lr_input.feat.cnv.tf.0-0.03_pairwise_roc_curve_csv/repeat_10_fold_5_metrics.csv	1	3	lr	[0, 0.03]	TF	AUPRC	0.708687
lr_input.feat.cnv.tf.0-0.03_pairwise_roc_curve_csv/repeat_10_fold_5_metrics.csv	1	3	lr	[0, 0.03]	TF	Accuracy	0.552326
lr_input.feat.cnv.tf.0-0.03_pairwise_roc_curve_csv/repeat_10_fold_5_metrics.csv	1	3	lr	[0, 0.03]	TF	Sensitivity	0.537037
lr_input.feat.cnv.tf.0-0.03_pairwise_roc_curve_csv/repeat_10_fold_5_metrics.csv	1	3	lr	[0, 0.03]	TF	Specificity	0.578125
lr_input.feat.cnv.tf.0-0.03_pairwise_roc_curve_csv/repeat_10_fold_5_metrics.csv	1	3	lr	[0, 0.03]	TF	F1	0.601036
lr_input.feat.cnv.tf.0-0.03_pairwise_roc_curve_csv/repeat_10_fold_5_metrics.csv	1	3	lr	[0, 0.03]	TF	Sensitivity at 99% Specificity	0.0648148
lr_input.feat.cnv.tf.0-0.03_pairwise_roc_curve_csv/repeat_10_fold_5_metrics.csv	1	3	lr	[0, 0.03]	TF	Accuracy at 99% Specificity	0.495
lr_input.feat.cnv.tf.0-0.03_pairwise_roc_curve_csv/repeat_10_fold_5_metrics.csv	1	3	lr	[0, 0.03]	TF	F1 at 99% Specificity	0
lr_input.feat.cnv.tf.0-0.03_pairwise_roc_curve_csv/repeat_10_fold_5_metrics.csv	1	3	lr	[0, 0.03]	TF	Sensitivity at 95% Specificity	0.0740741
lr_input.feat.cnv.tf.0-0.03_pairwise_roc_curve_csv/repeat_10_fold_5_metrics.csv	1	3	lr	[0, 0.03]	TF	Accuracy at 95% Specificity	0.497193
lr_input.feat.cnv.tf.0-0.03_pairwise_roc_curve_csv/repeat_10_fold_5_metrics.csv	1	3	lr	[0, 0.03]	TF	F1 at 95% Specificity	0.135593
lr_input.feat.cnv.tf.0-0.03_pairwise_roc_curve_csv/repeat_10_fold_5_metrics.csv	1	4	lr	[0, 0.03]	TF	AUROC	0.623724
lr_input.feat.cnv.tf.0-0.03_pairwise_roc_curve_csv/repeat_10_fold_5_metrics.csv	1	4	lr	[0, 0.03]	TF	AUPRC	0.693381
lr_input.feat.cnv.tf.0-0.03_pairwise_roc_curve_csv/repeat_10_fold_5_metrics.csv	1	4	lr	[0, 0.03]	TF	Accuracy	0.593023
lr_input.feat.cnv.tf.0-0.03_pairwise_roc_curve_csv/repeat_10_fold_5_metrics.csv	1	4	lr	[0, 0.03]	TF	Sensitivity	0.588785
lr_input.feat.cnv.tf.0-0.03_pairwise_roc_curve_csv/repeat_10_fold_5_metrics.csv	1	4	lr	[0, 0.03]	TF	Specificity	0.6
lr_input.feat.cnv.tf.0-0.03_pairwise_roc_curve_csv/repeat_10_fold_5_metrics.csv	1	4	lr	[0, 0.03]	TF	F1	0.642857
lr_input.feat.cnv.tf.0-0.03_pairwise_roc_curve_csv/repeat_10_fold_5_metrics.csv	1	4	lr	[0, 0.03]	TF	Sensitivity at 99% Specificity	0.0280374
lr_input.feat.cnv.tf.0-0.03_pairwise_roc_curve_csv/repeat_10_fold_5_metrics.csv	1	4	lr	[0, 0.03]	TF	Accuracy at 99% Specificity	0.495
lr_input.feat.cnv.tf.0-0.03_pairwise_roc_curve_csv/repeat_10_fold_5_metrics.csv	1	4	lr	[0, 0.03]	TF	F1 at 99% Specificity	0
lr_input.feat.cnv.tf.0-0.03_pairwise_roc_curve_csv/repeat_10_fold_5_metrics.csv	1	4	lr	[0, 0.03]	TF	Sensitivity at 95% Specificity	0.0934579
lr_input.feat.cnv.tf.0-0.03_pairwise_roc_curve_csv/repeat_10_fold_5_metrics.csv	1	4	lr	[0, 0.03]	TF	Accuracy at 95% Specificity	0.507114
lr_input.feat.cnv.tf.0-0.03_pairwise_roc_curve_csv/repeat_10_fold_5_metrics.csv	1	4	lr	[0, 0.03]	TF	F1 at 95% Specificity	0.168067
lr_input.feat.cnv.tf.0-0.03_pairwise_roc_curve_csv/repeat_10_fold_5_metrics.csv	1	5	lr	[0, 0.03]	TF	AUROC	0.543411
lr_input.feat.cnv.tf.0-0.03_pairwise_roc_curve_csv/repeat_10_fold_5_metrics.csv	1	5	lr	[0, 0.03]	TF	AUPRC	0.612187
lr_input.feat.cnv.tf.0-0.03_pairwise_roc_curve_csv/repeat_10_fold_5_metrics.csv	1	5	lr	[0, 0.03]	TF	Accuracy	0.593023
lr_input.feat.cnv.tf.0-0.03_pairwise_roc_curve_csv/repeat_10_fold_5_metrics.csv	1	5	lr	[0, 0.03]	TF	Sensitivity	0.644231
lr_input.feat.cnv.tf.0-0.03_pairwise_roc_curve_csv/repeat_10_fold_5_metrics.csv	1	5	lr	[0, 0.03]	TF	Specificity	0.514706
lr_input.feat.cnv.tf.0-0.03_pairwise_roc_curve_csv/repeat_10_fold_5_metrics.csv	1	5	lr	[0, 0.03]	TF	F1	0.656863
lr_input.feat.cnv.tf.0-0.03_pairwise_roc_curve_csv/repeat_10_fold_5_metrics.csv	1	5	lr	[0, 0.03]	TF	Sensitivity at 99% Specificity	0
lr_input.feat.cnv.tf.0-0.03_pairwise_roc_curve_csv/repeat_10_fold_5_metrics.csv	1	5	lr	[0, 0.03]	TF	Accuracy at 99% Specificity	0.495
lr_input.feat.cnv.tf.0-0.03_pairwise_roc_curve_csv/repeat_10_fold_5_metrics.csv	1	5	lr	[0, 0.03]	TF	F1 at 99% Specificity	0
lr_input.feat.cnv.tf.0-0.03_pairwise_roc_curve_csv/repeat_10_fold_5_metrics.csv	1	5	lr	[0, 0.03]	TF	Sensitivity at 95% Specificity	0.0288462
lr_input.feat.cnv.tf.0-0.03_pairwise_roc_curve_csv/repeat_10_fold_5_metrics.csv	1	5	lr	[0, 0.03]	TF	Accuracy at 95% Specificity	0.475
lr_input.feat.cnv.tf.0-0.03_pairwise_roc_curve_csv/repeat_10_fold_5_metrics.csv	1	5	lr	[0, 0.03]	TF	F1 at 95% Specificity	0
lr_input.feat.cnv.tf.0-0.03_pairwise_roc_curve_csv/repeat_10_fold_5_metrics.csv	2	1	lr	[0, 0.03]	TF	AUROC	0.571675
lr_input.feat.cnv.tf.0-0.03_pairwise_roc_curve_csv/repeat_10_fold_5_metrics.csv	2	1	lr	[0, 0.03]	TF	AUPRC	0.669867
lr_input.feat.cnv.tf.0-0.03_pairwise_roc_curve_csv/repeat_10_fold_5_metrics.csv	2	1	lr	[0, 0.03]	TF	Accuracy	0.534884
lr_input.feat.cnv.tf.0-0.03_pairwise_roc_curve_csv/repeat_10_fold_5_metrics.csv	2	1	lr	[0, 0.03]	TF	Sensitivity	0.53271
lr_input.feat.cnv.tf.0-0.03_pairwise_roc_curve_csv/repeat_10_fold_5_metrics.csv	2	1	lr	[0, 0.03]	TF	Specificity	0.538462
lr_input.feat.cnv.tf.0-0.03_pairwise_roc_curve_csv/repeat_10_fold_5_metrics.csv	2	1	lr	[0, 0.03]	TF	F1	0.587629
lr_input.feat.cnv.tf.0-0.03_pairwise_roc_curve_csv/repeat_10_fold_5_metrics.csv	2	1	lr	[0, 0.03]	TF	Sensitivity at 99% Specificity	0.046729
lr_input.feat.cnv.tf.0-0.03_pairwise_roc_curve_csv/repeat_10_fold_5_metrics.csv	2	1	lr	[0, 0.03]	TF	Accuracy at 99% Specificity	0.495
lr_input.feat.cnv.tf.0-0.03_pairwise_roc_curve_csv/repeat_10_fold_5_metrics.csv	2	1	lr	[0, 0.03]	TF	F1 at 99% Specificity	0
lr_input.feat.cnv.tf.0-0.03_pairwise_roc_curve_csv/repeat_10_fold_5_metrics.csv	2	1	lr	[0, 0.03]	TF	Sensitivity at 95% Specificity	0.0560748
lr_input.feat.cnv.tf.0-0.03_pairwise_roc_curve_csv/repeat_10_fold_5_metrics.csv	2	1	lr	[0, 0.03]	TF	Accuracy at 95% Specificity	0.488422
lr_input.feat.cnv.tf.0-0.03_pairwise_roc_curve_csv/repeat_10_fold_5_metrics.csv	2	1	lr	[0, 0.03]	TF	F1 at 95% Specificity	0.104348
lr_input.feat.cnv.tf.0-0.03_pairwise_roc_curve_csv/repeat_10_fold_5_metrics.csv	2	2	lr	[0, 0.03]	TF	AUROC	0.61745
lr_input.feat.cnv.tf.0-0.03_pairwise_roc_curve_csv/repeat_10_fold_5_metrics.csv	2	2	lr	[0, 0.03]	TF	AUPRC	0.685439
lr_input.feat.cnv.tf.0-0.03_pairwise_roc_curve_csv/repeat_10_fold_5_metrics.csv	2	2	lr	[0, 0.03]	TF	Accuracy	0.601156
lr_input.feat.cnv.tf.0-0.03_pairwise_roc_curve_csv/repeat_10_fold_5_metrics.csv	2	2	lr	[0, 0.03]	TF	Sensitivity	0.574074
lr_input.feat.cnv.tf.0-0.03_pairwise_roc_curve_csv/repeat_10_fold_5_metrics.csv	2	2	lr	[0, 0.03]	TF	Specificity	0.646154
lr_input.feat.cnv.tf.0-0.03_pairwise_roc_curve_csv/repeat_10_fold_5_metrics.csv	2	2	lr	[0, 0.03]	TF	F1	0.642487
lr_input.feat.cnv.tf.0-0.03_pairwise_roc_curve_csv/repeat_10_fold_5_metrics.csv	2	2	lr	[0, 0.03]	TF	Sensitivity at 99% Specificity	0
lr_input.feat.cnv.tf.0-0.03_pairwise_roc_curve_csv/repeat_10_fold_5_metrics.csv	2	2	lr	[0, 0.03]	TF	Accuracy at 99% Specificity	0.495
lr_input.feat.cnv.tf.0-0.03_pairwise_roc_curve_csv/repeat_10_fold_5_metrics.csv	2	2	lr	[0, 0.03]	TF	F1 at 99% Specificity	0
lr_input.feat.cnv.tf.0-0.03_pairwise_roc_curve_csv/repeat_10_fold_5_metrics.csv	2	2	lr	[0, 0.03]	TF	Sensitivity at 95% Specificity	0.0833333
lr_input.feat.cnv.tf.0-0.03_pairwise_roc_curve_csv/repeat_10_fold_5_metrics.csv	2	2	lr	[0, 0.03]	TF	Accuracy at 95% Specificity	0.475
lr_input.feat.cnv.tf.0-0.03_pairwise_roc_curve_csv/repeat_10_fold_5_metrics.csv	2	2	lr	[0, 0.03]	TF	F1 at 95% Specificity	0
lr_input.feat.cnv.tf.0-0.03_pairwise_roc_curve_csv/repeat_10_fold_5_metrics.csv	2	3	lr	[0, 0.03]	TF	AUROC	0.599461
lr_input.feat.cnv.tf.0-0.03_pairwise_roc_curve_csv/repeat_10_fold_5_metrics.csv	2	3	lr	[0, 0.03]	TF	AUPRC	0.698648
lr_input.feat.cnv.tf.0-0.03_pairwise_roc_curve_csv/repeat_10_fold_5_metrics.csv	2	3	lr	[0, 0.03]	TF	Accuracy	0.569767
lr_input.feat.cnv.tf.0-0.03_pairwise_roc_curve_csv/repeat_10_fold_5_metrics.csv	2	3	lr	[0, 0.03]	TF	Sensitivity	0.587156
lr_input.feat.cnv.tf.0-0.03_pairwise_roc_curve_csv/repeat_10_fold_5_metrics.csv	2	3	lr	[0, 0.03]	TF	Specificity	0.539683
lr_input.feat.cnv.tf.0-0.03_pairwise_roc_curve_csv/repeat_10_fold_5_metrics.csv	2	3	lr	[0, 0.03]	TF	F1	0.633663
lr_input.feat.cnv.tf.0-0.03_pairwise_roc_curve_csv/repeat_10_fold_5_metrics.csv	2	3	lr	[0, 0.03]	TF	Sensitivity at 99% Specificity	0
lr_input.feat.cnv.tf.0-0.03_pairwise_roc_curve_csv/repeat_10_fold_5_metrics.csv	2	3	lr	[0, 0.03]	TF	Accuracy at 99% Specificity	0.495
lr_input.feat.cnv.tf.0-0.03_pairwise_roc_curve_csv/repeat_10_fold_5_metrics.csv	2	3	lr	[0, 0.03]	TF	F1 at 99% Specificity	0
lr_input.feat.cnv.tf.0-0.03_pairwise_roc_curve_csv/repeat_10_fold_5_metrics.csv	2	3	lr	[0, 0.03]	TF	Sensitivity at 95% Specificity	0.0458716
lr_input.feat.cnv.tf.0-0.03_pairwise_roc_curve_csv/repeat_10_fold_5_metrics.csv	2	3	lr	[0, 0.03]	TF	Accuracy at 95% Specificity	0.475
lr_input.feat.cnv.tf.0-0.03_pairwise_roc_curve_csv/repeat_10_fold_5_metrics.csv	2	3	lr	[0, 0.03]	TF	F1 at 95% Specificity	0
lr_input.feat.cnv.tf.0-0.03_pairwise_roc_curve_csv/repeat_10_fold_5_metrics.csv	2	4	lr	[0, 0.03]	TF	AUROC	0.617138
lr_input.feat.cnv.tf.0-0.03_pairwise_roc_curve_csv/repeat_10_fold_5_metrics.csv	2	4	lr	[0, 0.03]	TF	AUPRC	0.681753
lr_input.feat.cnv.tf.0-0.03_pairwise_roc_curve_csv/repeat_10_fold_5_metrics.csv	2	4	lr	[0, 0.03]	TF	Accuracy	0.581395
lr_input.feat.cnv.tf.0-0.03_pairwise_roc_curve_csv/repeat_10_fold_5_metrics.csv	2	4	lr	[0, 0.03]	TF	Sensitivity	0.566038
lr_input.feat.cnv.tf.0-0.03_pairwise_roc_curve_csv/repeat_10_fold_5_metrics.csv	2	4	lr	[0, 0.03]	TF	Specificity	0.606061
lr_input.feat.cnv.tf.0-0.03_pairwise_roc_curve_csv/repeat_10_fold_5_metrics.csv	2	4	lr	[0, 0.03]	TF	F1	0.625
lr_input.feat.cnv.tf.0-0.03_pairwise_roc_curve_csv/repeat_10_fold_5_metrics.csv	2	4	lr	[0, 0.03]	TF	Sensitivity at 99% Specificity	0
lr_input.feat.cnv.tf.0-0.03_pairwise_roc_curve_csv/repeat_10_fold_5_metrics.csv	2	4	lr	[0, 0.03]	TF	Accuracy at 99% Specificity	0.495
lr_input.feat.cnv.tf.0-0.03_pairwise_roc_curve_csv/repeat_10_fold_5_metrics.csv	2	4	lr	[0, 0.03]	TF	F1 at 99% Specificity	0
lr_input.feat.cnv.tf.0-0.03_pairwise_roc_curve_csv/repeat_10_fold_5_metrics.csv	2	4	lr	[0, 0.03]	TF	Sensitivity at 95% Specificity	0.0283019
lr_input.feat.cnv.tf.0-0.03_pairwise_roc_curve_csv/repeat_10_fold_5_metrics.csv	2	4	lr	[0, 0.03]	TF	Accuracy at 95% Specificity	0.475
lr_input.feat.cnv.tf.0-0.03_pairwise_roc_curve_csv/repeat_10_fold_5_metrics.csv	2	4	lr	[0, 0.03]	TF	F1 at 95% Specificity	0
lr_input.feat.cnv.tf.0-0.03_pairwise_roc_curve_csv/repeat_10_fold_5_metrics.csv	2	5	lr	[0, 0.03]	TF	AUROC	0.605132
lr_input.feat.cnv.tf.0-0.03_pairwise_roc_curve_csv/repeat_10_fold_5_metrics.csv	2	5	lr	[0, 0.03]	TF	AUPRC	0.661855
lr_input.feat.cnv.tf.0-0.03_pairwise_roc_curve_csv/repeat_10_fold_5_metrics.csv	2	5	lr	[0, 0.03]	TF	Accuracy	0.604651
lr_input.feat.cnv.tf.0-0.03_pairwise_roc_curve_csv/repeat_10_fold_5_metrics.csv	2	5	lr	[0, 0.03]	TF	Sensitivity	0.669811
lr_input.feat.cnv.tf.0-0.03_pairwise_roc_curve_csv/repeat_10_fold_5_metrics.csv	2	5	lr	[0, 0.03]	TF	Specificity	0.5
lr_input.feat.cnv.tf.0-0.03_pairwise_roc_curve_csv/repeat_10_fold_5_metrics.csv	2	5	lr	[0, 0.03]	TF	F1	0.67619
lr_input.feat.cnv.tf.0-0.03_pairwise_roc_curve_csv/repeat_10_fold_5_metrics.csv	2	5	lr	[0, 0.03]	TF	Sensitivity at 99% Specificity	0
lr_input.feat.cnv.tf.0-0.03_pairwise_roc_curve_csv/repeat_10_fold_5_metrics.csv	2	5	lr	[0, 0.03]	TF	Accuracy at 99% Specificity	0.495
lr_input.feat.cnv.tf.0-0.03_pairwise_roc_curve_csv/repeat_10_fold_5_metrics.csv	2	5	lr	[0, 0.03]	TF	F1 at 99% Specificity	0
lr_input.feat.cnv.tf.0-0.03_pairwise_roc_curve_csv/repeat_10_fold_5_metrics.csv	2	5	lr	[0, 0.03]	TF	Sensitivity at 95% Specificity	0.0377358
lr_input.feat.cnv.tf.0-0.03_pairwise_roc_curve_csv/repeat_10_fold_5_metrics.csv	2	5	lr	[0, 0.03]	TF	Accuracy at 95% Specificity	0.475
lr_input.feat.cnv.tf.0-0.03_pairwise_roc_curve_csv/repeat_10_fold_5_metrics.csv	2	5	lr	[0, 0.03]	TF	F1 at 95% Specificity	0
lr_input.feat.cnv.tf.0-0.03_pairwise_roc_curve_csv/repeat_10_fold_5_metrics.csv	3	1	lr	[0, 0.03]	TF	AUROC	0.600071
lr_input.feat.cnv.tf.0-0.03_pairwise_roc_curve_csv/repeat_10_fold_5_metrics.csv	3	1	lr	[0, 0.03]	TF	AUPRC	0.674716
lr_input.feat.cnv.tf.0-0.03_pairwise_roc_curve_csv/repeat_10_fold_5_metrics.csv	3	1	lr	[0, 0.03]	TF	Accuracy	0.563953
lr_input.feat.cnv.tf.0-0.03_pairwise_roc_curve_csv/repeat_10_fold_5_metrics.csv	3	1	lr	[0, 0.03]	TF	Sensitivity	0.552381
lr_input.feat.cnv.tf.0-0.03_pairwise_roc_curve_csv/repeat_10_fold_5_metrics.csv	3	1	lr	[0, 0.03]	TF	Specificity	0.58209
lr_input.feat.cnv.tf.0-0.03_pairwise_roc_curve_csv/repeat_10_fold_5_metrics.csv	3	1	lr	[0, 0.03]	TF	F1	0.60733
lr_input.feat.cnv.tf.0-0.03_pairwise_roc_curve_csv/repeat_10_fold_5_metrics.csv	3	1	lr	[0, 0.03]	TF	Sensitivity at 99% Specificity	0
lr_input.feat.cnv.tf.0-0.03_pairwise_roc_curve_csv/repeat_10_fold_5_metrics.csv	3	1	lr	[0, 0.03]	TF	Accuracy at 99% Specificity	0.495
lr_input.feat.cnv.tf.0-0.03_pairwise_roc_curve_csv/repeat_10_fold_5_metrics.csv	3	1	lr	[0, 0.03]	TF	F1 at 99% Specificity	0
lr_input.feat.cnv.tf.0-0.03_pairwise_roc_curve_csv/repeat_10_fold_5_metrics.csv	3	1	lr	[0, 0.03]	TF	Sensitivity at 95% Specificity	0.047619
lr_input.feat.cnv.tf.0-0.03_pairwise_roc_curve_csv/repeat_10_fold_5_metrics.csv	3	1	lr	[0, 0.03]	TF	Accuracy at 95% Specificity	0.477541
lr_input.feat.cnv.tf.0-0.03_pairwise_roc_curve_csv/repeat_10_fold_5_metrics.csv	3	1	lr	[0, 0.03]	TF	F1 at 95% Specificity	0.0884956
lr_input.feat.cnv.tf.0-0.03_pairwise_roc_curve_csv/repeat_10_fold_5_metrics.csv	3	2	lr	[0, 0.03]	TF	AUROC	0.590981
lr_input.feat.cnv.tf.0-0.03_pairwise_roc_curve_csv/repeat_10_fold_5_metrics.csv	3	2	lr	[0, 0.03]	TF	AUPRC	0.678895
lr_input.feat.cnv.tf.0-0.03_pairwise_roc_curve_csv/repeat_10_fold_5_metrics.csv	3	2	lr	[0, 0.03]	TF	Accuracy	0.569767
lr_input.feat.cnv.tf.0-0.03_pairwise_roc_curve_csv/repeat_10_fold_5_metrics.csv	3	2	lr	[0, 0.03]	TF	Sensitivity	0.622642
lr_input.feat.cnv.tf.0-0.03_pairwise_roc_curve_csv/repeat_10_fold_5_metrics.csv	3	2	lr	[0, 0.03]	TF	Specificity	0.484848
lr_input.feat.cnv.tf.0-0.03_pairwise_roc_curve_csv/repeat_10_fold_5_metrics.csv	3	2	lr	[0, 0.03]	TF	F1	0.640777
lr_input.feat.cnv.tf.0-0.03_pairwise_roc_curve_csv/repeat_10_fold_5_metrics.csv	3	2	lr	[0, 0.03]	TF	Sensitivity at 99% Specificity	0
lr_input.feat.cnv.tf.0-0.03_pairwise_roc_curve_csv/repeat_10_fold_5_metrics.csv	3	2	lr	[0, 0.03]	TF	Accuracy at 99% Specificity	0.495
lr_input.feat.cnv.tf.0-0.03_pairwise_roc_curve_csv/repeat_10_fold_5_metrics.csv	3	2	lr	[0, 0.03]	TF	F1 at 99% Specificity	0
lr_input.feat.cnv.tf.0-0.03_pairwise_roc_curve_csv/repeat_10_fold_5_metrics.csv	3	2	lr	[0, 0.03]	TF	Sensitivity at 95% Specificity	0.103774
lr_input.feat.cnv.tf.0-0.03_pairwise_roc_curve_csv/repeat_10_fold_5_metrics.csv	3	2	lr	[0, 0.03]	TF	Accuracy at 95% Specificity	0.512493
lr_input.feat.cnv.tf.0-0.03_pairwise_roc_curve_csv/repeat_10_fold_5_metrics.csv	3	2	lr	[0, 0.03]	TF	F1 at 95% Specificity	0.184874
lr_input.feat.cnv.tf.0-0.03_pairwise_roc_curve_csv/repeat_10_fold_5_metrics.csv	3	3	lr	[0, 0.03]	TF	AUROC	0.617783
lr_input.feat.cnv.tf.0-0.03_pairwise_roc_curve_csv/repeat_10_fold_5_metrics.csv	3	3	lr	[0, 0.03]	TF	AUPRC	0.710328
lr_input.feat.cnv.tf.0-0.03_pairwise_roc_curve_csv/repeat_10_fold_5_metrics.csv	3	3	lr	[0, 0.03]	TF	Accuracy	0.598837
lr_input.feat.cnv.tf.0-0.03_pairwise_roc_curve_csv/repeat_10_fold_5_metrics.csv	3	3	lr	[0, 0.03]	TF	Sensitivity	0.580357
lr_input.feat.cnv.tf.0-0.03_pairwise_roc_curve_csv/repeat_10_fold_5_metrics.csv	3	3	lr	[0, 0.03]	TF	Specificity	0.633333
lr_input.feat.cnv.tf.0-0.03_pairwise_roc_curve_csv/repeat_10_fold_5_metrics.csv	3	3	lr	[0, 0.03]	TF	F1	0.653266
lr_input.feat.cnv.tf.0-0.03_pairwise_roc_curve_csv/repeat_10_fold_5_metrics.csv	3	3	lr	[0, 0.03]	TF	Sensitivity at 99% Specificity	0
lr_input.feat.cnv.tf.0-0.03_pairwise_roc_curve_csv/repeat_10_fold_5_metrics.csv	3	3	lr	[0, 0.03]	TF	Accuracy at 99% Specificity	0.495
lr_input.feat.cnv.tf.0-0.03_pairwise_roc_curve_csv/repeat_10_fold_5_metrics.csv	3	3	lr	[0, 0.03]	TF	F1 at 99% Specificity	0
lr_input.feat.cnv.tf.0-0.03_pairwise_roc_curve_csv/repeat_10_fold_5_metrics.csv	3	3	lr	[0, 0.03]	TF	Sensitivity at 95% Specificity	0.0446429
lr_input.feat.cnv.tf.0-0.03_pairwise_roc_curve_csv/repeat_10_fold_5_metrics.csv	3	3	lr	[0, 0.03]	TF	Accuracy at 95% Specificity	0.475
lr_input.feat.cnv.tf.0-0.03_pairwise_roc_curve_csv/repeat_10_fold_5_metrics.csv	3	3	lr	[0, 0.03]	TF	F1 at 95% Specificity	0
lr_input.feat.cnv.tf.0-0.03_pairwise_roc_curve_csv/repeat_10_fold_5_metrics.csv	3	4	lr	[0, 0.03]	TF	AUROC	0.628469
lr_input.feat.cnv.tf.0-0.03_pairwise_roc_curve_csv/repeat_10_fold_5_metrics.csv	3	4	lr	[0, 0.03]	TF	AUPRC	0.705285
lr_input.feat.cnv.tf.0-0.03_pairwise_roc_curve_csv/repeat_10_fold_5_metrics.csv	3	4	lr	[0, 0.03]	TF	Accuracy	0.581395
lr_input.feat.cnv.tf.0-0.03_pairwise_roc_curve_csv/repeat_10_fold_5_metrics.csv	3	4	lr	[0, 0.03]	TF	Sensitivity	0.598131
lr_input.feat.cnv.tf.0-0.03_pairwise_roc_curve_csv/repeat_10_fold_5_metrics.csv	3	4	lr	[0, 0.03]	TF	Specificity	0.553846
lr_input.feat.cnv.tf.0-0.03_pairwise_roc_curve_csv/repeat_10_fold_5_metrics.csv	3	4	lr	[0, 0.03]	TF	F1	0.64
lr_input.feat.cnv.tf.0-0.03_pairwise_roc_curve_csv/repeat_10_fold_5_metrics.csv	3	4	lr	[0, 0.03]	TF	Sensitivity at 99% Specificity	0.0280374
lr_input.feat.cnv.tf.0-0.03_pairwise_roc_curve_csv/repeat_10_fold_5_metrics.csv	3	4	lr	[0, 0.03]	TF	Accuracy at 99% Specificity	0.495
lr_input.feat.cnv.tf.0-0.03_pairwise_roc_curve_csv/repeat_10_fold_5_metrics.csv	3	4	lr	[0, 0.03]	TF	F1 at 99% Specificity	0
lr_input.feat.cnv.tf.0-0.03_pairwise_roc_curve_csv/repeat_10_fold_5_metrics.csv	3	4	lr	[0, 0.03]	TF	Sensitivity at 95% Specificity	0.0654206
lr_input.feat.cnv.tf.0-0.03_pairwise_roc_curve_csv/repeat_10_fold_5_metrics.csv	3	4	lr	[0, 0.03]	TF	Accuracy at 95% Specificity	0.493095
lr_input.feat.cnv.tf.0-0.03_pairwise_roc_curve_csv/repeat_10_fold_5_metrics.csv	3	4	lr	[0, 0.03]	TF	F1 at 95% Specificity	0.12069
lr_input.feat.cnv.tf.0-0.03_pairwise_roc_curve_csv/repeat_10_fold_5_metrics.csv	3	5	lr	[0, 0.03]	TF	AUROC	0.57512
lr_input.feat.cnv.tf.0-0.03_pairwise_roc_curve_csv/repeat_10_fold_5_metrics.csv	3	5	lr	[0, 0.03]	TF	AUPRC	0.636438
lr_input.feat.cnv.tf.0-0.03_pairwise_roc_curve_csv/repeat_10_fold_5_metrics.csv	3	5	lr	[0, 0.03]	TF	Accuracy	0.583815
lr_input.feat.cnv.tf.0-0.03_pairwise_roc_curve_csv/repeat_10_fold_5_metrics.csv	3	5	lr	[0, 0.03]	TF	Sensitivity	0.584906
lr_input.feat.cnv.tf.0-0.03_pairwise_roc_curve_csv/repeat_10_fold_5_metrics.csv	3	5	lr	[0, 0.03]	TF	Specificity	0.58209
lr_input.feat.cnv.tf.0-0.03_pairwise_roc_curve_csv/repeat_10_fold_5_metrics.csv	3	5	lr	[0, 0.03]	TF	F1	0.632653
lr_input.feat.cnv.tf.0-0.03_pairwise_roc_curve_csv/repeat_10_fold_5_metrics.csv	3	5	lr	[0, 0.03]	TF	Sensitivity at 99% Specificity	0
lr_input.feat.cnv.tf.0-0.03_pairwise_roc_curve_csv/repeat_10_fold_5_metrics.csv	3	5	lr	[0, 0.03]	TF	Accuracy at 99% Specificity	0.495
lr_input.feat.cnv.tf.0-0.03_pairwise_roc_curve_csv/repeat_10_fold_5_metrics.csv	3	5	lr	[0, 0.03]	TF	F1 at 99% Specificity	0
lr_input.feat.cnv.tf.0-0.03_pairwise_roc_curve_csv/repeat_10_fold_5_metrics.csv	3	5	lr	[0, 0.03]	TF	Sensitivity at 95% Specificity	0.0471698
lr_input.feat.cnv.tf.0-0.03_pairwise_roc_curve_csv/repeat_10_fold_5_metrics.csv	3	5	lr	[0, 0.03]	TF	Accuracy at 95% Specificity	0.475
lr_input.feat.cnv.tf.0-0.03_pairwise_roc_curve_csv/repeat_10_fold_5_metrics.csv	3	5	lr	[0, 0.03]	TF	F1 at 95% Specificity	0
lr_input.feat.cnv.tf.0-0.03_pairwise_roc_curve_csv/repeat_10_fold_5_metrics.csv	4	1	lr	[0, 0.03]	TF	AUROC	0.635321
lr_input.feat.cnv.tf.0-0.03_pairwise_roc_curve_csv/repeat_10_fold_5_metrics.csv	4	1	lr	[0, 0.03]	TF	AUPRC	0.709207
lr_input.feat.cnv.tf.0-0.03_pairwise_roc_curve_csv/repeat_10_fold_5_metrics.csv	4	1	lr	[0, 0.03]	TF	Accuracy	0.578035
lr_input.feat.cnv.tf.0-0.03_pairwise_roc_curve_csv/repeat_10_fold_5_metrics.csv	4	1	lr	[0, 0.03]	TF	Sensitivity	0.577982
lr_input.feat.cnv.tf.0-0.03_pairwise_roc_curve_csv/repeat_10_fold_5_metrics.csv	4	1	lr	[0, 0.03]	TF	Specificity	0.578125
lr_input.feat.cnv.tf.0-0.03_pairwise_roc_curve_csv/repeat_10_fold_5_metrics.csv	4	1	lr	[0, 0.03]	TF	F1	0.633166
lr_input.feat.cnv.tf.0-0.03_pairwise_roc_curve_csv/repeat_10_fold_5_metrics.csv	4	1	lr	[0, 0.03]	TF	Sensitivity at 99% Specificity	0
lr_input.feat.cnv.tf.0-0.03_pairwise_roc_curve_csv/repeat_10_fold_5_metrics.csv	4	1	lr	[0, 0.03]	TF	Accuracy at 99% Specificity	0.495
lr_input.feat.cnv.tf.0-0.03_pairwise_roc_curve_csv/repeat_10_fold_5_metrics.csv	4	1	lr	[0, 0.03]	TF	F1 at 99% Specificity	0
lr_input.feat.cnv.tf.0-0.03_pairwise_roc_curve_csv/repeat_10_fold_5_metrics.csv	4	1	lr	[0, 0.03]	TF	Sensitivity at 95% Specificity	0.0642202
lr_input.feat.cnv.tf.0-0.03_pairwise_roc_curve_csv/repeat_10_fold_5_metrics.csv	4	1	lr	[0, 0.03]	TF	Accuracy at 95% Specificity	0.484844
lr_input.feat.cnv.tf.0-0.03_pairwise_roc_curve_csv/repeat_10_fold_5_metrics.csv	4	1	lr	[0, 0.03]	TF	F1 at 95% Specificity	0.117647
lr_input.feat.cnv.tf.0-0.03_pairwise_roc_curve_csv/repeat_10_fold_5_metrics.csv	4	2	lr	[0, 0.03]	TF	AUROC	0.598911
lr_input.feat.cnv.tf.0-0.03_pairwise_roc_curve_csv/repeat_10_fold_5_metrics.csv	4	2	lr	[0, 0.03]	TF	AUPRC	0.663698
lr_input.feat.cnv.tf.0-0.03_pairwise_roc_curve_csv/repeat_10_fold_5_metrics.csv	4	2	lr	[0, 0.03]	TF	Accuracy	0.55814
lr_input.feat.cnv.tf.0-0.03_pairwise_roc_curve_csv/repeat_10_fold_5_metrics.csv	4	2	lr	[0, 0.03]	TF	Sensitivity	0.538462
lr_input.feat.cnv.tf.0-0.03_pairwise_roc_curve_csv/repeat_10_fold_5_metrics.csv	4	2	lr	[0, 0.03]	TF	Specificity	0.588235
lr_input.feat.cnv.tf.0-0.03_pairwise_roc_curve_csv/repeat_10_fold_5_metrics.csv	4	2	lr	[0, 0.03]	TF	F1	0.595745
lr_input.feat.cnv.tf.0-0.03_pairwise_roc_curve_csv/repeat_10_fold_5_metrics.csv	4	2	lr	[0, 0.03]	TF	Sensitivity at 99% Specificity	0
lr_input.feat.cnv.tf.0-0.03_pairwise_roc_curve_csv/repeat_10_fold_5_metrics.csv	4	2	lr	[0, 0.03]	TF	Accuracy at 99% Specificity	0.495
lr_input.feat.cnv.tf.0-0.03_pairwise_roc_curve_csv/repeat_10_fold_5_metrics.csv	4	2	lr	[0, 0.03]	TF	F1 at 99% Specificity	0
lr_input.feat.cnv.tf.0-0.03_pairwise_roc_curve_csv/repeat_10_fold_5_metrics.csv	4	2	lr	[0, 0.03]	TF	Sensitivity at 95% Specificity	0.0769231
lr_input.feat.cnv.tf.0-0.03_pairwise_roc_curve_csv/repeat_10_fold_5_metrics.csv	4	2	lr	[0, 0.03]	TF	Accuracy at 95% Specificity	0.499491
lr_input.feat.cnv.tf.0-0.03_pairwise_roc_curve_csv/repeat_10_fold_5_metrics.csv	4	2	lr	[0, 0.03]	TF	F1 at 95% Specificity	0.140351
lr_input.feat.cnv.tf.0-0.03_pairwise_roc_curve_csv/repeat_10_fold_5_metrics.csv	4	3	lr	[0, 0.03]	TF	AUROC	0.574797
lr_input.feat.cnv.tf.0-0.03_pairwise_roc_curve_csv/repeat_10_fold_5_metrics.csv	4	3	lr	[0, 0.03]	TF	AUPRC	0.654917
lr_input.feat.cnv.tf.0-0.03_pairwise_roc_curve_csv/repeat_10_fold_5_metrics.csv	4	3	lr	[0, 0.03]	TF	Accuracy	0.569767
lr_input.feat.cnv.tf.0-0.03_pairwise_roc_curve_csv/repeat_10_fold_5_metrics.csv	4	3	lr	[0, 0.03]	TF	Sensitivity	0.583333
lr_input.feat.cnv.tf.0-0.03_pairwise_roc_curve_csv/repeat_10_fold_5_metrics.csv	4	3	lr	[0, 0.03]	TF	Specificity	0.546875
lr_input.feat.cnv.tf.0-0.03_pairwise_roc_curve_csv/repeat_10_fold_5_metrics.csv	4	3	lr	[0, 0.03]	TF	F1	0.63
lr_input.feat.cnv.tf.0-0.03_pairwise_roc_curve_csv/repeat_10_fold_5_metrics.csv	4	3	lr	[0, 0.03]	TF	Sensitivity at 99% Specificity	0
lr_input.feat.cnv.tf.0-0.03_pairwise_roc_curve_csv/repeat_10_fold_5_metrics.csv	4	3	lr	[0, 0.03]	TF	Accuracy at 99% Specificity	0.495
lr_input.feat.cnv.tf.0-0.03_pairwise_roc_curve_csv/repeat_10_fold_5_metrics.csv	4	3	lr	[0, 0.03]	TF	F1 at 99% Specificity	0
lr_input.feat.cnv.tf.0-0.03_pairwise_roc_curve_csv/repeat_10_fold_5_metrics.csv	4	3	lr	[0, 0.03]	TF	Sensitivity at 95% Specificity	0.0277778
lr_input.feat.cnv.tf.0-0.03_pairwise_roc_curve_csv/repeat_10_fold_5_metrics.csv	4	3	lr	[0, 0.03]	TF	Accuracy at 95% Specificity	0.475
lr_input.feat.cnv.tf.0-0.03_pairwise_roc_curve_csv/repeat_10_fold_5_metrics.csv	4	3	lr	[0, 0.03]	TF	F1 at 95% Specificity	0
lr_input.feat.cnv.tf.0-0.03_pairwise_roc_curve_csv/repeat_10_fold_5_metrics.csv	4	4	lr	[0, 0.03]	TF	AUROC	0.621495
lr_input.feat.cnv.tf.0-0.03_pairwise_roc_curve_csv/repeat_10_fold_5_metrics.csv	4	4	lr	[0, 0.03]	TF	AUPRC	0.694096
lr_input.feat.cnv.tf.0-0.03_pairwise_roc_curve_csv/repeat_10_fold_5_metrics.csv	4	4	lr	[0, 0.03]	TF	Accuracy	0.575581
lr_input.feat.cnv.tf.0-0.03_pairwise_roc_curve_csv/repeat_10_fold_5_metrics.csv	4	4	lr	[0, 0.03]	TF	Sensitivity	0.570093
lr_input.feat.cnv.tf.0-0.03_pairwise_roc_curve_csv/repeat_10_fold_5_metrics.csv	4	4	lr	[0, 0.03]	TF	Specificity	0.584615
lr_input.feat.cnv.tf.0-0.03_pairwise_roc_curve_csv/repeat_10_fold_5_metrics.csv	4	4	lr	[0, 0.03]	TF	F1	0.625641
lr_input.feat.cnv.tf.0-0.03_pairwise_roc_curve_csv/repeat_10_fold_5_metrics.csv	4	4	lr	[0, 0.03]	TF	Sensitivity at 99% Specificity	0
lr_input.feat.cnv.tf.0-0.03_pairwise_roc_curve_csv/repeat_10_fold_5_metrics.csv	4	4	lr	[0, 0.03]	TF	Accuracy at 99% Specificity	0.495
lr_input.feat.cnv.tf.0-0.03_pairwise_roc_curve_csv/repeat_10_fold_5_metrics.csv	4	4	lr	[0, 0.03]	TF	F1 at 99% Specificity	0
lr_input.feat.cnv.tf.0-0.03_pairwise_roc_curve_csv/repeat_10_fold_5_metrics.csv	4	4	lr	[0, 0.03]	TF	Sensitivity at 95% Specificity	0.0654206
lr_input.feat.cnv.tf.0-0.03_pairwise_roc_curve_csv/repeat_10_fold_5_metrics.csv	4	4	lr	[0, 0.03]	TF	Accuracy at 95% Specificity	0.475
lr_input.feat.cnv.tf.0-0.03_pairwise_roc_curve_csv/repeat_10_fold_5_metrics.csv	4	4	lr	[0, 0.03]	TF	F1 at 95% Specificity	0
lr_input.feat.cnv.tf.0-0.03_pairwise_roc_curve_csv/repeat_10_fold_5_metrics.csv	4	5	lr	[0, 0.03]	TF	AUROC	0.578704
lr_input.feat.cnv.tf.0-0.03_pairwise_roc_curve_csv/repeat_10_fold_5_metrics.csv	4	5	lr	[0, 0.03]	TF	AUPRC	0.6711
lr_input.feat.cnv.tf.0-0.03_pairwise_roc_curve_csv/repeat_10_fold_5_metrics.csv	4	5	lr	[0, 0.03]	TF	Accuracy	0.587209
lr_input.feat.cnv.tf.0-0.03_pairwise_roc_curve_csv/repeat_10_fold_5_metrics.csv	4	5	lr	[0, 0.03]	TF	Sensitivity	0.62037
lr_input.feat.cnv.tf.0-0.03_pairwise_roc_curve_csv/repeat_10_fold_5_metrics.csv	4	5	lr	[0, 0.03]	TF	Specificity	0.53125
lr_input.feat.cnv.tf.0-0.03_pairwise_roc_curve_csv/repeat_10_fold_5_metrics.csv	4	5	lr	[0, 0.03]	TF	F1	0.653659
lr_input.feat.cnv.tf.0-0.03_pairwise_roc_curve_csv/repeat_10_fold_5_metrics.csv	4	5	lr	[0, 0.03]	TF	Sensitivity at 99% Specificity	0.0277778
lr_input.feat.cnv.tf.0-0.03_pairwise_roc_curve_csv/repeat_10_fold_5_metrics.csv	4	5	lr	[0, 0.03]	TF	Accuracy at 99% Specificity	0.495
lr_input.feat.cnv.tf.0-0.03_pairwise_roc_curve_csv/repeat_10_fold_5_metrics.csv	4	5	lr	[0, 0.03]	TF	F1 at 99% Specificity	0
lr_input.feat.cnv.tf.0-0.03_pairwise_roc_curve_csv/repeat_10_fold_5_metrics.csv	4	5	lr	[0, 0.03]	TF	Sensitivity at 95% Specificity	0.0555556
lr_input.feat.cnv.tf.0-0.03_pairwise_roc_curve_csv/repeat_10_fold_5_metrics.csv	4	5	lr	[0, 0.03]	TF	Accuracy at 95% Specificity	0.487934
lr_input.feat.cnv.tf.0-0.03_pairwise_roc_curve_csv/repeat_10_fold_5_metrics.csv	4	5	lr	[0, 0.03]	TF	F1 at 95% Specificity	0.103448
lr_input.feat.cnv.tf.0-0.03_pairwise_roc_curve_csv/repeat_10_fold_5_metrics.csv	5	1	lr	[0, 0.03]	TF	AUROC	0.649016
lr_input.feat.cnv.tf.0-0.03_pairwise_roc_curve_csv/repeat_10_fold_5_metrics.csv	5	1	lr	[0, 0.03]	TF	AUPRC	0.701865
lr_input.feat.cnv.tf.0-0.03_pairwise_roc_curve_csv/repeat_10_fold_5_metrics.csv	5	1	lr	[0, 0.03]	TF	Accuracy	0.622093
lr_input.feat.cnv.tf.0-0.03_pairwise_roc_curve_csv/repeat_10_fold_5_metrics.csv	5	1	lr	[0, 0.03]	TF	Sensitivity	0.611111
lr_input.feat.cnv.tf.0-0.03_pairwise_roc_curve_csv/repeat_10_fold_5_metrics.csv	5	1	lr	[0, 0.03]	TF	Specificity	0.640625
lr_input.feat.cnv.tf.0-0.03_pairwise_roc_curve_csv/repeat_10_fold_5_metrics.csv	5	1	lr	[0, 0.03]	TF	F1	0.670051
lr_input.feat.cnv.tf.0-0.03_pairwise_roc_curve_csv/repeat_10_fold_5_metrics.csv	5	1	lr	[0, 0.03]	TF	Sensitivity at 99% Specificity	0
lr_input.feat.cnv.tf.0-0.03_pairwise_roc_curve_csv/repeat_10_fold_5_metrics.csv	5	1	lr	[0, 0.03]	TF	Accuracy at 99% Specificity	0.495
lr_input.feat.cnv.tf.0-0.03_pairwise_roc_curve_csv/repeat_10_fold_5_metrics.csv	5	1	lr	[0, 0.03]	TF	F1 at 99% Specificity	0
lr_input.feat.cnv.tf.0-0.03_pairwise_roc_curve_csv/repeat_10_fold_5_metrics.csv	5	1	lr	[0, 0.03]	TF	Sensitivity at 95% Specificity	0.0277778
lr_input.feat.cnv.tf.0-0.03_pairwise_roc_curve_csv/repeat_10_fold_5_metrics.csv	5	1	lr	[0, 0.03]	TF	Accuracy at 95% Specificity	0.474045
lr_input.feat.cnv.tf.0-0.03_pairwise_roc_curve_csv/repeat_10_fold_5_metrics.csv	5	1	lr	[0, 0.03]	TF	F1 at 95% Specificity	0.0530973
lr_input.feat.cnv.tf.0-0.03_pairwise_roc_curve_csv/repeat_10_fold_5_metrics.csv	5	2	lr	[0, 0.03]	TF	AUROC	0.626433
lr_input.feat.cnv.tf.0-0.03_pairwise_roc_curve_csv/repeat_10_fold_5_metrics.csv	5	2	lr	[0, 0.03]	TF	AUPRC	0.712705
lr_input.feat.cnv.tf.0-0.03_pairwise_roc_curve_csv/repeat_10_fold_5_metrics.csv	5	2	lr	[0, 0.03]	TF	Accuracy	0.601156
lr_input.feat.cnv.tf.0-0.03_pairwise_roc_curve_csv/repeat_10_fold_5_metrics.csv	5	2	lr	[0, 0.03]	TF	Sensitivity	0.59633
lr_input.feat.cnv.tf.0-0.03_pairwise_roc_curve_csv/repeat_10_fold_5_metrics.csv	5	2	lr	[0, 0.03]	TF	Specificity	0.609375
lr_input.feat.cnv.tf.0-0.03_pairwise_roc_curve_csv/repeat_10_fold_5_metrics.csv	5	2	lr	[0, 0.03]	TF	F1	0.653266
lr_input.feat.cnv.tf.0-0.03_pairwise_roc_curve_csv/repeat_10_fold_5_metrics.csv	5	2	lr	[0, 0.03]	TF	Sensitivity at 99% Specificity	0
lr_input.feat.cnv.tf.0-0.03_pairwise_roc_curve_csv/repeat_10_fold_5_metrics.csv	5	2	lr	[0, 0.03]	TF	Accuracy at 99% Specificity	0.495
lr_input.feat.cnv.tf.0-0.03_pairwise_roc_curve_csv/repeat_10_fold_5_metrics.csv	5	2	lr	[0, 0.03]	TF	F1 at 99% Specificity	0
lr_input.feat.cnv.tf.0-0.03_pairwise_roc_curve_csv/repeat_10_fold_5_metrics.csv	5	2	lr	[0, 0.03]	TF	Sensitivity at 95% Specificity	0.0733945
lr_input.feat.cnv.tf.0-0.03_pairwise_roc_curve_csv/repeat_10_fold_5_metrics.csv	5	2	lr	[0, 0.03]	TF	Accuracy at 95% Specificity	0.496853
lr_input.feat.cnv.tf.0-0.03_pairwise_roc_curve_csv/repeat_10_fold_5_metrics.csv	5	2	lr	[0, 0.03]	TF	F1 at 95% Specificity	0.134454
lr_input.feat.cnv.tf.0-0.03_pairwise_roc_curve_csv/repeat_10_fold_5_metrics.csv	5	3	lr	[0, 0.03]	TF	AUROC	0.569518
lr_input.feat.cnv.tf.0-0.03_pairwise_roc_curve_csv/repeat_10_fold_5_metrics.csv	5	3	lr	[0, 0.03]	TF	AUPRC	0.656633
lr_input.feat.cnv.tf.0-0.03_pairwise_roc_curve_csv/repeat_10_fold_5_metrics.csv	5	3	lr	[0, 0.03]	TF	Accuracy	0.505814
lr_input.feat.cnv.tf.0-0.03_pairwise_roc_curve_csv/repeat_10_fold_5_metrics.csv	5	3	lr	[0, 0.03]	TF	Sensitivity	0.476636
lr_input.feat.cnv.tf.0-0.03_pairwise_roc_curve_csv/repeat_10_fold_5_metrics.csv	5	3	lr	[0, 0.03]	TF	Specificity	0.553846
lr_input.feat.cnv.tf.0-0.03_pairwise_roc_curve_csv/repeat_10_fold_5_metrics.csv	5	3	lr	[0, 0.03]	TF	F1	0.545455
lr_input.feat.cnv.tf.0-0.03_pairwise_roc_curve_csv/repeat_10_fold_5_metrics.csv	5	3	lr	[0, 0.03]	TF	Sensitivity at 99% Specificity	0
lr_input.feat.cnv.tf.0-0.03_pairwise_roc_curve_csv/repeat_10_fold_5_metrics.csv	5	3	lr	[0, 0.03]	TF	Accuracy at 99% Specificity	0.495
lr_input.feat.cnv.tf.0-0.03_pairwise_roc_curve_csv/repeat_10_fold_5_metrics.csv	5	3	lr	[0, 0.03]	TF	F1 at 99% Specificity	0
lr_input.feat.cnv.tf.0-0.03_pairwise_roc_curve_csv/repeat_10_fold_5_metrics.csv	5	3	lr	[0, 0.03]	TF	Sensitivity at 95% Specificity	0.046729
lr_input.feat.cnv.tf.0-0.03_pairwise_roc_curve_csv/repeat_10_fold_5_metrics.csv	5	3	lr	[0, 0.03]	TF	Accuracy at 95% Specificity	0.475
lr_input.feat.cnv.tf.0-0.03_pairwise_roc_curve_csv/repeat_10_fold_5_metrics.csv	5	3	lr	[0, 0.03]	TF	F1 at 95% Specificity	0
lr_input.feat.cnv.tf.0-0.03_pairwise_roc_curve_csv/repeat_10_fold_5_metrics.csv	5	4	lr	[0, 0.03]	TF	AUROC	0.610065
lr_input.feat.cnv.tf.0-0.03_pairwise_roc_curve_csv/repeat_10_fold_5_metrics.csv	5	4	lr	[0, 0.03]	TF	AUPRC	0.672112
lr_input.feat.cnv.tf.0-0.03_pairwise_roc_curve_csv/repeat_10_fold_5_metrics.csv	5	4	lr	[0, 0.03]	TF	Accuracy	0.633721
lr_input.feat.cnv.tf.0-0.03_pairwise_roc_curve_csv/repeat_10_fold_5_metrics.csv	5	4	lr	[0, 0.03]	TF	Sensitivity	0.64486
lr_input.feat.cnv.tf.0-0.03_pairwise_roc_curve_csv/repeat_10_fold_5_metrics.csv	5	4	lr	[0, 0.03]	TF	Specificity	0.615385
lr_input.feat.cnv.tf.0-0.03_pairwise_roc_curve_csv/repeat_10_fold_5_metrics.csv	5	4	lr	[0, 0.03]	TF	F1	0.686567
lr_input.feat.cnv.tf.0-0.03_pairwise_roc_curve_csv/repeat_10_fold_5_metrics.csv	5	4	lr	[0, 0.03]	TF	Sensitivity at 99% Specificity	0
lr_input.feat.cnv.tf.0-0.03_pairwise_roc_curve_csv/repeat_10_fold_5_metrics.csv	5	4	lr	[0, 0.03]	TF	Accuracy at 99% Specificity	0.495
lr_input.feat.cnv.tf.0-0.03_pairwise_roc_curve_csv/repeat_10_fold_5_metrics.csv	5	4	lr	[0, 0.03]	TF	F1 at 99% Specificity	0
lr_input.feat.cnv.tf.0-0.03_pairwise_roc_curve_csv/repeat_10_fold_5_metrics.csv	5	4	lr	[0, 0.03]	TF	Sensitivity at 95% Specificity	0.046729
lr_input.feat.cnv.tf.0-0.03_pairwise_roc_curve_csv/repeat_10_fold_5_metrics.csv	5	4	lr	[0, 0.03]	TF	Accuracy at 95% Specificity	0.475
lr_input.feat.cnv.tf.0-0.03_pairwise_roc_curve_csv/repeat_10_fold_5_metrics.csv	5	4	lr	[0, 0.03]	TF	F1 at 95% Specificity	0
lr_input.feat.cnv.tf.0-0.03_pairwise_roc_curve_csv/repeat_10_fold_5_metrics.csv	5	5	lr	[0, 0.03]	TF	AUROC	0.550888
lr_input.feat.cnv.tf.0-0.03_pairwise_roc_curve_csv/repeat_10_fold_5_metrics.csv	5	5	lr	[0, 0.03]	TF	AUPRC	0.655436
lr_input.feat.cnv.tf.0-0.03_pairwise_roc_curve_csv/repeat_10_fold_5_metrics.csv	5	5	lr	[0, 0.03]	TF	Accuracy	0.534884
lr_input.feat.cnv.tf.0-0.03_pairwise_roc_curve_csv/repeat_10_fold_5_metrics.csv	5	5	lr	[0, 0.03]	TF	Sensitivity	0.590476
lr_input.feat.cnv.tf.0-0.03_pairwise_roc_curve_csv/repeat_10_fold_5_metrics.csv	5	5	lr	[0, 0.03]	TF	Specificity	0.447761
lr_input.feat.cnv.tf.0-0.03_pairwise_roc_curve_csv/repeat_10_fold_5_metrics.csv	5	5	lr	[0, 0.03]	TF	F1	0.607843
lr_input.feat.cnv.tf.0-0.03_pairwise_roc_curve_csv/repeat_10_fold_5_metrics.csv	5	5	lr	[0, 0.03]	TF	Sensitivity at 99% Specificity	0
lr_input.feat.cnv.tf.0-0.03_pairwise_roc_curve_csv/repeat_10_fold_5_metrics.csv	5	5	lr	[0, 0.03]	TF	Accuracy at 99% Specificity	0.495
lr_input.feat.cnv.tf.0-0.03_pairwise_roc_curve_csv/repeat_10_fold_5_metrics.csv	5	5	lr	[0, 0.03]	TF	F1 at 99% Specificity	0
lr_input.feat.cnv.tf.0-0.03_pairwise_roc_curve_csv/repeat_10_fold_5_metrics.csv	5	5	lr	[0, 0.03]	TF	Sensitivity at 95% Specificity	0.0761905
lr_input.feat.cnv.tf.0-0.03_pairwise_roc_curve_csv/repeat_10_fold_5_metrics.csv	5	5	lr	[0, 0.03]	TF	Accuracy at 95% Specificity	0.498916
lr_input.feat.cnv.tf.0-0.03_pairwise_roc_curve_csv/repeat_10_fold_5_metrics.csv	5	5	lr	[0, 0.03]	TF	F1 at 95% Specificity	0.13913
lr_input.feat.cnv.tf.0-0.03_pairwise_roc_curve_csv/repeat_10_fold_5_metrics.csv	6	1	lr	[0, 0.03]	TF	AUROC	0.632409
lr_input.feat.cnv.tf.0-0.03_pairwise_roc_curve_csv/repeat_10_fold_5_metrics.csv	6	1	lr	[0, 0.03]	TF	AUPRC	0.669742
lr_input.feat.cnv.tf.0-0.03_pairwise_roc_curve_csv/repeat_10_fold_5_metrics.csv	6	1	lr	[0, 0.03]	TF	Accuracy	0.575581
lr_input.feat.cnv.tf.0-0.03_pairwise_roc_curve_csv/repeat_10_fold_5_metrics.csv	6	1	lr	[0, 0.03]	TF	Sensitivity	0.580952
lr_input.feat.cnv.tf.0-0.03_pairwise_roc_curve_csv/repeat_10_fold_5_metrics.csv	6	1	lr	[0, 0.03]	TF	Specificity	0.567164
lr_input.feat.cnv.tf.0-0.03_pairwise_roc_curve_csv/repeat_10_fold_5_metrics.csv	6	1	lr	[0, 0.03]	TF	F1	0.625641
lr_input.feat.cnv.tf.0-0.03_pairwise_roc_curve_csv/repeat_10_fold_5_metrics.csv	6	1	lr	[0, 0.03]	TF	Sensitivity at 99% Specificity	0
lr_input.feat.cnv.tf.0-0.03_pairwise_roc_curve_csv/repeat_10_fold_5_metrics.csv	6	1	lr	[0, 0.03]	TF	Accuracy at 99% Specificity	0.495
lr_input.feat.cnv.tf.0-0.03_pairwise_roc_curve_csv/repeat_10_fold_5_metrics.csv	6	1	lr	[0, 0.03]	TF	F1 at 99% Specificity	0
lr_input.feat.cnv.tf.0-0.03_pairwise_roc_curve_csv/repeat_10_fold_5_metrics.csv	6	1	lr	[0, 0.03]	TF	Sensitivity at 95% Specificity	0.00952381
lr_input.feat.cnv.tf.0-0.03_pairwise_roc_curve_csv/repeat_10_fold_5_metrics.csv	6	1	lr	[0, 0.03]	TF	Accuracy at 95% Specificity	0.465583
lr_input.feat.cnv.tf.0-0.03_pairwise_roc_curve_csv/repeat_10_fold_5_metrics.csv	6	1	lr	[0, 0.03]	TF	F1 at 95% Specificity	0.0185185
lr_input.feat.cnv.tf.0-0.03_pairwise_roc_curve_csv/repeat_10_fold_5_metrics.csv	6	2	lr	[0, 0.03]	TF	AUROC	0.6148
lr_input.feat.cnv.tf.0-0.03_pairwise_roc_curve_csv/repeat_10_fold_5_metrics.csv	6	2	lr	[0, 0.03]	TF	AUPRC	0.698055
lr_input.feat.cnv.tf.0-0.03_pairwise_roc_curve_csv/repeat_10_fold_5_metrics.csv	6	2	lr	[0, 0.03]	TF	Accuracy	0.598837
lr_input.feat.cnv.tf.0-0.03_pairwise_roc_curve_csv/repeat_10_fold_5_metrics.csv	6	2	lr	[0, 0.03]	TF	Sensitivity	0.564815
lr_input.feat.cnv.tf.0-0.03_pairwise_roc_curve_csv/repeat_10_fold_5_metrics.csv	6	2	lr	[0, 0.03]	TF	Specificity	0.65625
lr_input.feat.cnv.tf.0-0.03_pairwise_roc_curve_csv/repeat_10_fold_5_metrics.csv	6	2	lr	[0, 0.03]	TF	F1	0.638743
lr_input.feat.cnv.tf.0-0.03_pairwise_roc_curve_csv/repeat_10_fold_5_metrics.csv	6	2	lr	[0, 0.03]	TF	Sensitivity at 99% Specificity	0
lr_input.feat.cnv.tf.0-0.03_pairwise_roc_curve_csv/repeat_10_fold_5_metrics.csv	6	2	lr	[0, 0.03]	TF	Accuracy at 99% Specificity	0.495
lr_input.feat.cnv.tf.0-0.03_pairwise_roc_curve_csv/repeat_10_fold_5_metrics.csv	6	2	lr	[0, 0.03]	TF	F1 at 99% Specificity	0
lr_input.feat.cnv.tf.0-0.03_pairwise_roc_curve_csv/repeat_10_fold_5_metrics.csv	6	2	lr	[0, 0.03]	TF	Sensitivity at 95% Specificity	0.0833333
lr_input.feat.cnv.tf.0-0.03_pairwise_roc_curve_csv/repeat_10_fold_5_metrics.csv	6	2	lr	[0, 0.03]	TF	Accuracy at 95% Specificity	0.475
lr_input.feat.cnv.tf.0-0.03_pairwise_roc_curve_csv/repeat_10_fold_5_metrics.csv	6	2	lr	[0, 0.03]	TF	F1 at 95% Specificity	0
lr_input.feat.cnv.tf.0-0.03_pairwise_roc_curve_csv/repeat_10_fold_5_metrics.csv	6	3	lr	[0, 0.03]	TF	AUROC	0.575943
lr_input.feat.cnv.tf.0-0.03_pairwise_roc_curve_csv/repeat_10_fold_5_metrics.csv	6	3	lr	[0, 0.03]	TF	AUPRC	0.671857
lr_input.feat.cnv.tf.0-0.03_pairwise_roc_curve_csv/repeat_10_fold_5_metrics.csv	6	3	lr	[0, 0.03]	TF	Accuracy	0.575581
lr_input.feat.cnv.tf.0-0.03_pairwise_roc_curve_csv/repeat_10_fold_5_metrics.csv	6	3	lr	[0, 0.03]	TF	Sensitivity	0.587156
lr_input.feat.cnv.tf.0-0.03_pairwise_roc_curve_csv/repeat_10_fold_5_metrics.csv	6	3	lr	[0, 0.03]	TF	Specificity	0.555556
lr_input.feat.cnv.tf.0-0.03_pairwise_roc_curve_csv/repeat_10_fold_5_metrics.csv	6	3	lr	[0, 0.03]	TF	F1	0.636816
lr_input.feat.cnv.tf.0-0.03_pairwise_roc_curve_csv/repeat_10_fold_5_metrics.csv	6	3	lr	[0, 0.03]	TF	Sensitivity at 99% Specificity	0
lr_input.feat.cnv.tf.0-0.03_pairwise_roc_curve_csv/repeat_10_fold_5_metrics.csv	6	3	lr	[0, 0.03]	TF	Accuracy at 99% Specificity	0.495
lr_input.feat.cnv.tf.0-0.03_pairwise_roc_curve_csv/repeat_10_fold_5_metrics.csv	6	3	lr	[0, 0.03]	TF	F1 at 99% Specificity	0
lr_input.feat.cnv.tf.0-0.03_pairwise_roc_curve_csv/repeat_10_fold_5_metrics.csv	6	3	lr	[0, 0.03]	TF	Sensitivity at 95% Specificity	0.0550459
lr_input.feat.cnv.tf.0-0.03_pairwise_roc_curve_csv/repeat_10_fold_5_metrics.csv	6	3	lr	[0, 0.03]	TF	Accuracy at 95% Specificity	0.475
lr_input.feat.cnv.tf.0-0.03_pairwise_roc_curve_csv/repeat_10_fold_5_metrics.csv	6	3	lr	[0, 0.03]	TF	F1 at 95% Specificity	0
lr_input.feat.cnv.tf.0-0.03_pairwise_roc_curve_csv/repeat_10_fold_5_metrics.csv	6	4	lr	[0, 0.03]	TF	AUROC	0.601993
lr_input.feat.cnv.tf.0-0.03_pairwise_roc_curve_csv/repeat_10_fold_5_metrics.csv	6	4	lr	[0, 0.03]	TF	AUPRC	0.692744
lr_input.feat.cnv.tf.0-0.03_pairwise_roc_curve_csv/repeat_10_fold_5_metrics.csv	6	4	lr	[0, 0.03]	TF	Accuracy	0.578035
lr_input.feat.cnv.tf.0-0.03_pairwise_roc_curve_csv/repeat_10_fold_5_metrics.csv	6	4	lr	[0, 0.03]	TF	Sensitivity	0.59633
lr_input.feat.cnv.tf.0-0.03_pairwise_roc_curve_csv/repeat_10_fold_5_metrics.csv	6	4	lr	[0, 0.03]	TF	Specificity	0.546875
lr_input.feat.cnv.tf.0-0.03_pairwise_roc_curve_csv/repeat_10_fold_5_metrics.csv	6	4	lr	[0, 0.03]	TF	F1	0.640394
lr_input.feat.cnv.tf.0-0.03_pairwise_roc_curve_csv/repeat_10_fold_5_metrics.csv	6	4	lr	[0, 0.03]	TF	Sensitivity at 99% Specificity	0
lr_input.feat.cnv.tf.0-0.03_pairwise_roc_curve_csv/repeat_10_fold_5_metrics.csv	6	4	lr	[0, 0.03]	TF	Accuracy at 99% Specificity	0.495
lr_input.feat.cnv.tf.0-0.03_pairwise_roc_curve_csv/repeat_10_fold_5_metrics.csv	6	4	lr	[0, 0.03]	TF	F1 at 99% Specificity	0
lr_input.feat.cnv.tf.0-0.03_pairwise_roc_curve_csv/repeat_10_fold_5_metrics.csv	6	4	lr	[0, 0.03]	TF	Sensitivity at 95% Specificity	0.0642202
lr_input.feat.cnv.tf.0-0.03_pairwise_roc_curve_csv/repeat_10_fold_5_metrics.csv	6	4	lr	[0, 0.03]	TF	Accuracy at 95% Specificity	0.484844
lr_input.feat.cnv.tf.0-0.03_pairwise_roc_curve_csv/repeat_10_fold_5_metrics.csv	6	4	lr	[0, 0.03]	TF	F1 at 95% Specificity	0.117647
lr_input.feat.cnv.tf.0-0.03_pairwise_roc_curve_csv/repeat_10_fold_5_metrics.csv	6	5	lr	[0, 0.03]	TF	AUROC	0.588273
lr_input.feat.cnv.tf.0-0.03_pairwise_roc_curve_csv/repeat_10_fold_5_metrics.csv	6	5	lr	[0, 0.03]	TF	AUPRC	0.657154
lr_input.feat.cnv.tf.0-0.03_pairwise_roc_curve_csv/repeat_10_fold_5_metrics.csv	6	5	lr	[0, 0.03]	TF	Accuracy	0.575581
lr_input.feat.cnv.tf.0-0.03_pairwise_roc_curve_csv/repeat_10_fold_5_metrics.csv	6	5	lr	[0, 0.03]	TF	Sensitivity	0.609524
lr_input.feat.cnv.tf.0-0.03_pairwise_roc_curve_csv/repeat_10_fold_5_metrics.csv	6	5	lr	[0, 0.03]	TF	Specificity	0.522388
lr_input.feat.cnv.tf.0-0.03_pairwise_roc_curve_csv/repeat_10_fold_5_metrics.csv	6	5	lr	[0, 0.03]	TF	F1	0.636816
lr_input.feat.cnv.tf.0-0.03_pairwise_roc_curve_csv/repeat_10_fold_5_metrics.csv	6	5	lr	[0, 0.03]	TF	Sensitivity at 99% Specificity	0
lr_input.feat.cnv.tf.0-0.03_pairwise_roc_curve_csv/repeat_10_fold_5_metrics.csv	6	5	lr	[0, 0.03]	TF	Accuracy at 99% Specificity	0.495
lr_input.feat.cnv.tf.0-0.03_pairwise_roc_curve_csv/repeat_10_fold_5_metrics.csv	6	5	lr	[0, 0.03]	TF	F1 at 99% Specificity	0
lr_input.feat.cnv.tf.0-0.03_pairwise_roc_curve_csv/repeat_10_fold_5_metrics.csv	6	5	lr	[0, 0.03]	TF	Sensitivity at 95% Specificity	0.047619
lr_input.feat.cnv.tf.0-0.03_pairwise_roc_curve_csv/repeat_10_fold_5_metrics.csv	6	5	lr	[0, 0.03]	TF	Accuracy at 95% Specificity	0.48463
lr_input.feat.cnv.tf.0-0.03_pairwise_roc_curve_csv/repeat_10_fold_5_metrics.csv	6	5	lr	[0, 0.03]	TF	F1 at 95% Specificity	0.0892857
lr_input.feat.cnv.tf.0-0.03_pairwise_roc_curve_csv/repeat_10_fold_5_metrics.csv	7	1	lr	[0, 0.03]	TF	AUROC	0.603507
lr_input.feat.cnv.tf.0-0.03_pairwise_roc_curve_csv/repeat_10_fold_5_metrics.csv	7	1	lr	[0, 0.03]	TF	AUPRC	0.669263
lr_input.feat.cnv.tf.0-0.03_pairwise_roc_curve_csv/repeat_10_fold_5_metrics.csv	7	1	lr	[0, 0.03]	TF	Accuracy	0.546512
lr_input.feat.cnv.tf.0-0.03_pairwise_roc_curve_csv/repeat_10_fold_5_metrics.csv	7	1	lr	[0, 0.03]	TF	Sensitivity	0.548077
lr_input.feat.cnv.tf.0-0.03_pairwise_roc_curve_csv/repeat_10_fold_5_metrics.csv	7	1	lr	[0, 0.03]	TF	Specificity	0.544118
lr_input.feat.cnv.tf.0-0.03_pairwise_roc_curve_csv/repeat_10_fold_5_metrics.csv	7	1	lr	[0, 0.03]	TF	F1	0.59375
lr_input.feat.cnv.tf.0-0.03_pairwise_roc_curve_csv/repeat_10_fold_5_metrics.csv	7	1	lr	[0, 0.03]	TF	Sensitivity at 99% Specificity	0
lr_input.feat.cnv.tf.0-0.03_pairwise_roc_curve_csv/repeat_10_fold_5_metrics.csv	7	1	lr	[0, 0.03]	TF	Accuracy at 99% Specificity	0.495
lr_input.feat.cnv.tf.0-0.03_pairwise_roc_curve_csv/repeat_10_fold_5_metrics.csv	7	1	lr	[0, 0.03]	TF	F1 at 99% Specificity	0
lr_input.feat.cnv.tf.0-0.03_pairwise_roc_curve_csv/repeat_10_fold_5_metrics.csv	7	1	lr	[0, 0.03]	TF	Sensitivity at 95% Specificity	0.0480769
lr_input.feat.cnv.tf.0-0.03_pairwise_roc_curve_csv/repeat_10_fold_5_metrics.csv	7	1	lr	[0, 0.03]	TF	Accuracy at 95% Specificity	0.475
lr_input.feat.cnv.tf.0-0.03_pairwise_roc_curve_csv/repeat_10_fold_5_metrics.csv	7	1	lr	[0, 0.03]	TF	F1 at 95% Specificity	0
lr_input.feat.cnv.tf.0-0.03_pairwise_roc_curve_csv/repeat_10_fold_5_metrics.csv	7	2	lr	[0, 0.03]	TF	AUROC	0.598314
lr_input.feat.cnv.tf.0-0.03_pairwise_roc_curve_csv/repeat_10_fold_5_metrics.csv	7	2	lr	[0, 0.03]	TF	AUPRC	0.695095
lr_input.feat.cnv.tf.0-0.03_pairwise_roc_curve_csv/repeat_10_fold_5_metrics.csv	7	2	lr	[0, 0.03]	TF	Accuracy	0.587209
lr_input.feat.cnv.tf.0-0.03_pairwise_roc_curve_csv/repeat_10_fold_5_metrics.csv	7	2	lr	[0, 0.03]	TF	Sensitivity	0.590909
lr_input.feat.cnv.tf.0-0.03_pairwise_roc_curve_csv/repeat_10_fold_5_metrics.csv	7	2	lr	[0, 0.03]	TF	Specificity	0.580645
lr_input.feat.cnv.tf.0-0.03_pairwise_roc_curve_csv/repeat_10_fold_5_metrics.csv	7	2	lr	[0, 0.03]	TF	F1	0.646766
lr_input.feat.cnv.tf.0-0.03_pairwise_roc_curve_csv/repeat_10_fold_5_metrics.csv	7	2	lr	[0, 0.03]	TF	Sensitivity at 99% Specificity	0
lr_input.feat.cnv.tf.0-0.03_pairwise_roc_curve_csv/repeat_10_fold_5_metrics.csv	7	2	lr	[0, 0.03]	TF	Accuracy at 99% Specificity	0.495
lr_input.feat.cnv.tf.0-0.03_pairwise_roc_curve_csv/repeat_10_fold_5_metrics.csv	7	2	lr	[0, 0.03]	TF	F1 at 99% Specificity	0
lr_input.feat.cnv.tf.0-0.03_pairwise_roc_curve_csv/repeat_10_fold_5_metrics.csv	7	2	lr	[0, 0.03]	TF	Sensitivity at 95% Specificity	0.0545455
lr_input.feat.cnv.tf.0-0.03_pairwise_roc_curve_csv/repeat_10_fold_5_metrics.csv	7	2	lr	[0, 0.03]	TF	Accuracy at 95% Specificity	0.48695
lr_input.feat.cnv.tf.0-0.03_pairwise_roc_curve_csv/repeat_10_fold_5_metrics.csv	7	2	lr	[0, 0.03]	TF	F1 at 95% Specificity	0.101695
lr_input.feat.cnv.tf.0-0.03_pairwise_roc_curve_csv/repeat_10_fold_5_metrics.csv	7	3	lr	[0, 0.03]	TF	AUROC	0.59353
lr_input.feat.cnv.tf.0-0.03_pairwise_roc_curve_csv/repeat_10_fold_5_metrics.csv	7	3	lr	[0, 0.03]	TF	AUPRC	0.694719
lr_input.feat.cnv.tf.0-0.03_pairwise_roc_curve_csv/repeat_10_fold_5_metrics.csv	7	3	lr	[0, 0.03]	TF	Accuracy	0.569767
lr_input.feat.cnv.tf.0-0.03_pairwise_roc_curve_csv/repeat_10_fold_5_metrics.csv	7	3	lr	[0, 0.03]	TF	Sensitivity	0.560748
lr_input.feat.cnv.tf.0-0.03_pairwise_roc_curve_csv/repeat_10_fold_5_metrics.csv	7	3	lr	[0, 0.03]	TF	Specificity	0.584615
lr_input.feat.cnv.tf.0-0.03_pairwise_roc_curve_csv/repeat_10_fold_5_metrics.csv	7	3	lr	[0, 0.03]	TF	F1	0.618557
lr_input.feat.cnv.tf.0-0.03_pairwise_roc_curve_csv/repeat_10_fold_5_metrics.csv	7	3	lr	[0, 0.03]	TF	Sensitivity at 99% Specificity	0
lr_input.feat.cnv.tf.0-0.03_pairwise_roc_curve_csv/repeat_10_fold_5_metrics.csv	7	3	lr	[0, 0.03]	TF	Accuracy at 99% Specificity	0.495
lr_input.feat.cnv.tf.0-0.03_pairwise_roc_curve_csv/repeat_10_fold_5_metrics.csv	7	3	lr	[0, 0.03]	TF	F1 at 99% Specificity	0
lr_input.feat.cnv.tf.0-0.03_pairwise_roc_curve_csv/repeat_10_fold_5_metrics.csv	7	3	lr	[0, 0.03]	TF	Sensitivity at 95% Specificity	0.140187
lr_input.feat.cnv.tf.0-0.03_pairwise_roc_curve_csv/repeat_10_fold_5_metrics.csv	7	3	lr	[0, 0.03]	TF	Accuracy at 95% Specificity	0.52317
lr_input.feat.cnv.tf.0-0.03_pairwise_roc_curve_csv/repeat_10_fold_5_metrics.csv	7	3	lr	[0, 0.03]	TF	F1 at 95% Specificity	0.24
lr_input.feat.cnv.tf.0-0.03_pairwise_roc_curve_csv/repeat_10_fold_5_metrics.csv	7	4	lr	[0, 0.03]	TF	AUROC	0.671373
lr_input.feat.cnv.tf.0-0.03_pairwise_roc_curve_csv/repeat_10_fold_5_metrics.csv	7	4	lr	[0, 0.03]	TF	AUPRC	0.7195
lr_input.feat.cnv.tf.0-0.03_pairwise_roc_curve_csv/repeat_10_fold_5_metrics.csv	7	4	lr	[0, 0.03]	TF	Accuracy	0.606936
lr_input.feat.cnv.tf.0-0.03_pairwise_roc_curve_csv/repeat_10_fold_5_metrics.csv	7	4	lr	[0, 0.03]	TF	Sensitivity	0.59633
lr_input.feat.cnv.tf.0-0.03_pairwise_roc_curve_csv/repeat_10_fold_5_metrics.csv	7	4	lr	[0, 0.03]	TF	Specificity	0.625
lr_input.feat.cnv.tf.0-0.03_pairwise_roc_curve_csv/repeat_10_fold_5_metrics.csv	7	4	lr	[0, 0.03]	TF	F1	0.656566
lr_input.feat.cnv.tf.0-0.03_pairwise_roc_curve_csv/repeat_10_fold_5_metrics.csv	7	4	lr	[0, 0.03]	TF	Sensitivity at 99% Specificity	0
lr_input.feat.cnv.tf.0-0.03_pairwise_roc_curve_csv/repeat_10_fold_5_metrics.csv	7	4	lr	[0, 0.03]	TF	Accuracy at 99% Specificity	0.495
lr_input.feat.cnv.tf.0-0.03_pairwise_roc_curve_csv/repeat_10_fold_5_metrics.csv	7	4	lr	[0, 0.03]	TF	F1 at 99% Specificity	0
lr_input.feat.cnv.tf.0-0.03_pairwise_roc_curve_csv/repeat_10_fold_5_metrics.csv	7	4	lr	[0, 0.03]	TF	Sensitivity at 95% Specificity	0.0183486
lr_input.feat.cnv.tf.0-0.03_pairwise_roc_curve_csv/repeat_10_fold_5_metrics.csv	7	4	lr	[0, 0.03]	TF	Accuracy at 95% Specificity	0.475
lr_input.feat.cnv.tf.0-0.03_pairwise_roc_curve_csv/repeat_10_fold_5_metrics.csv	7	4	lr	[0, 0.03]	TF	F1 at 95% Specificity	0
lr_input.feat.cnv.tf.0-0.03_pairwise_roc_curve_csv/repeat_10_fold_5_metrics.csv	7	5	lr	[0, 0.03]	TF	AUROC	0.546527
lr_input.feat.cnv.tf.0-0.03_pairwise_roc_curve_csv/repeat_10_fold_5_metrics.csv	7	5	lr	[0, 0.03]	TF	AUPRC	0.624025
lr_input.feat.cnv.tf.0-0.03_pairwise_roc_curve_csv/repeat_10_fold_5_metrics.csv	7	5	lr	[0, 0.03]	TF	Accuracy	0.569767
lr_input.feat.cnv.tf.0-0.03_pairwise_roc_curve_csv/repeat_10_fold_5_metrics.csv	7	5	lr	[0, 0.03]	TF	Sensitivity	0.603774
lr_input.feat.cnv.tf.0-0.03_pairwise_roc_curve_csv/repeat_10_fold_5_metrics.csv	7	5	lr	[0, 0.03]	TF	Specificity	0.515152
lr_input.feat.cnv.tf.0-0.03_pairwise_roc_curve_csv/repeat_10_fold_5_metrics.csv	7	5	lr	[0, 0.03]	TF	F1	0.633663
lr_input.feat.cnv.tf.0-0.03_pairwise_roc_curve_csv/repeat_10_fold_5_metrics.csv	7	5	lr	[0, 0.03]	TF	Sensitivity at 99% Specificity	0
lr_input.feat.cnv.tf.0-0.03_pairwise_roc_curve_csv/repeat_10_fold_5_metrics.csv	7	5	lr	[0, 0.03]	TF	Accuracy at 99% Specificity	0.495
lr_input.feat.cnv.tf.0-0.03_pairwise_roc_curve_csv/repeat_10_fold_5_metrics.csv	7	5	lr	[0, 0.03]	TF	F1 at 99% Specificity	0
lr_input.feat.cnv.tf.0-0.03_pairwise_roc_curve_csv/repeat_10_fold_5_metrics.csv	7	5	lr	[0, 0.03]	TF	Sensitivity at 95% Specificity	0.0471698
lr_input.feat.cnv.tf.0-0.03_pairwise_roc_curve_csv/repeat_10_fold_5_metrics.csv	7	5	lr	[0, 0.03]	TF	Accuracy at 95% Specificity	0.475
lr_input.feat.cnv.tf.0-0.03_pairwise_roc_curve_csv/repeat_10_fold_5_metrics.csv	7	5	lr	[0, 0.03]	TF	F1 at 95% Specificity	0
lr_input.feat.cnv.tf.0-0.03_pairwise_roc_curve_csv/repeat_10_fold_5_metrics.csv	8	1	lr	[0, 0.03]	TF	AUROC	0.575917
lr_input.feat.cnv.tf.0-0.03_pairwise_roc_curve_csv/repeat_10_fold_5_metrics.csv	8	1	lr	[0, 0.03]	TF	AUPRC	0.665846
lr_input.feat.cnv.tf.0-0.03_pairwise_roc_curve_csv/repeat_10_fold_5_metrics.csv	8	1	lr	[0, 0.03]	TF	Accuracy	0.534884
lr_input.feat.cnv.tf.0-0.03_pairwise_roc_curve_csv/repeat_10_fold_5_metrics.csv	8	1	lr	[0, 0.03]	TF	Sensitivity	0.542056
lr_input.feat.cnv.tf.0-0.03_pairwise_roc_curve_csv/repeat_10_fold_5_metrics.csv	8	1	lr	[0, 0.03]	TF	Specificity	0.523077
lr_input.feat.cnv.tf.0-0.03_pairwise_roc_curve_csv/repeat_10_fold_5_metrics.csv	8	1	lr	[0, 0.03]	TF	F1	0.591837
lr_input.feat.cnv.tf.0-0.03_pairwise_roc_curve_csv/repeat_10_fold_5_metrics.csv	8	1	lr	[0, 0.03]	TF	Sensitivity at 99% Specificity	0
lr_input.feat.cnv.tf.0-0.03_pairwise_roc_curve_csv/repeat_10_fold_5_metrics.csv	8	1	lr	[0, 0.03]	TF	Accuracy at 99% Specificity	0.495
lr_input.feat.cnv.tf.0-0.03_pairwise_roc_curve_csv/repeat_10_fold_5_metrics.csv	8	1	lr	[0, 0.03]	TF	F1 at 99% Specificity	0
lr_input.feat.cnv.tf.0-0.03_pairwise_roc_curve_csv/repeat_10_fold_5_metrics.csv	8	1	lr	[0, 0.03]	TF	Sensitivity at 95% Specificity	0.0654206
lr_input.feat.cnv.tf.0-0.03_pairwise_roc_curve_csv/repeat_10_fold_5_metrics.csv	8	1	lr	[0, 0.03]	TF	Accuracy at 95% Specificity	0.475
lr_input.feat.cnv.tf.0-0.03_pairwise_roc_curve_csv/repeat_10_fold_5_metrics.csv	8	1	lr	[0, 0.03]	TF	F1 at 95% Specificity	0
lr_input.feat.cnv.tf.0-0.03_pairwise_roc_curve_csv/repeat_10_fold_5_metrics.csv	8	2	lr	[0, 0.03]	TF	AUROC	0.636507
lr_input.feat.cnv.tf.0-0.03_pairwise_roc_curve_csv/repeat_10_fold_5_metrics.csv	8	2	lr	[0, 0.03]	TF	AUPRC	0.707749
lr_input.feat.cnv.tf.0-0.03_pairwise_roc_curve_csv/repeat_10_fold_5_metrics.csv	8	2	lr	[0, 0.03]	TF	Accuracy	0.622093
lr_input.feat.cnv.tf.0-0.03_pairwise_roc_curve_csv/repeat_10_fold_5_metrics.csv	8	2	lr	[0, 0.03]	TF	Sensitivity	0.641509
lr_input.feat.cnv.tf.0-0.03_pairwise_roc_curve_csv/repeat_10_fold_5_metrics.csv	8	2	lr	[0, 0.03]	TF	Specificity	0.590909
lr_input.feat.cnv.tf.0-0.03_pairwise_roc_curve_csv/repeat_10_fold_5_metrics.csv	8	2	lr	[0, 0.03]	TF	F1	0.676617
lr_input.feat.cnv.tf.0-0.03_pairwise_roc_curve_csv/repeat_10_fold_5_metrics.csv	8	2	lr	[0, 0.03]	TF	Sensitivity at 99% Specificity	0
lr_input.feat.cnv.tf.0-0.03_pairwise_roc_curve_csv/repeat_10_fold_5_metrics.csv	8	2	lr	[0, 0.03]	TF	Accuracy at 99% Specificity	0.495
lr_input.feat.cnv.tf.0-0.03_pairwise_roc_curve_csv/repeat_10_fold_5_metrics.csv	8	2	lr	[0, 0.03]	TF	F1 at 99% Specificity	0
lr_input.feat.cnv.tf.0-0.03_pairwise_roc_curve_csv/repeat_10_fold_5_metrics.csv	8	2	lr	[0, 0.03]	TF	Sensitivity at 95% Specificity	0.0943396
lr_input.feat.cnv.tf.0-0.03_pairwise_roc_curve_csv/repeat_10_fold_5_metrics.csv	8	2	lr	[0, 0.03]	TF	Accuracy at 95% Specificity	0.507776
lr_input.feat.cnv.tf.0-0.03_pairwise_roc_curve_csv/repeat_10_fold_5_metrics.csv	8	2	lr	[0, 0.03]	TF	F1 at 95% Specificity	0.169492
lr_input.feat.cnv.tf.0-0.03_pairwise_roc_curve_csv/repeat_10_fold_5_metrics.csv	8	3	lr	[0, 0.03]	TF	AUROC	0.636176
lr_input.feat.cnv.tf.0-0.03_pairwise_roc_curve_csv/repeat_10_fold_5_metrics.csv	8	3	lr	[0, 0.03]	TF	AUPRC	0.667962
lr_input.feat.cnv.tf.0-0.03_pairwise_roc_curve_csv/repeat_10_fold_5_metrics.csv	8	3	lr	[0, 0.03]	TF	Accuracy	0.563953
lr_input.feat.cnv.tf.0-0.03_pairwise_roc_curve_csv/repeat_10_fold_5_metrics.csv	8	3	lr	[0, 0.03]	TF	Sensitivity	0.561905
lr_input.feat.cnv.tf.0-0.03_pairwise_roc_curve_csv/repeat_10_fold_5_metrics.csv	8	3	lr	[0, 0.03]	TF	Specificity	0.567164
lr_input.feat.cnv.tf.0-0.03_pairwise_roc_curve_csv/repeat_10_fold_5_metrics.csv	8	3	lr	[0, 0.03]	TF	F1	0.611399
lr_input.feat.cnv.tf.0-0.03_pairwise_roc_curve_csv/repeat_10_fold_5_metrics.csv	8	3	lr	[0, 0.03]	TF	Sensitivity at 99% Specificity	0
lr_input.feat.cnv.tf.0-0.03_pairwise_roc_curve_csv/repeat_10_fold_5_metrics.csv	8	3	lr	[0, 0.03]	TF	Accuracy at 99% Specificity	0.495
lr_input.feat.cnv.tf.0-0.03_pairwise_roc_curve_csv/repeat_10_fold_5_metrics.csv	8	3	lr	[0, 0.03]	TF	F1 at 99% Specificity	0
lr_input.feat.cnv.tf.0-0.03_pairwise_roc_curve_csv/repeat_10_fold_5_metrics.csv	8	3	lr	[0, 0.03]	TF	Sensitivity at 95% Specificity	0.0380952
lr_input.feat.cnv.tf.0-0.03_pairwise_roc_curve_csv/repeat_10_fold_5_metrics.csv	8	3	lr	[0, 0.03]	TF	Accuracy at 95% Specificity	0.475
lr_input.feat.cnv.tf.0-0.03_pairwise_roc_curve_csv/repeat_10_fold_5_metrics.csv	8	3	lr	[0, 0.03]	TF	F1 at 95% Specificity	0
lr_input.feat.cnv.tf.0-0.03_pairwise_roc_curve_csv/repeat_10_fold_5_metrics.csv	8	4	lr	[0, 0.03]	TF	AUROC	0.574326
lr_input.feat.cnv.tf.0-0.03_pairwise_roc_curve_csv/repeat_10_fold_5_metrics.csv	8	4	lr	[0, 0.03]	TF	AUPRC	0.668244
lr_input.feat.cnv.tf.0-0.03_pairwise_roc_curve_csv/repeat_10_fold_5_metrics.csv	8	4	lr	[0, 0.03]	TF	Accuracy	0.549133
lr_input.feat.cnv.tf.0-0.03_pairwise_roc_curve_csv/repeat_10_fold_5_metrics.csv	8	4	lr	[0, 0.03]	TF	Sensitivity	0.53211
lr_input.feat.cnv.tf.0-0.03_pairwise_roc_curve_csv/repeat_10_fold_5_metrics.csv	8	4	lr	[0, 0.03]	TF	Specificity	0.578125
lr_input.feat.cnv.tf.0-0.03_pairwise_roc_curve_csv/repeat_10_fold_5_metrics.csv	8	4	lr	[0, 0.03]	TF	F1	0.597938
lr_input.feat.cnv.tf.0-0.03_pairwise_roc_curve_csv/repeat_10_fold_5_metrics.csv	8	4	lr	[0, 0.03]	TF	Sensitivity at 99% Specificity	0
lr_input.feat.cnv.tf.0-0.03_pairwise_roc_curve_csv/repeat_10_fold_5_metrics.csv	8	4	lr	[0, 0.03]	TF	Accuracy at 99% Specificity	0.495
lr_input.feat.cnv.tf.0-0.03_pairwise_roc_curve_csv/repeat_10_fold_5_metrics.csv	8	4	lr	[0, 0.03]	TF	F1 at 99% Specificity	0
lr_input.feat.cnv.tf.0-0.03_pairwise_roc_curve_csv/repeat_10_fold_5_metrics.csv	8	4	lr	[0, 0.03]	TF	Sensitivity at 95% Specificity	0.0366972
lr_input.feat.cnv.tf.0-0.03_pairwise_roc_curve_csv/repeat_10_fold_5_metrics.csv	8	4	lr	[0, 0.03]	TF	Accuracy at 95% Specificity	0.478505
lr_input.feat.cnv.tf.0-0.03_pairwise_roc_curve_csv/repeat_10_fold_5_metrics.csv	8	4	lr	[0, 0.03]	TF	F1 at 95% Specificity	0.0695652
lr_input.feat.cnv.tf.0-0.03_pairwise_roc_curve_csv/repeat_10_fold_5_metrics.csv	8	5	lr	[0, 0.03]	TF	AUROC	0.587957
lr_input.feat.cnv.tf.0-0.03_pairwise_roc_curve_csv/repeat_10_fold_5_metrics.csv	8	5	lr	[0, 0.03]	TF	AUPRC	0.691192
lr_input.feat.cnv.tf.0-0.03_pairwise_roc_curve_csv/repeat_10_fold_5_metrics.csv	8	5	lr	[0, 0.03]	TF	Accuracy	0.598837
lr_input.feat.cnv.tf.0-0.03_pairwise_roc_curve_csv/repeat_10_fold_5_metrics.csv	8	5	lr	[0, 0.03]	TF	Sensitivity	0.614679
lr_input.feat.cnv.tf.0-0.03_pairwise_roc_curve_csv/repeat_10_fold_5_metrics.csv	8	5	lr	[0, 0.03]	TF	Specificity	0.571429
lr_input.feat.cnv.tf.0-0.03_pairwise_roc_curve_csv/repeat_10_fold_5_metrics.csv	8	5	lr	[0, 0.03]	TF	F1	0.660099
lr_input.feat.cnv.tf.0-0.03_pairwise_roc_curve_csv/repeat_10_fold_5_metrics.csv	8	5	lr	[0, 0.03]	TF	Sensitivity at 99% Specificity	0.0275229
lr_input.feat.cnv.tf.0-0.03_pairwise_roc_curve_csv/repeat_10_fold_5_metrics.csv	8	5	lr	[0, 0.03]	TF	Accuracy at 99% Specificity	0.495
lr_input.feat.cnv.tf.0-0.03_pairwise_roc_curve_csv/repeat_10_fold_5_metrics.csv	8	5	lr	[0, 0.03]	TF	F1 at 99% Specificity	0
lr_input.feat.cnv.tf.0-0.03_pairwise_roc_curve_csv/repeat_10_fold_5_metrics.csv	8	5	lr	[0, 0.03]	TF	Sensitivity at 95% Specificity	0.0733945
lr_input.feat.cnv.tf.0-0.03_pairwise_roc_curve_csv/repeat_10_fold_5_metrics.csv	8	5	lr	[0, 0.03]	TF	Accuracy at 95% Specificity	0.496618
lr_input.feat.cnv.tf.0-0.03_pairwise_roc_curve_csv/repeat_10_fold_5_metrics.csv	8	5	lr	[0, 0.03]	TF	F1 at 95% Specificity	0.134454
lr_input.feat.cnv.tf.0-0.03_pairwise_roc_curve_csv/repeat_10_fold_5_metrics.csv	9	1	lr	[0, 0.03]	TF	AUROC	0.641595
lr_input.feat.cnv.tf.0-0.03_pairwise_roc_curve_csv/repeat_10_fold_5_metrics.csv	9	1	lr	[0, 0.03]	TF	AUPRC	0.704046
lr_input.feat.cnv.tf.0-0.03_pairwise_roc_curve_csv/repeat_10_fold_5_metrics.csv	9	1	lr	[0, 0.03]	TF	Accuracy	0.612717
lr_input.feat.cnv.tf.0-0.03_pairwise_roc_curve_csv/repeat_10_fold_5_metrics.csv	9	1	lr	[0, 0.03]	TF	Sensitivity	0.62037
lr_input.feat.cnv.tf.0-0.03_pairwise_roc_curve_csv/repeat_10_fold_5_metrics.csv	9	1	lr	[0, 0.03]	TF	Specificity	0.6
lr_input.feat.cnv.tf.0-0.03_pairwise_roc_curve_csv/repeat_10_fold_5_metrics.csv	9	1	lr	[0, 0.03]	TF	F1	0.666667
lr_input.feat.cnv.tf.0-0.03_pairwise_roc_curve_csv/repeat_10_fold_5_metrics.csv	9	1	lr	[0, 0.03]	TF	Sensitivity at 99% Specificity	0
lr_input.feat.cnv.tf.0-0.03_pairwise_roc_curve_csv/repeat_10_fold_5_metrics.csv	9	1	lr	[0, 0.03]	TF	Accuracy at 99% Specificity	0.495
lr_input.feat.cnv.tf.0-0.03_pairwise_roc_curve_csv/repeat_10_fold_5_metrics.csv	9	1	lr	[0, 0.03]	TF	F1 at 99% Specificity	0
lr_input.feat.cnv.tf.0-0.03_pairwise_roc_curve_csv/repeat_10_fold_5_metrics.csv	9	1	lr	[0, 0.03]	TF	Sensitivity at 95% Specificity	0.0555556
lr_input.feat.cnv.tf.0-0.03_pairwise_roc_curve_csv/repeat_10_fold_5_metrics.csv	9	1	lr	[0, 0.03]	TF	Accuracy at 95% Specificity	0.488162
lr_input.feat.cnv.tf.0-0.03_pairwise_roc_curve_csv/repeat_10_fold_5_metrics.csv	9	1	lr	[0, 0.03]	TF	F1 at 95% Specificity	0.103448
lr_input.feat.cnv.tf.0-0.03_pairwise_roc_curve_csv/repeat_10_fold_5_metrics.csv	9	2	lr	[0, 0.03]	TF	AUROC	0.644511
lr_input.feat.cnv.tf.0-0.03_pairwise_roc_curve_csv/repeat_10_fold_5_metrics.csv	9	2	lr	[0, 0.03]	TF	AUPRC	0.722577
lr_input.feat.cnv.tf.0-0.03_pairwise_roc_curve_csv/repeat_10_fold_5_metrics.csv	9	2	lr	[0, 0.03]	TF	Accuracy	0.581395
lr_input.feat.cnv.tf.0-0.03_pairwise_roc_curve_csv/repeat_10_fold_5_metrics.csv	9	2	lr	[0, 0.03]	TF	Sensitivity	0.59434
lr_input.feat.cnv.tf.0-0.03_pairwise_roc_curve_csv/repeat_10_fold_5_metrics.csv	9	2	lr	[0, 0.03]	TF	Specificity	0.560606
lr_input.feat.cnv.tf.0-0.03_pairwise_roc_curve_csv/repeat_10_fold_5_metrics.csv	9	2	lr	[0, 0.03]	TF	F1	0.636364
lr_input.feat.cnv.tf.0-0.03_pairwise_roc_curve_csv/repeat_10_fold_5_metrics.csv	9	2	lr	[0, 0.03]	TF	Sensitivity at 99% Specificity	0
lr_input.feat.cnv.tf.0-0.03_pairwise_roc_curve_csv/repeat_10_fold_5_metrics.csv	9	2	lr	[0, 0.03]	TF	Accuracy at 99% Specificity	0.495
lr_input.feat.cnv.tf.0-0.03_pairwise_roc_curve_csv/repeat_10_fold_5_metrics.csv	9	2	lr	[0, 0.03]	TF	F1 at 99% Specificity	0
lr_input.feat.cnv.tf.0-0.03_pairwise_roc_curve_csv/repeat_10_fold_5_metrics.csv	9	2	lr	[0, 0.03]	TF	Sensitivity at 95% Specificity	0.103774
lr_input.feat.cnv.tf.0-0.03_pairwise_roc_curve_csv/repeat_10_fold_5_metrics.csv	9	2	lr	[0, 0.03]	TF	Accuracy at 95% Specificity	0.505296
lr_input.feat.cnv.tf.0-0.03_pairwise_roc_curve_csv/repeat_10_fold_5_metrics.csv	9	2	lr	[0, 0.03]	TF	F1 at 95% Specificity	0.183333
lr_input.feat.cnv.tf.0-0.03_pairwise_roc_curve_csv/repeat_10_fold_5_metrics.csv	9	3	lr	[0, 0.03]	TF	AUROC	0.569015
lr_input.feat.cnv.tf.0-0.03_pairwise_roc_curve_csv/repeat_10_fold_5_metrics.csv	9	3	lr	[0, 0.03]	TF	AUPRC	0.666502
lr_input.feat.cnv.tf.0-0.03_pairwise_roc_curve_csv/repeat_10_fold_5_metrics.csv	9	3	lr	[0, 0.03]	TF	Accuracy	0.563953
lr_input.feat.cnv.tf.0-0.03_pairwise_roc_curve_csv/repeat_10_fold_5_metrics.csv	9	3	lr	[0, 0.03]	TF	Sensitivity	0.570093
lr_input.feat.cnv.tf.0-0.03_pairwise_roc_curve_csv/repeat_10_fold_5_metrics.csv	9	3	lr	[0, 0.03]	TF	Specificity	0.553846
lr_input.feat.cnv.tf.0-0.03_pairwise_roc_curve_csv/repeat_10_fold_5_metrics.csv	9	3	lr	[0, 0.03]	TF	F1	0.619289
lr_input.feat.cnv.tf.0-0.03_pairwise_roc_curve_csv/repeat_10_fold_5_metrics.csv	9	3	lr	[0, 0.03]	TF	Sensitivity at 99% Specificity	0
lr_input.feat.cnv.tf.0-0.03_pairwise_roc_curve_csv/repeat_10_fold_5_metrics.csv	9	3	lr	[0, 0.03]	TF	Accuracy at 99% Specificity	0.495
lr_input.feat.cnv.tf.0-0.03_pairwise_roc_curve_csv/repeat_10_fold_5_metrics.csv	9	3	lr	[0, 0.03]	TF	F1 at 99% Specificity	0
lr_input.feat.cnv.tf.0-0.03_pairwise_roc_curve_csv/repeat_10_fold_5_metrics.csv	9	3	lr	[0, 0.03]	TF	Sensitivity at 95% Specificity	0.0747664
lr_input.feat.cnv.tf.0-0.03_pairwise_roc_curve_csv/repeat_10_fold_5_metrics.csv	9	3	lr	[0, 0.03]	TF	Accuracy at 95% Specificity	0.475
lr_input.feat.cnv.tf.0-0.03_pairwise_roc_curve_csv/repeat_10_fold_5_metrics.csv	9	3	lr	[0, 0.03]	TF	F1 at 95% Specificity	0
lr_input.feat.cnv.tf.0-0.03_pairwise_roc_curve_csv/repeat_10_fold_5_metrics.csv	9	4	lr	[0, 0.03]	TF	AUROC	0.568576
lr_input.feat.cnv.tf.0-0.03_pairwise_roc_curve_csv/repeat_10_fold_5_metrics.csv	9	4	lr	[0, 0.03]	TF	AUPRC	0.653214
lr_input.feat.cnv.tf.0-0.03_pairwise_roc_curve_csv/repeat_10_fold_5_metrics.csv	9	4	lr	[0, 0.03]	TF	Accuracy	0.563953
lr_input.feat.cnv.tf.0-0.03_pairwise_roc_curve_csv/repeat_10_fold_5_metrics.csv	9	4	lr	[0, 0.03]	TF	Sensitivity	0.583333
lr_input.feat.cnv.tf.0-0.03_pairwise_roc_curve_csv/repeat_10_fold_5_metrics.csv	9	4	lr	[0, 0.03]	TF	Specificity	0.53125
lr_input.feat.cnv.tf.0-0.03_pairwise_roc_curve_csv/repeat_10_fold_5_metrics.csv	9	4	lr	[0, 0.03]	TF	F1	0.626866
lr_input.feat.cnv.tf.0-0.03_pairwise_roc_curve_csv/repeat_10_fold_5_metrics.csv	9	4	lr	[0, 0.03]	TF	Sensitivity at 99% Specificity	0
lr_input.feat.cnv.tf.0-0.03_pairwise_roc_curve_csv/repeat_10_fold_5_metrics.csv	9	4	lr	[0, 0.03]	TF	Accuracy at 99% Specificity	0.495
lr_input.feat.cnv.tf.0-0.03_pairwise_roc_curve_csv/repeat_10_fold_5_metrics.csv	9	4	lr	[0, 0.03]	TF	F1 at 99% Specificity	0
lr_input.feat.cnv.tf.0-0.03_pairwise_roc_curve_csv/repeat_10_fold_5_metrics.csv	9	4	lr	[0, 0.03]	TF	Sensitivity at 95% Specificity	0.0462963
lr_input.feat.cnv.tf.0-0.03_pairwise_roc_curve_csv/repeat_10_fold_5_metrics.csv	9	4	lr	[0, 0.03]	TF	Accuracy at 95% Specificity	0.475
lr_input.feat.cnv.tf.0-0.03_pairwise_roc_curve_csv/repeat_10_fold_5_metrics.csv	9	4	lr	[0, 0.03]	TF	F1 at 95% Specificity	0
lr_input.feat.cnv.tf.0-0.03_pairwise_roc_curve_csv/repeat_10_fold_5_metrics.csv	9	5	lr	[0, 0.03]	TF	AUROC	0.592955
lr_input.feat.cnv.tf.0-0.03_pairwise_roc_curve_csv/repeat_10_fold_5_metrics.csv	9	5	lr	[0, 0.03]	TF	AUPRC	0.659132
lr_input.feat.cnv.tf.0-0.03_pairwise_roc_curve_csv/repeat_10_fold_5_metrics.csv	9	5	lr	[0, 0.03]	TF	Accuracy	0.563953
lr_input.feat.cnv.tf.0-0.03_pairwise_roc_curve_csv/repeat_10_fold_5_metrics.csv	9	5	lr	[0, 0.03]	TF	Sensitivity	0.551402
lr_input.feat.cnv.tf.0-0.03_pairwise_roc_curve_csv/repeat_10_fold_5_metrics.csv	9	5	lr	[0, 0.03]	TF	Specificity	0.584615
lr_input.feat.cnv.tf.0-0.03_pairwise_roc_curve_csv/repeat_10_fold_5_metrics.csv	9	5	lr	[0, 0.03]	TF	F1	0.611399
lr_input.feat.cnv.tf.0-0.03_pairwise_roc_curve_csv/repeat_10_fold_5_metrics.csv	9	5	lr	[0, 0.03]	TF	Sensitivity at 99% Specificity	0
lr_input.feat.cnv.tf.0-0.03_pairwise_roc_curve_csv/repeat_10_fold_5_metrics.csv	9	5	lr	[0, 0.03]	TF	Accuracy at 99% Specificity	0.495
lr_input.feat.cnv.tf.0-0.03_pairwise_roc_curve_csv/repeat_10_fold_5_metrics.csv	9	5	lr	[0, 0.03]	TF	F1 at 99% Specificity	0
lr_input.feat.cnv.tf.0-0.03_pairwise_roc_curve_csv/repeat_10_fold_5_metrics.csv	9	5	lr	[0, 0.03]	TF	Sensitivity at 95% Specificity	0.0280374
lr_input.feat.cnv.tf.0-0.03_pairwise_roc_curve_csv/repeat_10_fold_5_metrics.csv	9	5	lr	[0, 0.03]	TF	Accuracy at 95% Specificity	0.475
lr_input.feat.cnv.tf.0-0.03_pairwise_roc_curve_csv/repeat_10_fold_5_metrics.csv	9	5	lr	[0, 0.03]	TF	F1 at 95% Specificity	0
lr_input.feat.cnv.tf.0-0.03_pairwise_roc_curve_csv/repeat_10_fold_5_metrics.csv	10	1	lr	[0, 0.03]	TF	AUROC	0.594256
lr_input.feat.cnv.tf.0-0.03_pairwise_roc_curve_csv/repeat_10_fold_5_metrics.csv	10	1	lr	[0, 0.03]	TF	AUPRC	0.684941
lr_input.feat.cnv.tf.0-0.03_pairwise_roc_curve_csv/repeat_10_fold_5_metrics.csv	10	1	lr	[0, 0.03]	TF	Accuracy	0.581395
lr_input.feat.cnv.tf.0-0.03_pairwise_roc_curve_csv/repeat_10_fold_5_metrics.csv	10	1	lr	[0, 0.03]	TF	Sensitivity	0.611111
lr_input.feat.cnv.tf.0-0.03_pairwise_roc_curve_csv/repeat_10_fold_5_metrics.csv	10	1	lr	[0, 0.03]	TF	Specificity	0.53125
lr_input.feat.cnv.tf.0-0.03_pairwise_roc_curve_csv/repeat_10_fold_5_metrics.csv	10	1	lr	[0, 0.03]	TF	F1	0.647059
lr_input.feat.cnv.tf.0-0.03_pairwise_roc_curve_csv/repeat_10_fold_5_metrics.csv	10	1	lr	[0, 0.03]	TF	Sensitivity at 99% Specificity	0
lr_input.feat.cnv.tf.0-0.03_pairwise_roc_curve_csv/repeat_10_fold_5_metrics.csv	10	1	lr	[0, 0.03]	TF	Accuracy at 99% Specificity	0.495
lr_input.feat.cnv.tf.0-0.03_pairwise_roc_curve_csv/repeat_10_fold_5_metrics.csv	10	1	lr	[0, 0.03]	TF	F1 at 99% Specificity	0
lr_input.feat.cnv.tf.0-0.03_pairwise_roc_curve_csv/repeat_10_fold_5_metrics.csv	10	1	lr	[0, 0.03]	TF	Sensitivity at 95% Specificity	0.0648148
lr_input.feat.cnv.tf.0-0.03_pairwise_roc_curve_csv/repeat_10_fold_5_metrics.csv	10	1	lr	[0, 0.03]	TF	Accuracy at 95% Specificity	0.492564
lr_input.feat.cnv.tf.0-0.03_pairwise_roc_curve_csv/repeat_10_fold_5_metrics.csv	10	1	lr	[0, 0.03]	TF	F1 at 95% Specificity	0.119658
lr_input.feat.cnv.tf.0-0.03_pairwise_roc_curve_csv/repeat_10_fold_5_metrics.csv	10	2	lr	[0, 0.03]	TF	AUROC	0.609634
lr_input.feat.cnv.tf.0-0.03_pairwise_roc_curve_csv/repeat_10_fold_5_metrics.csv	10	2	lr	[0, 0.03]	TF	AUPRC	0.676969
lr_input.feat.cnv.tf.0-0.03_pairwise_roc_curve_csv/repeat_10_fold_5_metrics.csv	10	2	lr	[0, 0.03]	TF	Accuracy	0.552326
lr_input.feat.cnv.tf.0-0.03_pairwise_roc_curve_csv/repeat_10_fold_5_metrics.csv	10	2	lr	[0, 0.03]	TF	Sensitivity	0.54717
lr_input.feat.cnv.tf.0-0.03_pairwise_roc_curve_csv/repeat_10_fold_5_metrics.csv	10	2	lr	[0, 0.03]	TF	Specificity	0.560606
lr_input.feat.cnv.tf.0-0.03_pairwise_roc_curve_csv/repeat_10_fold_5_metrics.csv	10	2	lr	[0, 0.03]	TF	F1	0.601036
lr_input.feat.cnv.tf.0-0.03_pairwise_roc_curve_csv/repeat_10_fold_5_metrics.csv	10	2	lr	[0, 0.03]	TF	Sensitivity at 99% Specificity	0
lr_input.feat.cnv.tf.0-0.03_pairwise_roc_curve_csv/repeat_10_fold_5_metrics.csv	10	2	lr	[0, 0.03]	TF	Accuracy at 99% Specificity	0.495
lr_input.feat.cnv.tf.0-0.03_pairwise_roc_curve_csv/repeat_10_fold_5_metrics.csv	10	2	lr	[0, 0.03]	TF	F1 at 99% Specificity	0
lr_input.feat.cnv.tf.0-0.03_pairwise_roc_curve_csv/repeat_10_fold_5_metrics.csv	10	2	lr	[0, 0.03]	TF	Sensitivity at 95% Specificity	0.0849057
lr_input.feat.cnv.tf.0-0.03_pairwise_roc_curve_csv/repeat_10_fold_5_metrics.csv	10	2	lr	[0, 0.03]	TF	Accuracy at 95% Specificity	0.475
lr_input.feat.cnv.tf.0-0.03_pairwise_roc_curve_csv/repeat_10_fold_5_metrics.csv	10	2	lr	[0, 0.03]	TF	F1 at 95% Specificity	0
lr_input.feat.cnv.tf.0-0.03_pairwise_roc_curve_csv/repeat_10_fold_5_metrics.csv	10	3	lr	[0, 0.03]	TF	AUROC	0.586938
lr_input.feat.cnv.tf.0-0.03_pairwise_roc_curve_csv/repeat_10_fold_5_metrics.csv	10	3	lr	[0, 0.03]	TF	AUPRC	0.681731
lr_input.feat.cnv.tf.0-0.03_pairwise_roc_curve_csv/repeat_10_fold_5_metrics.csv	10	3	lr	[0, 0.03]	TF	Accuracy	0.569767
lr_input.feat.cnv.tf.0-0.03_pairwise_roc_curve_csv/repeat_10_fold_5_metrics.csv	10	3	lr	[0, 0.03]	TF	Sensitivity	0.550459
lr_input.feat.cnv.tf.0-0.03_pairwise_roc_curve_csv/repeat_10_fold_5_metrics.csv	10	3	lr	[0, 0.03]	TF	Specificity	0.603175
lr_input.feat.cnv.tf.0-0.03_pairwise_roc_curve_csv/repeat_10_fold_5_metrics.csv	10	3	lr	[0, 0.03]	TF	F1	0.618557
lr_input.feat.cnv.tf.0-0.03_pairwise_roc_curve_csv/repeat_10_fold_5_metrics.csv	10	3	lr	[0, 0.03]	TF	Sensitivity at 99% Specificity	0
lr_input.feat.cnv.tf.0-0.03_pairwise_roc_curve_csv/repeat_10_fold_5_metrics.csv	10	3	lr	[0, 0.03]	TF	Accuracy at 99% Specificity	0.495
lr_input.feat.cnv.tf.0-0.03_pairwise_roc_curve_csv/repeat_10_fold_5_metrics.csv	10	3	lr	[0, 0.03]	TF	F1 at 99% Specificity	0
lr_input.feat.cnv.tf.0-0.03_pairwise_roc_curve_csv/repeat_10_fold_5_metrics.csv	10	3	lr	[0, 0.03]	TF	Sensitivity at 95% Specificity	0.0366972
lr_input.feat.cnv.tf.0-0.03_pairwise_roc_curve_csv/repeat_10_fold_5_metrics.csv	10	3	lr	[0, 0.03]	TF	Accuracy at 95% Specificity	0.475
lr_input.feat.cnv.tf.0-0.03_pairwise_roc_curve_csv/repeat_10_fold_5_metrics.csv	10	3	lr	[0, 0.03]	TF	F1 at 95% Specificity	0
lr_input.feat.cnv.tf.0-0.03_pairwise_roc_curve_csv/repeat_10_fold_5_metrics.csv	10	4	lr	[0, 0.03]	TF	AUROC	0.632498
lr_input.feat.cnv.tf.0-0.03_pairwise_roc_curve_csv/repeat_10_fold_5_metrics.csv	10	4	lr	[0, 0.03]	TF	AUPRC	0.680591
lr_input.feat.cnv.tf.0-0.03_pairwise_roc_curve_csv/repeat_10_fold_5_metrics.csv	10	4	lr	[0, 0.03]	TF	Accuracy	0.601156
lr_input.feat.cnv.tf.0-0.03_pairwise_roc_curve_csv/repeat_10_fold_5_metrics.csv	10	4	lr	[0, 0.03]	TF	Sensitivity	0.59434
lr_input.feat.cnv.tf.0-0.03_pairwise_roc_curve_csv/repeat_10_fold_5_metrics.csv	10	4	lr	[0, 0.03]	TF	Specificity	0.61194
lr_input.feat.cnv.tf.0-0.03_pairwise_roc_curve_csv/repeat_10_fold_5_metrics.csv	10	4	lr	[0, 0.03]	TF	F1	0.646154
lr_input.feat.cnv.tf.0-0.03_pairwise_roc_curve_csv/repeat_10_fold_5_metrics.csv	10	4	lr	[0, 0.03]	TF	Sensitivity at 99% Specificity	0
lr_input.feat.cnv.tf.0-0.03_pairwise_roc_curve_csv/repeat_10_fold_5_metrics.csv	10	4	lr	[0, 0.03]	TF	Accuracy at 99% Specificity	0.495
lr_input.feat.cnv.tf.0-0.03_pairwise_roc_curve_csv/repeat_10_fold_5_metrics.csv	10	4	lr	[0, 0.03]	TF	F1 at 99% Specificity	0
lr_input.feat.cnv.tf.0-0.03_pairwise_roc_curve_csv/repeat_10_fold_5_metrics.csv	10	4	lr	[0, 0.03]	TF	Sensitivity at 95% Specificity	0.0377358
lr_input.feat.cnv.tf.0-0.03_pairwise_roc_curve_csv/repeat_10_fold_5_metrics.csv	10	4	lr	[0, 0.03]	TF	Accuracy at 95% Specificity	0.475
lr_input.feat.cnv.tf.0-0.03_pairwise_roc_curve_csv/repeat_10_fold_5_metrics.csv	10	4	lr	[0, 0.03]	TF	F1 at 95% Specificity	0
lr_input.feat.cnv.tf.0-0.03_pairwise_roc_curve_csv/repeat_10_fold_5_metrics.csv	10	5	lr	[0, 0.03]	TF	AUROC	0.600503
lr_input.feat.cnv.tf.0-0.03_pairwise_roc_curve_csv/repeat_10_fold_5_metrics.csv	10	5	lr	[0, 0.03]	TF	AUPRC	0.679802
lr_input.feat.cnv.tf.0-0.03_pairwise_roc_curve_csv/repeat_10_fold_5_metrics.csv	10	5	lr	[0, 0.03]	TF	Accuracy	0.581395
lr_input.feat.cnv.tf.0-0.03_pairwise_roc_curve_csv/repeat_10_fold_5_metrics.csv	10	5	lr	[0, 0.03]	TF	Sensitivity	0.607477
lr_input.feat.cnv.tf.0-0.03_pairwise_roc_curve_csv/repeat_10_fold_5_metrics.csv	10	5	lr	[0, 0.03]	TF	Specificity	0.538462
lr_input.feat.cnv.tf.0-0.03_pairwise_roc_curve_csv/repeat_10_fold_5_metrics.csv	10	5	lr	[0, 0.03]	TF	F1	0.643564
lr_input.feat.cnv.tf.0-0.03_pairwise_roc_curve_csv/repeat_10_fold_5_metrics.csv	10	5	lr	[0, 0.03]	TF	Sensitivity at 99% Specificity	0
lr_input.feat.cnv.tf.0-0.03_pairwise_roc_curve_csv/repeat_10_fold_5_metrics.csv	10	5	lr	[0, 0.03]	TF	Accuracy at 99% Specificity	0.495
lr_input.feat.cnv.tf.0-0.03_pairwise_roc_curve_csv/repeat_10_fold_5_metrics.csv	10	5	lr	[0, 0.03]	TF	F1 at 99% Specificity	0
lr_input.feat.cnv.tf.0-0.03_pairwise_roc_curve_csv/repeat_10_fold_5_metrics.csv	10	5	lr	[0, 0.03]	TF	Sensitivity at 95% Specificity	0.0373832
lr_input.feat.cnv.tf.0-0.03_pairwise_roc_curve_csv/repeat_10_fold_5_metrics.csv	10	5	lr	[0, 0.03]	TF	Accuracy at 95% Specificity	0.475
lr_input.feat.cnv.tf.0-0.03_pairwise_roc_curve_csv/repeat_10_fold_5_metrics.csv	10	5	lr	[0, 0.03]	TF	F1 at 95% Specificity	0
/scratchc/nrlab/wang04/ulyses_results_iteration/iteration_3_merge_below_3/lr_model/lr10/0.03-0.1_pairwise/lr_input.feat.cnv.tf.0.03-0.1_pairwise_roc_curve_csv/repeat_10_fold_5_metrics.csv	1	1	lr	(0.03, 0.1]	TF	AUROC	0.989025
/scratchc/nrlab/wang04/ulyses_results_iteration/iteration_3_merge_below_3/lr_model/lr10/0.03-0.1_pairwise/lr_input.feat.cnv.tf.0.03-0.1_pairwise_roc_curve_csv/repeat_10_fold_5_metrics.csv	1	1	lr	(0.03, 0.1]	TF	AUPRC	0.977945
/scratchc/nrlab/wang04/ulyses_results_iteration/iteration_3_merge_below_3/lr_model/lr10/0.03-0.1_pairwise/lr_input.feat.cnv.tf.0.03-0.1_pairwise_roc_curve_csv/repeat_10_fold_5_metrics.csv	1	1	lr	(0.03, 0.1]	TF	Accuracy	0.910891
/scratchc/nrlab/wang04/ulyses_results_iteration/iteration_3_merge_below_3/lr_model/lr10/0.03-0.1_pairwise/lr_input.feat.cnv.tf.0.03-0.1_pairwise_roc_curve_csv/repeat_10_fold_5_metrics.csv	1	1	lr	(0.03, 0.1]	TF	Sensitivity	0.823529
/scratchc/nrlab/wang04/ulyses_results_iteration/iteration_3_merge_below_3/lr_model/lr10/0.03-0.1_pairwise/lr_input.feat.cnv.tf.0.03-0.1_pairwise_roc_curve_csv/repeat_10_fold_5_metrics.csv	1	1	lr	(0.03, 0.1]	TF	Specificity	0.955224
/scratchc/nrlab/wang04/ulyses_results_iteration/iteration_3_merge_below_3/lr_model/lr10/0.03-0.1_pairwise/lr_input.feat.cnv.tf.0.03-0.1_pairwise_roc_curve_csv/repeat_10_fold_5_metrics.csv	1	1	lr	(0.03, 0.1]	TF	F1	0.861538
/scratchc/nrlab/wang04/ulyses_results_iteration/iteration_3_merge_below_3/lr_model/lr10/0.03-0.1_pairwise/lr_input.feat.cnv.tf.0.03-0.1_pairwise_roc_curve_csv/repeat_10_fold_5_metrics.csv	1	1	lr	(0.03, 0.1]	TF	Sensitivity at 99% Specificity	0.705882
/scratchc/nrlab/wang04/ulyses_results_iteration/iteration_3_merge_below_3/lr_model/lr10/0.03-0.1_pairwise/lr_input.feat.cnv.tf.0.03-0.1_pairwise_roc_curve_csv/repeat_10_fold_5_metrics.csv	1	1	lr	(0.03, 0.1]	TF	Accuracy at 99% Specificity	0.847941
/scratchc/nrlab/wang04/ulyses_results_iteration/iteration_3_merge_below_3/lr_model/lr10/0.03-0.1_pairwise/lr_input.feat.cnv.tf.0.03-0.1_pairwise_roc_curve_csv/repeat_10_fold_5_metrics.csv	1	1	lr	(0.03, 0.1]	TF	F1 at 99% Specificity	0.827586
/scratchc/nrlab/wang04/ulyses_results_iteration/iteration_3_merge_below_3/lr_model/lr10/0.03-0.1_pairwise/lr_input.feat.cnv.tf.0.03-0.1_pairwise_roc_curve_csv/repeat_10_fold_5_metrics.csv	1	1	lr	(0.03, 0.1]	TF	Sensitivity at 95% Specificity	0.823529
/scratchc/nrlab/wang04/ulyses_results_iteration/iteration_3_merge_below_3/lr_model/lr10/0.03-0.1_pairwise/lr_input.feat.cnv.tf.0.03-0.1_pairwise_roc_curve_csv/repeat_10_fold_5_metrics.csv	1	1	lr	(0.03, 0.1]	TF	Accuracy at 95% Specificity	0.872586
/scratchc/nrlab/wang04/ulyses_results_iteration/iteration_3_merge_below_3/lr_model/lr10/0.03-0.1_pairwise/lr_input.feat.cnv.tf.0.03-0.1_pairwise_roc_curve_csv/repeat_10_fold_5_metrics.csv	1	1	lr	(0.03, 0.1]	TF	F1 at 95% Specificity	0.875
/scratchc/nrlab/wang04/ulyses_results_iteration/iteration_3_merge_below_3/lr_model/lr10/0.03-0.1_pairwise/lr_input.feat.cnv.tf.0.03-0.1_pairwise_roc_curve_csv/repeat_10_fold_5_metrics.csv	1	2	lr	(0.03, 0.1]	TF	AUROC	0.974892
/scratchc/nrlab/wang04/ulyses_results_iteration/iteration_3_merge_below_3/lr_model/lr10/0.03-0.1_pairwise/lr_input.feat.cnv.tf.0.03-0.1_pairwise_roc_curve_csv/repeat_10_fold_5_metrics.csv	1	2	lr	(0.03, 0.1]	TF	AUPRC	0.951477
/scratchc/nrlab/wang04/ulyses_results_iteration/iteration_3_merge_below_3/lr_model/lr10/0.03-0.1_pairwise/lr_input.feat.cnv.tf.0.03-0.1_pairwise_roc_curve_csv/repeat_10_fold_5_metrics.csv	1	2	lr	(0.03, 0.1]	TF	Accuracy	0.881188
/scratchc/nrlab/wang04/ulyses_results_iteration/iteration_3_merge_below_3/lr_model/lr10/0.03-0.1_pairwise/lr_input.feat.cnv.tf.0.03-0.1_pairwise_roc_curve_csv/repeat_10_fold_5_metrics.csv	1	2	lr	(0.03, 0.1]	TF	Sensitivity	0.742857
/scratchc/nrlab/wang04/ulyses_results_iteration/iteration_3_merge_below_3/lr_model/lr10/0.03-0.1_pairwise/lr_input.feat.cnv.tf.0.03-0.1_pairwise_roc_curve_csv/repeat_10_fold_5_metrics.csv	1	2	lr	(0.03, 0.1]	TF	Specificity	0.954545
/scratchc/nrlab/wang04/ulyses_results_iteration/iteration_3_merge_below_3/lr_model/lr10/0.03-0.1_pairwise/lr_input.feat.cnv.tf.0.03-0.1_pairwise_roc_curve_csv/repeat_10_fold_5_metrics.csv	1	2	lr	(0.03, 0.1]	TF	F1	0.8125
/scratchc/nrlab/wang04/ulyses_results_iteration/iteration_3_merge_below_3/lr_model/lr10/0.03-0.1_pairwise/lr_input.feat.cnv.tf.0.03-0.1_pairwise_roc_curve_csv/repeat_10_fold_5_metrics.csv	1	2	lr	(0.03, 0.1]	TF	Sensitivity at 99% Specificity	0.571429
/scratchc/nrlab/wang04/ulyses_results_iteration/iteration_3_merge_below_3/lr_model/lr10/0.03-0.1_pairwise/lr_input.feat.cnv.tf.0.03-0.1_pairwise_roc_curve_csv/repeat_10_fold_5_metrics.csv	1	2	lr	(0.03, 0.1]	TF	Accuracy at 99% Specificity	0.780714
/scratchc/nrlab/wang04/ulyses_results_iteration/iteration_3_merge_below_3/lr_model/lr10/0.03-0.1_pairwise/lr_input.feat.cnv.tf.0.03-0.1_pairwise_roc_curve_csv/repeat_10_fold_5_metrics.csv	1	2	lr	(0.03, 0.1]	TF	F1 at 99% Specificity	0.727273
/scratchc/nrlab/wang04/ulyses_results_iteration/iteration_3_merge_below_3/lr_model/lr10/0.03-0.1_pairwise/lr_input.feat.cnv.tf.0.03-0.1_pairwise_roc_curve_csv/repeat_10_fold_5_metrics.csv	1	2	lr	(0.03, 0.1]	TF	Sensitivity at 95% Specificity	0.685714
/scratchc/nrlab/wang04/ulyses_results_iteration/iteration_3_merge_below_3/lr_model/lr10/0.03-0.1_pairwise/lr_input.feat.cnv.tf.0.03-0.1_pairwise_roc_curve_csv/repeat_10_fold_5_metrics.csv	1	2	lr	(0.03, 0.1]	TF	Accuracy at 95% Specificity	0.803463
/scratchc/nrlab/wang04/ulyses_results_iteration/iteration_3_merge_below_3/lr_model/lr10/0.03-0.1_pairwise/lr_input.feat.cnv.tf.0.03-0.1_pairwise_roc_curve_csv/repeat_10_fold_5_metrics.csv	1	2	lr	(0.03, 0.1]	TF	F1 at 95% Specificity	0.786885
/scratchc/nrlab/wang04/ulyses_results_iteration/iteration_3_merge_below_3/lr_model/lr10/0.03-0.1_pairwise/lr_input.feat.cnv.tf.0.03-0.1_pairwise_roc_curve_csv/repeat_10_fold_5_metrics.csv	1	3	lr	(0.03, 0.1]	TF	AUROC	0.974773
/scratchc/nrlab/wang04/ulyses_results_iteration/iteration_3_merge_below_3/lr_model/lr10/0.03-0.1_pairwise/lr_input.feat.cnv.tf.0.03-0.1_pairwise_roc_curve_csv/repeat_10_fold_5_metrics.csv	1	3	lr	(0.03, 0.1]	TF	AUPRC	0.957749
/scratchc/nrlab/wang04/ulyses_results_iteration/iteration_3_merge_below_3/lr_model/lr10/0.03-0.1_pairwise/lr_input.feat.cnv.tf.0.03-0.1_pairwise_roc_curve_csv/repeat_10_fold_5_metrics.csv	1	3	lr	(0.03, 0.1]	TF	Accuracy	0.891089
/scratchc/nrlab/wang04/ulyses_results_iteration/iteration_3_merge_below_3/lr_model/lr10/0.03-0.1_pairwise/lr_input.feat.cnv.tf.0.03-0.1_pairwise_roc_curve_csv/repeat_10_fold_5_metrics.csv	1	3	lr	(0.03, 0.1]	TF	Sensitivity	0.820513
/scratchc/nrlab/wang04/ulyses_results_iteration/iteration_3_merge_below_3/lr_model/lr10/0.03-0.1_pairwise/lr_input.feat.cnv.tf.0.03-0.1_pairwise_roc_curve_csv/repeat_10_fold_5_metrics.csv	1	3	lr	(0.03, 0.1]	TF	Specificity	0.935484
/scratchc/nrlab/wang04/ulyses_results_iteration/iteration_3_merge_below_3/lr_model/lr10/0.03-0.1_pairwise/lr_input.feat.cnv.tf.0.03-0.1_pairwise_roc_curve_csv/repeat_10_fold_5_metrics.csv	1	3	lr	(0.03, 0.1]	TF	F1	0.853333
/scratchc/nrlab/wang04/ulyses_results_iteration/iteration_3_merge_below_3/lr_model/lr10/0.03-0.1_pairwise/lr_input.feat.cnv.tf.0.03-0.1_pairwise_roc_curve_csv/repeat_10_fold_5_metrics.csv	1	3	lr	(0.03, 0.1]	TF	Sensitivity at 99% Specificity	0.538462
/scratchc/nrlab/wang04/ulyses_results_iteration/iteration_3_merge_below_3/lr_model/lr10/0.03-0.1_pairwise/lr_input.feat.cnv.tf.0.03-0.1_pairwise_roc_curve_csv/repeat_10_fold_5_metrics.csv	1	3	lr	(0.03, 0.1]	TF	Accuracy at 99% Specificity	0.764231
/scratchc/nrlab/wang04/ulyses_results_iteration/iteration_3_merge_below_3/lr_model/lr10/0.03-0.1_pairwise/lr_input.feat.cnv.tf.0.03-0.1_pairwise_roc_curve_csv/repeat_10_fold_5_metrics.csv	1	3	lr	(0.03, 0.1]	TF	F1 at 99% Specificity	0.7
/scratchc/nrlab/wang04/ulyses_results_iteration/iteration_3_merge_below_3/lr_model/lr10/0.03-0.1_pairwise/lr_input.feat.cnv.tf.0.03-0.1_pairwise_roc_curve_csv/repeat_10_fold_5_metrics.csv	1	3	lr	(0.03, 0.1]	TF	Sensitivity at 95% Specificity	0.692308
/scratchc/nrlab/wang04/ulyses_results_iteration/iteration_3_merge_below_3/lr_model/lr10/0.03-0.1_pairwise/lr_input.feat.cnv.tf.0.03-0.1_pairwise_roc_curve_csv/repeat_10_fold_5_metrics.csv	1	3	lr	(0.03, 0.1]	TF	Accuracy at 95% Specificity	0.805831
/scratchc/nrlab/wang04/ulyses_results_iteration/iteration_3_merge_below_3/lr_model/lr10/0.03-0.1_pairwise/lr_input.feat.cnv.tf.0.03-0.1_pairwise_roc_curve_csv/repeat_10_fold_5_metrics.csv	1	3	lr	(0.03, 0.1]	TF	F1 at 95% Specificity	0.794118
/scratchc/nrlab/wang04/ulyses_results_iteration/iteration_3_merge_below_3/lr_model/lr10/0.03-0.1_pairwise/lr_input.feat.cnv.tf.0.03-0.1_pairwise_roc_curve_csv/repeat_10_fold_5_metrics.csv	1	4	lr	(0.03, 0.1]	TF	AUROC	0.992098
/scratchc/nrlab/wang04/ulyses_results_iteration/iteration_3_merge_below_3/lr_model/lr10/0.03-0.1_pairwise/lr_input.feat.cnv.tf.0.03-0.1_pairwise_roc_curve_csv/repeat_10_fold_5_metrics.csv	1	4	lr	(0.03, 0.1]	TF	AUPRC	0.983108
/scratchc/nrlab/wang04/ulyses_results_iteration/iteration_3_merge_below_3/lr_model/lr10/0.03-0.1_pairwise/lr_input.feat.cnv.tf.0.03-0.1_pairwise_roc_curve_csv/repeat_10_fold_5_metrics.csv	1	4	lr	(0.03, 0.1]	TF	Accuracy	0.920792
/scratchc/nrlab/wang04/ulyses_results_iteration/iteration_3_merge_below_3/lr_model/lr10/0.03-0.1_pairwise/lr_input.feat.cnv.tf.0.03-0.1_pairwise_roc_curve_csv/repeat_10_fold_5_metrics.csv	1	4	lr	(0.03, 0.1]	TF	Sensitivity	0.794118
/scratchc/nrlab/wang04/ulyses_results_iteration/iteration_3_merge_below_3/lr_model/lr10/0.03-0.1_pairwise/lr_input.feat.cnv.tf.0.03-0.1_pairwise_roc_curve_csv/repeat_10_fold_5_metrics.csv	1	4	lr	(0.03, 0.1]	TF	Specificity	0.985075
/scratchc/nrlab/wang04/ulyses_results_iteration/iteration_3_merge_below_3/lr_model/lr10/0.03-0.1_pairwise/lr_input.feat.cnv.tf.0.03-0.1_pairwise_roc_curve_csv/repeat_10_fold_5_metrics.csv	1	4	lr	(0.03, 0.1]	TF	F1	0.870968
/scratchc/nrlab/wang04/ulyses_results_iteration/iteration_3_merge_below_3/lr_model/lr10/0.03-0.1_pairwise/lr_input.feat.cnv.tf.0.03-0.1_pairwise_roc_curve_csv/repeat_10_fold_5_metrics.csv	1	4	lr	(0.03, 0.1]	TF	Sensitivity at 99% Specificity	0.647059
/scratchc/nrlab/wang04/ulyses_results_iteration/iteration_3_merge_below_3/lr_model/lr10/0.03-0.1_pairwise/lr_input.feat.cnv.tf.0.03-0.1_pairwise_roc_curve_csv/repeat_10_fold_5_metrics.csv	1	4	lr	(0.03, 0.1]	TF	Accuracy at 99% Specificity	0.818529
/scratchc/nrlab/wang04/ulyses_results_iteration/iteration_3_merge_below_3/lr_model/lr10/0.03-0.1_pairwise/lr_input.feat.cnv.tf.0.03-0.1_pairwise_roc_curve_csv/repeat_10_fold_5_metrics.csv	1	4	lr	(0.03, 0.1]	TF	F1 at 99% Specificity	0.785714
/scratchc/nrlab/wang04/ulyses_results_iteration/iteration_3_merge_below_3/lr_model/lr10/0.03-0.1_pairwise/lr_input.feat.cnv.tf.0.03-0.1_pairwise_roc_curve_csv/repeat_10_fold_5_metrics.csv	1	4	lr	(0.03, 0.1]	TF	Sensitivity at 95% Specificity	0.911765
/scratchc/nrlab/wang04/ulyses_results_iteration/iteration_3_merge_below_3/lr_model/lr10/0.03-0.1_pairwise/lr_input.feat.cnv.tf.0.03-0.1_pairwise_roc_curve_csv/repeat_10_fold_5_metrics.csv	1	4	lr	(0.03, 0.1]	TF	Accuracy at 95% Specificity	0.916703
/scratchc/nrlab/wang04/ulyses_results_iteration/iteration_3_merge_below_3/lr_model/lr10/0.03-0.1_pairwise/lr_input.feat.cnv.tf.0.03-0.1_pairwise_roc_curve_csv/repeat_10_fold_5_metrics.csv	1	4	lr	(0.03, 0.1]	TF	F1 at 95% Specificity	0.925373
/scratchc/nrlab/wang04/ulyses_results_iteration/iteration_3_merge_below_3/lr_model/lr10/0.03-0.1_pairwise/lr_input.feat.cnv.tf.0.03-0.1_pairwise_roc_curve_csv/repeat_10_fold_5_metrics.csv	1	5	lr	(0.03, 0.1]	TF	AUROC	0.986976
/scratchc/nrlab/wang04/ulyses_results_iteration/iteration_3_merge_below_3/lr_model/lr10/0.03-0.1_pairwise/lr_input.feat.cnv.tf.0.03-0.1_pairwise_roc_curve_csv/repeat_10_fold_5_metrics.csv	1	5	lr	(0.03, 0.1]	TF	AUPRC	0.976537
/scratchc/nrlab/wang04/ulyses_results_iteration/iteration_3_merge_below_3/lr_model/lr10/0.03-0.1_pairwise/lr_input.feat.cnv.tf.0.03-0.1_pairwise_roc_curve_csv/repeat_10_fold_5_metrics.csv	1	5	lr	(0.03, 0.1]	TF	Accuracy	0.921569
/scratchc/nrlab/wang04/ulyses_results_iteration/iteration_3_merge_below_3/lr_model/lr10/0.03-0.1_pairwise/lr_input.feat.cnv.tf.0.03-0.1_pairwise_roc_curve_csv/repeat_10_fold_5_metrics.csv	1	5	lr	(0.03, 0.1]	TF	Sensitivity	0.846154
/scratchc/nrlab/wang04/ulyses_results_iteration/iteration_3_merge_below_3/lr_model/lr10/0.03-0.1_pairwise/lr_input.feat.cnv.tf.0.03-0.1_pairwise_roc_curve_csv/repeat_10_fold_5_metrics.csv	1	5	lr	(0.03, 0.1]	TF	Specificity	0.968254
/scratchc/nrlab/wang04/ulyses_results_iteration/iteration_3_merge_below_3/lr_model/lr10/0.03-0.1_pairwise/lr_input.feat.cnv.tf.0.03-0.1_pairwise_roc_curve_csv/repeat_10_fold_5_metrics.csv	1	5	lr	(0.03, 0.1]	TF	F1	0.891892
/scratchc/nrlab/wang04/ulyses_results_iteration/iteration_3_merge_below_3/lr_model/lr10/0.03-0.1_pairwise/lr_input.feat.cnv.tf.0.03-0.1_pairwise_roc_curve_csv/repeat_10_fold_5_metrics.csv	1	5	lr	(0.03, 0.1]	TF	Sensitivity at 99% Specificity	0.615385
/scratchc/nrlab/wang04/ulyses_results_iteration/iteration_3_merge_below_3/lr_model/lr10/0.03-0.1_pairwise/lr_input.feat.cnv.tf.0.03-0.1_pairwise_roc_curve_csv/repeat_10_fold_5_metrics.csv	1	5	lr	(0.03, 0.1]	TF	Accuracy at 99% Specificity	0.802692
/scratchc/nrlab/wang04/ulyses_results_iteration/iteration_3_merge_below_3/lr_model/lr10/0.03-0.1_pairwise/lr_input.feat.cnv.tf.0.03-0.1_pairwise_roc_curve_csv/repeat_10_fold_5_metrics.csv	1	5	lr	(0.03, 0.1]	TF	F1 at 99% Specificity	0.761905
/scratchc/nrlab/wang04/ulyses_results_iteration/iteration_3_merge_below_3/lr_model/lr10/0.03-0.1_pairwise/lr_input.feat.cnv.tf.0.03-0.1_pairwise_roc_curve_csv/repeat_10_fold_5_metrics.csv	1	5	lr	(0.03, 0.1]	TF	Sensitivity at 95% Specificity	0.948718
/scratchc/nrlab/wang04/ulyses_results_iteration/iteration_3_merge_below_3/lr_model/lr10/0.03-0.1_pairwise/lr_input.feat.cnv.tf.0.03-0.1_pairwise_roc_curve_csv/repeat_10_fold_5_metrics.csv	1	5	lr	(0.03, 0.1]	TF	Accuracy at 95% Specificity	0.93428
/scratchc/nrlab/wang04/ulyses_results_iteration/iteration_3_merge_below_3/lr_model/lr10/0.03-0.1_pairwise/lr_input.feat.cnv.tf.0.03-0.1_pairwise_roc_curve_csv/repeat_10_fold_5_metrics.csv	1	5	lr	(0.03, 0.1]	TF	F1 at 95% Specificity	0.948718
/scratchc/nrlab/wang04/ulyses_results_iteration/iteration_3_merge_below_3/lr_model/lr10/0.03-0.1_pairwise/lr_input.feat.cnv.tf.0.03-0.1_pairwise_roc_curve_csv/repeat_10_fold_5_metrics.csv	2	1	lr	(0.03, 0.1]	TF	AUROC	0.994529
/scratchc/nrlab/wang04/ulyses_results_iteration/iteration_3_merge_below_3/lr_model/lr10/0.03-0.1_pairwise/lr_input.feat.cnv.tf.0.03-0.1_pairwise_roc_curve_csv/repeat_10_fold_5_metrics.csv	2	1	lr	(0.03, 0.1]	TF	AUPRC	0.989358
/scratchc/nrlab/wang04/ulyses_results_iteration/iteration_3_merge_below_3/lr_model/lr10/0.03-0.1_pairwise/lr_input.feat.cnv.tf.0.03-0.1_pairwise_roc_curve_csv/repeat_10_fold_5_metrics.csv	2	1	lr	(0.03, 0.1]	TF	Accuracy	0.931373
/scratchc/nrlab/wang04/ulyses_results_iteration/iteration_3_merge_below_3/lr_model/lr10/0.03-0.1_pairwise/lr_input.feat.cnv.tf.0.03-0.1_pairwise_roc_curve_csv/repeat_10_fold_5_metrics.csv	2	1	lr	(0.03, 0.1]	TF	Sensitivity	0.833333
/scratchc/nrlab/wang04/ulyses_results_iteration/iteration_3_merge_below_3/lr_model/lr10/0.03-0.1_pairwise/lr_input.feat.cnv.tf.0.03-0.1_pairwise_roc_curve_csv/repeat_10_fold_5_metrics.csv	2	1	lr	(0.03, 0.1]	TF	Specificity	0.984848
/scratchc/nrlab/wang04/ulyses_results_iteration/iteration_3_merge_below_3/lr_model/lr10/0.03-0.1_pairwise/lr_input.feat.cnv.tf.0.03-0.1_pairwise_roc_curve_csv/repeat_10_fold_5_metrics.csv	2	1	lr	(0.03, 0.1]	TF	F1	0.895522
/scratchc/nrlab/wang04/ulyses_results_iteration/iteration_3_merge_below_3/lr_model/lr10/0.03-0.1_pairwise/lr_input.feat.cnv.tf.0.03-0.1_pairwise_roc_curve_csv/repeat_10_fold_5_metrics.csv	2	1	lr	(0.03, 0.1]	TF	Sensitivity at 99% Specificity	0.722222
/scratchc/nrlab/wang04/ulyses_results_iteration/iteration_3_merge_below_3/lr_model/lr10/0.03-0.1_pairwise/lr_input.feat.cnv.tf.0.03-0.1_pairwise_roc_curve_csv/repeat_10_fold_5_metrics.csv	2	1	lr	(0.03, 0.1]	TF	Accuracy at 99% Specificity	0.856111
/scratchc/nrlab/wang04/ulyses_results_iteration/iteration_3_merge_below_3/lr_model/lr10/0.03-0.1_pairwise/lr_input.feat.cnv.tf.0.03-0.1_pairwise_roc_curve_csv/repeat_10_fold_5_metrics.csv	2	1	lr	(0.03, 0.1]	TF	F1 at 99% Specificity	0.83871
/scratchc/nrlab/wang04/ulyses_results_iteration/iteration_3_merge_below_3/lr_model/lr10/0.03-0.1_pairwise/lr_input.feat.cnv.tf.0.03-0.1_pairwise_roc_curve_csv/repeat_10_fold_5_metrics.csv	2	1	lr	(0.03, 0.1]	TF	Sensitivity at 95% Specificity	0.972222
/scratchc/nrlab/wang04/ulyses_results_iteration/iteration_3_merge_below_3/lr_model/lr10/0.03-0.1_pairwise/lr_input.feat.cnv.tf.0.03-0.1_pairwise_roc_curve_csv/repeat_10_fold_5_metrics.csv	2	1	lr	(0.03, 0.1]	TF	Accuracy at 95% Specificity	0.93952
/scratchc/nrlab/wang04/ulyses_results_iteration/iteration_3_merge_below_3/lr_model/lr10/0.03-0.1_pairwise/lr_input.feat.cnv.tf.0.03-0.1_pairwise_roc_curve_csv/repeat_10_fold_5_metrics.csv	2	1	lr	(0.03, 0.1]	TF	F1 at 95% Specificity	0.945946
/scratchc/nrlab/wang04/ulyses_results_iteration/iteration_3_merge_below_3/lr_model/lr10/0.03-0.1_pairwise/lr_input.feat.cnv.tf.0.03-0.1_pairwise_roc_curve_csv/repeat_10_fold_5_metrics.csv	2	2	lr	(0.03, 0.1]	TF	AUROC	0.983983
/scratchc/nrlab/wang04/ulyses_results_iteration/iteration_3_merge_below_3/lr_model/lr10/0.03-0.1_pairwise/lr_input.feat.cnv.tf.0.03-0.1_pairwise_roc_curve_csv/repeat_10_fold_5_metrics.csv	2	2	lr	(0.03, 0.1]	TF	AUPRC	0.967383
/scratchc/nrlab/wang04/ulyses_results_iteration/iteration_3_merge_below_3/lr_model/lr10/0.03-0.1_pairwise/lr_input.feat.cnv.tf.0.03-0.1_pairwise_roc_curve_csv/repeat_10_fold_5_metrics.csv	2	2	lr	(0.03, 0.1]	TF	Accuracy	0.881188
/scratchc/nrlab/wang04/ulyses_results_iteration/iteration_3_merge_below_3/lr_model/lr10/0.03-0.1_pairwise/lr_input.feat.cnv.tf.0.03-0.1_pairwise_roc_curve_csv/repeat_10_fold_5_metrics.csv	2	2	lr	(0.03, 0.1]	TF	Sensitivity	0.714286
/scratchc/nrlab/wang04/ulyses_results_iteration/iteration_3_merge_below_3/lr_model/lr10/0.03-0.1_pairwise/lr_input.feat.cnv.tf.0.03-0.1_pairwise_roc_curve_csv/repeat_10_fold_5_metrics.csv	2	2	lr	(0.03, 0.1]	TF	Specificity	0.969697
/scratchc/nrlab/wang04/ulyses_results_iteration/iteration_3_merge_below_3/lr_model/lr10/0.03-0.1_pairwise/lr_input.feat.cnv.tf.0.03-0.1_pairwise_roc_curve_csv/repeat_10_fold_5_metrics.csv	2	2	lr	(0.03, 0.1]	TF	F1	0.806452
/scratchc/nrlab/wang04/ulyses_results_iteration/iteration_3_merge_below_3/lr_model/lr10/0.03-0.1_pairwise/lr_input.feat.cnv.tf.0.03-0.1_pairwise_roc_curve_csv/repeat_10_fold_5_metrics.csv	2	2	lr	(0.03, 0.1]	TF	Sensitivity at 99% Specificity	0.6
/scratchc/nrlab/wang04/ulyses_results_iteration/iteration_3_merge_below_3/lr_model/lr10/0.03-0.1_pairwise/lr_input.feat.cnv.tf.0.03-0.1_pairwise_roc_curve_csv/repeat_10_fold_5_metrics.csv	2	2	lr	(0.03, 0.1]	TF	Accuracy at 99% Specificity	0.795
/scratchc/nrlab/wang04/ulyses_results_iteration/iteration_3_merge_below_3/lr_model/lr10/0.03-0.1_pairwise/lr_input.feat.cnv.tf.0.03-0.1_pairwise_roc_curve_csv/repeat_10_fold_5_metrics.csv	2	2	lr	(0.03, 0.1]	TF	F1 at 99% Specificity	0.75
/scratchc/nrlab/wang04/ulyses_results_iteration/iteration_3_merge_below_3/lr_model/lr10/0.03-0.1_pairwise/lr_input.feat.cnv.tf.0.03-0.1_pairwise_roc_curve_csv/repeat_10_fold_5_metrics.csv	2	2	lr	(0.03, 0.1]	TF	Sensitivity at 95% Specificity	0.885714
/scratchc/nrlab/wang04/ulyses_results_iteration/iteration_3_merge_below_3/lr_model/lr10/0.03-0.1_pairwise/lr_input.feat.cnv.tf.0.03-0.1_pairwise_roc_curve_csv/repeat_10_fold_5_metrics.csv	2	2	lr	(0.03, 0.1]	TF	Accuracy at 95% Specificity	0.896266
/scratchc/nrlab/wang04/ulyses_results_iteration/iteration_3_merge_below_3/lr_model/lr10/0.03-0.1_pairwise/lr_input.feat.cnv.tf.0.03-0.1_pairwise_roc_curve_csv/repeat_10_fold_5_metrics.csv	2	2	lr	(0.03, 0.1]	TF	F1 at 95% Specificity	0.898551
/scratchc/nrlab/wang04/ulyses_results_iteration/iteration_3_merge_below_3/lr_model/lr10/0.03-0.1_pairwise/lr_input.feat.cnv.tf.0.03-0.1_pairwise_roc_curve_csv/repeat_10_fold_5_metrics.csv	2	3	lr	(0.03, 0.1]	TF	AUROC	0.985281
/scratchc/nrlab/wang04/ulyses_results_iteration/iteration_3_merge_below_3/lr_model/lr10/0.03-0.1_pairwise/lr_input.feat.cnv.tf.0.03-0.1_pairwise_roc_curve_csv/repeat_10_fold_5_metrics.csv	2	3	lr	(0.03, 0.1]	TF	AUPRC	0.97143
/scratchc/nrlab/wang04/ulyses_results_iteration/iteration_3_merge_below_3/lr_model/lr10/0.03-0.1_pairwise/lr_input.feat.cnv.tf.0.03-0.1_pairwise_roc_curve_csv/repeat_10_fold_5_metrics.csv	2	3	lr	(0.03, 0.1]	TF	Accuracy	0.910891
/scratchc/nrlab/wang04/ulyses_results_iteration/iteration_3_merge_below_3/lr_model/lr10/0.03-0.1_pairwise/lr_input.feat.cnv.tf.0.03-0.1_pairwise_roc_curve_csv/repeat_10_fold_5_metrics.csv	2	3	lr	(0.03, 0.1]	TF	Sensitivity	0.828571
/scratchc/nrlab/wang04/ulyses_results_iteration/iteration_3_merge_below_3/lr_model/lr10/0.03-0.1_pairwise/lr_input.feat.cnv.tf.0.03-0.1_pairwise_roc_curve_csv/repeat_10_fold_5_metrics.csv	2	3	lr	(0.03, 0.1]	TF	Specificity	0.954545
/scratchc/nrlab/wang04/ulyses_results_iteration/iteration_3_merge_below_3/lr_model/lr10/0.03-0.1_pairwise/lr_input.feat.cnv.tf.0.03-0.1_pairwise_roc_curve_csv/repeat_10_fold_5_metrics.csv	2	3	lr	(0.03, 0.1]	TF	F1	0.865672
/scratchc/nrlab/wang04/ulyses_results_iteration/iteration_3_merge_below_3/lr_model/lr10/0.03-0.1_pairwise/lr_input.feat.cnv.tf.0.03-0.1_pairwise_roc_curve_csv/repeat_10_fold_5_metrics.csv	2	3	lr	(0.03, 0.1]	TF	Sensitivity at 99% Specificity	0.6
/scratchc/nrlab/wang04/ulyses_results_iteration/iteration_3_merge_below_3/lr_model/lr10/0.03-0.1_pairwise/lr_input.feat.cnv.tf.0.03-0.1_pairwise_roc_curve_csv/repeat_10_fold_5_metrics.csv	2	3	lr	(0.03, 0.1]	TF	Accuracy at 99% Specificity	0.795
/scratchc/nrlab/wang04/ulyses_results_iteration/iteration_3_merge_below_3/lr_model/lr10/0.03-0.1_pairwise/lr_input.feat.cnv.tf.0.03-0.1_pairwise_roc_curve_csv/repeat_10_fold_5_metrics.csv	2	3	lr	(0.03, 0.1]	TF	F1 at 99% Specificity	0.75
/scratchc/nrlab/wang04/ulyses_results_iteration/iteration_3_merge_below_3/lr_model/lr10/0.03-0.1_pairwise/lr_input.feat.cnv.tf.0.03-0.1_pairwise_roc_curve_csv/repeat_10_fold_5_metrics.csv	2	3	lr	(0.03, 0.1]	TF	Sensitivity at 95% Specificity	0.828571
/scratchc/nrlab/wang04/ulyses_results_iteration/iteration_3_merge_below_3/lr_model/lr10/0.03-0.1_pairwise/lr_input.feat.cnv.tf.0.03-0.1_pairwise_roc_curve_csv/repeat_10_fold_5_metrics.csv	2	3	lr	(0.03, 0.1]	TF	Accuracy at 95% Specificity	0.874892
/scratchc/nrlab/wang04/ulyses_results_iteration/iteration_3_merge_below_3/lr_model/lr10/0.03-0.1_pairwise/lr_input.feat.cnv.tf.0.03-0.1_pairwise_roc_curve_csv/repeat_10_fold_5_metrics.csv	2	3	lr	(0.03, 0.1]	TF	F1 at 95% Specificity	0.878788
/scratchc/nrlab/wang04/ulyses_results_iteration/iteration_3_merge_below_3/lr_model/lr10/0.03-0.1_pairwise/lr_input.feat.cnv.tf.0.03-0.1_pairwise_roc_curve_csv/repeat_10_fold_5_metrics.csv	2	4	lr	(0.03, 0.1]	TF	AUROC	0.973475
/scratchc/nrlab/wang04/ulyses_results_iteration/iteration_3_merge_below_3/lr_model/lr10/0.03-0.1_pairwise/lr_input.feat.cnv.tf.0.03-0.1_pairwise_roc_curve_csv/repeat_10_fold_5_metrics.csv	2	4	lr	(0.03, 0.1]	TF	AUPRC	0.950559
/scratchc/nrlab/wang04/ulyses_results_iteration/iteration_3_merge_below_3/lr_model/lr10/0.03-0.1_pairwise/lr_input.feat.cnv.tf.0.03-0.1_pairwise_roc_curve_csv/repeat_10_fold_5_metrics.csv	2	4	lr	(0.03, 0.1]	TF	Accuracy	0.891089
/scratchc/nrlab/wang04/ulyses_results_iteration/iteration_3_merge_below_3/lr_model/lr10/0.03-0.1_pairwise/lr_input.feat.cnv.tf.0.03-0.1_pairwise_roc_curve_csv/repeat_10_fold_5_metrics.csv	2	4	lr	(0.03, 0.1]	TF	Sensitivity	0.815789
/scratchc/nrlab/wang04/ulyses_results_iteration/iteration_3_merge_below_3/lr_model/lr10/0.03-0.1_pairwise/lr_input.feat.cnv.tf.0.03-0.1_pairwise_roc_curve_csv/repeat_10_fold_5_metrics.csv	2	4	lr	(0.03, 0.1]	TF	Specificity	0.936508
/scratchc/nrlab/wang04/ulyses_results_iteration/iteration_3_merge_below_3/lr_model/lr10/0.03-0.1_pairwise/lr_input.feat.cnv.tf.0.03-0.1_pairwise_roc_curve_csv/repeat_10_fold_5_metrics.csv	2	4	lr	(0.03, 0.1]	TF	F1	0.849315
/scratchc/nrlab/wang04/ulyses_results_iteration/iteration_3_merge_below_3/lr_model/lr10/0.03-0.1_pairwise/lr_input.feat.cnv.tf.0.03-0.1_pairwise_roc_curve_csv/repeat_10_fold_5_metrics.csv	2	4	lr	(0.03, 0.1]	TF	Sensitivity at 99% Specificity	0.473684
/scratchc/nrlab/wang04/ulyses_results_iteration/iteration_3_merge_below_3/lr_model/lr10/0.03-0.1_pairwise/lr_input.feat.cnv.tf.0.03-0.1_pairwise_roc_curve_csv/repeat_10_fold_5_metrics.csv	2	4	lr	(0.03, 0.1]	TF	Accuracy at 99% Specificity	0.731842
/scratchc/nrlab/wang04/ulyses_results_iteration/iteration_3_merge_below_3/lr_model/lr10/0.03-0.1_pairwise/lr_input.feat.cnv.tf.0.03-0.1_pairwise_roc_curve_csv/repeat_10_fold_5_metrics.csv	2	4	lr	(0.03, 0.1]	TF	F1 at 99% Specificity	0.642857
/scratchc/nrlab/wang04/ulyses_results_iteration/iteration_3_merge_below_3/lr_model/lr10/0.03-0.1_pairwise/lr_input.feat.cnv.tf.0.03-0.1_pairwise_roc_curve_csv/repeat_10_fold_5_metrics.csv	2	4	lr	(0.03, 0.1]	TF	Sensitivity at 95% Specificity	0.684211
/scratchc/nrlab/wang04/ulyses_results_iteration/iteration_3_merge_below_3/lr_model/lr10/0.03-0.1_pairwise/lr_input.feat.cnv.tf.0.03-0.1_pairwise_roc_curve_csv/repeat_10_fold_5_metrics.csv	2	4	lr	(0.03, 0.1]	TF	Accuracy at 95% Specificity	0.794486
/scratchc/nrlab/wang04/ulyses_results_iteration/iteration_3_merge_below_3/lr_model/lr10/0.03-0.1_pairwise/lr_input.feat.cnv.tf.0.03-0.1_pairwise_roc_curve_csv/repeat_10_fold_5_metrics.csv	2	4	lr	(0.03, 0.1]	TF	F1 at 95% Specificity	0.776119
/scratchc/nrlab/wang04/ulyses_results_iteration/iteration_3_merge_below_3/lr_model/lr10/0.03-0.1_pairwise/lr_input.feat.cnv.tf.0.03-0.1_pairwise_roc_curve_csv/repeat_10_fold_5_metrics.csv	2	5	lr	(0.03, 0.1]	TF	AUROC	0.975929
/scratchc/nrlab/wang04/ulyses_results_iteration/iteration_3_merge_below_3/lr_model/lr10/0.03-0.1_pairwise/lr_input.feat.cnv.tf.0.03-0.1_pairwise_roc_curve_csv/repeat_10_fold_5_metrics.csv	2	5	lr	(0.03, 0.1]	TF	AUPRC	0.956089
/scratchc/nrlab/wang04/ulyses_results_iteration/iteration_3_merge_below_3/lr_model/lr10/0.03-0.1_pairwise/lr_input.feat.cnv.tf.0.03-0.1_pairwise_roc_curve_csv/repeat_10_fold_5_metrics.csv	2	5	lr	(0.03, 0.1]	TF	Accuracy	0.90099
/scratchc/nrlab/wang04/ulyses_results_iteration/iteration_3_merge_below_3/lr_model/lr10/0.03-0.1_pairwise/lr_input.feat.cnv.tf.0.03-0.1_pairwise_roc_curve_csv/repeat_10_fold_5_metrics.csv	2	5	lr	(0.03, 0.1]	TF	Sensitivity	0.810811
/scratchc/nrlab/wang04/ulyses_results_iteration/iteration_3_merge_below_3/lr_model/lr10/0.03-0.1_pairwise/lr_input.feat.cnv.tf.0.03-0.1_pairwise_roc_curve_csv/repeat_10_fold_5_metrics.csv	2	5	lr	(0.03, 0.1]	TF	Specificity	0.953125
/scratchc/nrlab/wang04/ulyses_results_iteration/iteration_3_merge_below_3/lr_model/lr10/0.03-0.1_pairwise/lr_input.feat.cnv.tf.0.03-0.1_pairwise_roc_curve_csv/repeat_10_fold_5_metrics.csv	2	5	lr	(0.03, 0.1]	TF	F1	0.857143
/scratchc/nrlab/wang04/ulyses_results_iteration/iteration_3_merge_below_3/lr_model/lr10/0.03-0.1_pairwise/lr_input.feat.cnv.tf.0.03-0.1_pairwise_roc_curve_csv/repeat_10_fold_5_metrics.csv	2	5	lr	(0.03, 0.1]	TF	Sensitivity at 99% Specificity	0.567568
/scratchc/nrlab/wang04/ulyses_results_iteration/iteration_3_merge_below_3/lr_model/lr10/0.03-0.1_pairwise/lr_input.feat.cnv.tf.0.03-0.1_pairwise_roc_curve_csv/repeat_10_fold_5_metrics.csv	2	5	lr	(0.03, 0.1]	TF	Accuracy at 99% Specificity	0.778784
/scratchc/nrlab/wang04/ulyses_results_iteration/iteration_3_merge_below_3/lr_model/lr10/0.03-0.1_pairwise/lr_input.feat.cnv.tf.0.03-0.1_pairwise_roc_curve_csv/repeat_10_fold_5_metrics.csv	2	5	lr	(0.03, 0.1]	TF	F1 at 99% Specificity	0.724138
/scratchc/nrlab/wang04/ulyses_results_iteration/iteration_3_merge_below_3/lr_model/lr10/0.03-0.1_pairwise/lr_input.feat.cnv.tf.0.03-0.1_pairwise_roc_curve_csv/repeat_10_fold_5_metrics.csv	2	5	lr	(0.03, 0.1]	TF	Sensitivity at 95% Specificity	0.702703
/scratchc/nrlab/wang04/ulyses_results_iteration/iteration_3_merge_below_3/lr_model/lr10/0.03-0.1_pairwise/lr_input.feat.cnv.tf.0.03-0.1_pairwise_roc_curve_csv/repeat_10_fold_5_metrics.csv	2	5	lr	(0.03, 0.1]	TF	Accuracy at 95% Specificity	0.811508
/scratchc/nrlab/wang04/ulyses_results_iteration/iteration_3_merge_below_3/lr_model/lr10/0.03-0.1_pairwise/lr_input.feat.cnv.tf.0.03-0.1_pairwise_roc_curve_csv/repeat_10_fold_5_metrics.csv	2	5	lr	(0.03, 0.1]	TF	F1 at 95% Specificity	0.8
/scratchc/nrlab/wang04/ulyses_results_iteration/iteration_3_merge_below_3/lr_model/lr10/0.03-0.1_pairwise/lr_input.feat.cnv.tf.0.03-0.1_pairwise_roc_curve_csv/repeat_10_fold_5_metrics.csv	3	1	lr	(0.03, 0.1]	TF	AUROC	0.984222
/scratchc/nrlab/wang04/ulyses_results_iteration/iteration_3_merge_below_3/lr_model/lr10/0.03-0.1_pairwise/lr_input.feat.cnv.tf.0.03-0.1_pairwise_roc_curve_csv/repeat_10_fold_5_metrics.csv	3	1	lr	(0.03, 0.1]	TF	AUPRC	0.968205
/scratchc/nrlab/wang04/ulyses_results_iteration/iteration_3_merge_below_3/lr_model/lr10/0.03-0.1_pairwise/lr_input.feat.cnv.tf.0.03-0.1_pairwise_roc_curve_csv/repeat_10_fold_5_metrics.csv	3	1	lr	(0.03, 0.1]	TF	Accuracy	0.892157
/scratchc/nrlab/wang04/ulyses_results_iteration/iteration_3_merge_below_3/lr_model/lr10/0.03-0.1_pairwise/lr_input.feat.cnv.tf.0.03-0.1_pairwise_roc_curve_csv/repeat_10_fold_5_metrics.csv	3	1	lr	(0.03, 0.1]	TF	Sensitivity	0.742857
/scratchc/nrlab/wang04/ulyses_results_iteration/iteration_3_merge_below_3/lr_model/lr10/0.03-0.1_pairwise/lr_input.feat.cnv.tf.0.03-0.1_pairwise_roc_curve_csv/repeat_10_fold_5_metrics.csv	3	1	lr	(0.03, 0.1]	TF	Specificity	0.970149
/scratchc/nrlab/wang04/ulyses_results_iteration/iteration_3_merge_below_3/lr_model/lr10/0.03-0.1_pairwise/lr_input.feat.cnv.tf.0.03-0.1_pairwise_roc_curve_csv/repeat_10_fold_5_metrics.csv	3	1	lr	(0.03, 0.1]	TF	F1	0.825397
/scratchc/nrlab/wang04/ulyses_results_iteration/iteration_3_merge_below_3/lr_model/lr10/0.03-0.1_pairwise/lr_input.feat.cnv.tf.0.03-0.1_pairwise_roc_curve_csv/repeat_10_fold_5_metrics.csv	3	1	lr	(0.03, 0.1]	TF	Sensitivity at 99% Specificity	0.628571
/scratchc/nrlab/wang04/ulyses_results_iteration/iteration_3_merge_below_3/lr_model/lr10/0.03-0.1_pairwise/lr_input.feat.cnv.tf.0.03-0.1_pairwise_roc_curve_csv/repeat_10_fold_5_metrics.csv	3	1	lr	(0.03, 0.1]	TF	Accuracy at 99% Specificity	0.809286
/scratchc/nrlab/wang04/ulyses_results_iteration/iteration_3_merge_below_3/lr_model/lr10/0.03-0.1_pairwise/lr_input.feat.cnv.tf.0.03-0.1_pairwise_roc_curve_csv/repeat_10_fold_5_metrics.csv	3	1	lr	(0.03, 0.1]	TF	F1 at 99% Specificity	0.77193
/scratchc/nrlab/wang04/ulyses_results_iteration/iteration_3_merge_below_3/lr_model/lr10/0.03-0.1_pairwise/lr_input.feat.cnv.tf.0.03-0.1_pairwise_roc_curve_csv/repeat_10_fold_5_metrics.csv	3	1	lr	(0.03, 0.1]	TF	Sensitivity at 95% Specificity	0.771429
/scratchc/nrlab/wang04/ulyses_results_iteration/iteration_3_merge_below_3/lr_model/lr10/0.03-0.1_pairwise/lr_input.feat.cnv.tf.0.03-0.1_pairwise_roc_curve_csv/repeat_10_fold_5_metrics.csv	3	1	lr	(0.03, 0.1]	TF	Accuracy at 95% Specificity	0.846535
/scratchc/nrlab/wang04/ulyses_results_iteration/iteration_3_merge_below_3/lr_model/lr10/0.03-0.1_pairwise/lr_input.feat.cnv.tf.0.03-0.1_pairwise_roc_curve_csv/repeat_10_fold_5_metrics.csv	3	1	lr	(0.03, 0.1]	TF	F1 at 95% Specificity	0.84375
/scratchc/nrlab/wang04/ulyses_results_iteration/iteration_3_merge_below_3/lr_model/lr10/0.03-0.1_pairwise/lr_input.feat.cnv.tf.0.03-0.1_pairwise_roc_curve_csv/repeat_10_fold_5_metrics.csv	3	2	lr	(0.03, 0.1]	TF	AUROC	0.985253
/scratchc/nrlab/wang04/ulyses_results_iteration/iteration_3_merge_below_3/lr_model/lr10/0.03-0.1_pairwise/lr_input.feat.cnv.tf.0.03-0.1_pairwise_roc_curve_csv/repeat_10_fold_5_metrics.csv	3	2	lr	(0.03, 0.1]	TF	AUPRC	0.964079
/scratchc/nrlab/wang04/ulyses_results_iteration/iteration_3_merge_below_3/lr_model/lr10/0.03-0.1_pairwise/lr_input.feat.cnv.tf.0.03-0.1_pairwise_roc_curve_csv/repeat_10_fold_5_metrics.csv	3	2	lr	(0.03, 0.1]	TF	Accuracy	0.910891
/scratchc/nrlab/wang04/ulyses_results_iteration/iteration_3_merge_below_3/lr_model/lr10/0.03-0.1_pairwise/lr_input.feat.cnv.tf.0.03-0.1_pairwise_roc_curve_csv/repeat_10_fold_5_metrics.csv	3	2	lr	(0.03, 0.1]	TF	Sensitivity	0.774194
/scratchc/nrlab/wang04/ulyses_results_iteration/iteration_3_merge_below_3/lr_model/lr10/0.03-0.1_pairwise/lr_input.feat.cnv.tf.0.03-0.1_pairwise_roc_curve_csv/repeat_10_fold_5_metrics.csv	3	2	lr	(0.03, 0.1]	TF	Specificity	0.971429
/scratchc/nrlab/wang04/ulyses_results_iteration/iteration_3_merge_below_3/lr_model/lr10/0.03-0.1_pairwise/lr_input.feat.cnv.tf.0.03-0.1_pairwise_roc_curve_csv/repeat_10_fold_5_metrics.csv	3	2	lr	(0.03, 0.1]	TF	F1	0.842105
/scratchc/nrlab/wang04/ulyses_results_iteration/iteration_3_merge_below_3/lr_model/lr10/0.03-0.1_pairwise/lr_input.feat.cnv.tf.0.03-0.1_pairwise_roc_curve_csv/repeat_10_fold_5_metrics.csv	3	2	lr	(0.03, 0.1]	TF	Sensitivity at 99% Specificity	0
/scratchc/nrlab/wang04/ulyses_results_iteration/iteration_3_merge_below_3/lr_model/lr10/0.03-0.1_pairwise/lr_input.feat.cnv.tf.0.03-0.1_pairwise_roc_curve_csv/repeat_10_fold_5_metrics.csv	3	2	lr	(0.03, 0.1]	TF	Accuracy at 99% Specificity	0.495
/scratchc/nrlab/wang04/ulyses_results_iteration/iteration_3_merge_below_3/lr_model/lr10/0.03-0.1_pairwise/lr_input.feat.cnv.tf.0.03-0.1_pairwise_roc_curve_csv/repeat_10_fold_5_metrics.csv	3	2	lr	(0.03, 0.1]	TF	F1 at 99% Specificity	0
/scratchc/nrlab/wang04/ulyses_results_iteration/iteration_3_merge_below_3/lr_model/lr10/0.03-0.1_pairwise/lr_input.feat.cnv.tf.0.03-0.1_pairwise_roc_curve_csv/repeat_10_fold_5_metrics.csv	3	2	lr	(0.03, 0.1]	TF	Sensitivity at 95% Specificity	0.903226
/scratchc/nrlab/wang04/ulyses_results_iteration/iteration_3_merge_below_3/lr_model/lr10/0.03-0.1_pairwise/lr_input.feat.cnv.tf.0.03-0.1_pairwise_roc_curve_csv/repeat_10_fold_5_metrics.csv	3	2	lr	(0.03, 0.1]	TF	Accuracy at 95% Specificity	0.906256
/scratchc/nrlab/wang04/ulyses_results_iteration/iteration_3_merge_below_3/lr_model/lr10/0.03-0.1_pairwise/lr_input.feat.cnv.tf.0.03-0.1_pairwise_roc_curve_csv/repeat_10_fold_5_metrics.csv	3	2	lr	(0.03, 0.1]	TF	F1 at 95% Specificity	0.903226
/scratchc/nrlab/wang04/ulyses_results_iteration/iteration_3_merge_below_3/lr_model/lr10/0.03-0.1_pairwise/lr_input.feat.cnv.tf.0.03-0.1_pairwise_roc_curve_csv/repeat_10_fold_5_metrics.csv	3	3	lr	(0.03, 0.1]	TF	AUROC	0.989754
/scratchc/nrlab/wang04/ulyses_results_iteration/iteration_3_merge_below_3/lr_model/lr10/0.03-0.1_pairwise/lr_input.feat.cnv.tf.0.03-0.1_pairwise_roc_curve_csv/repeat_10_fold_5_metrics.csv	3	3	lr	(0.03, 0.1]	TF	AUPRC	0.983454
/scratchc/nrlab/wang04/ulyses_results_iteration/iteration_3_merge_below_3/lr_model/lr10/0.03-0.1_pairwise/lr_input.feat.cnv.tf.0.03-0.1_pairwise_roc_curve_csv/repeat_10_fold_5_metrics.csv	3	3	lr	(0.03, 0.1]	TF	Accuracy	0.90099
/scratchc/nrlab/wang04/ulyses_results_iteration/iteration_3_merge_below_3/lr_model/lr10/0.03-0.1_pairwise/lr_input.feat.cnv.tf.0.03-0.1_pairwise_roc_curve_csv/repeat_10_fold_5_metrics.csv	3	3	lr	(0.03, 0.1]	TF	Sensitivity	0.8
/scratchc/nrlab/wang04/ulyses_results_iteration/iteration_3_merge_below_3/lr_model/lr10/0.03-0.1_pairwise/lr_input.feat.cnv.tf.0.03-0.1_pairwise_roc_curve_csv/repeat_10_fold_5_metrics.csv	3	3	lr	(0.03, 0.1]	TF	Specificity	0.967213
/scratchc/nrlab/wang04/ulyses_results_iteration/iteration_3_merge_below_3/lr_model/lr10/0.03-0.1_pairwise/lr_input.feat.cnv.tf.0.03-0.1_pairwise_roc_curve_csv/repeat_10_fold_5_metrics.csv	3	3	lr	(0.03, 0.1]	TF	F1	0.864865
/scratchc/nrlab/wang04/ulyses_results_iteration/iteration_3_merge_below_3/lr_model/lr10/0.03-0.1_pairwise/lr_input.feat.cnv.tf.0.03-0.1_pairwise_roc_curve_csv/repeat_10_fold_5_metrics.csv	3	3	lr	(0.03, 0.1]	TF	Sensitivity at 99% Specificity	0.7
/scratchc/nrlab/wang04/ulyses_results_iteration/iteration_3_merge_below_3/lr_model/lr10/0.03-0.1_pairwise/lr_input.feat.cnv.tf.0.03-0.1_pairwise_roc_curve_csv/repeat_10_fold_5_metrics.csv	3	3	lr	(0.03, 0.1]	TF	Accuracy at 99% Specificity	0.845
/scratchc/nrlab/wang04/ulyses_results_iteration/iteration_3_merge_below_3/lr_model/lr10/0.03-0.1_pairwise/lr_input.feat.cnv.tf.0.03-0.1_pairwise_roc_curve_csv/repeat_10_fold_5_metrics.csv	3	3	lr	(0.03, 0.1]	TF	F1 at 99% Specificity	0.823529
/scratchc/nrlab/wang04/ulyses_results_iteration/iteration_3_merge_below_3/lr_model/lr10/0.03-0.1_pairwise/lr_input.feat.cnv.tf.0.03-0.1_pairwise_roc_curve_csv/repeat_10_fold_5_metrics.csv	3	3	lr	(0.03, 0.1]	TF	Sensitivity at 95% Specificity	0.925
/scratchc/nrlab/wang04/ulyses_results_iteration/iteration_3_merge_below_3/lr_model/lr10/0.03-0.1_pairwise/lr_input.feat.cnv.tf.0.03-0.1_pairwise_roc_curve_csv/repeat_10_fold_5_metrics.csv	3	3	lr	(0.03, 0.1]	TF	Accuracy at 95% Specificity	0.921926
/scratchc/nrlab/wang04/ulyses_results_iteration/iteration_3_merge_below_3/lr_model/lr10/0.03-0.1_pairwise/lr_input.feat.cnv.tf.0.03-0.1_pairwise_roc_curve_csv/repeat_10_fold_5_metrics.csv	3	3	lr	(0.03, 0.1]	TF	F1 at 95% Specificity	0.936709
/scratchc/nrlab/wang04/ulyses_results_iteration/iteration_3_merge_below_3/lr_model/lr10/0.03-0.1_pairwise/lr_input.feat.cnv.tf.0.03-0.1_pairwise_roc_curve_csv/repeat_10_fold_5_metrics.csv	3	4	lr	(0.03, 0.1]	TF	AUROC	0.975325
/scratchc/nrlab/wang04/ulyses_results_iteration/iteration_3_merge_below_3/lr_model/lr10/0.03-0.1_pairwise/lr_input.feat.cnv.tf.0.03-0.1_pairwise_roc_curve_csv/repeat_10_fold_5_metrics.csv	3	4	lr	(0.03, 0.1]	TF	AUPRC	0.951028
/scratchc/nrlab/wang04/ulyses_results_iteration/iteration_3_merge_below_3/lr_model/lr10/0.03-0.1_pairwise/lr_input.feat.cnv.tf.0.03-0.1_pairwise_roc_curve_csv/repeat_10_fold_5_metrics.csv	3	4	lr	(0.03, 0.1]	TF	Accuracy	0.920792
/scratchc/nrlab/wang04/ulyses_results_iteration/iteration_3_merge_below_3/lr_model/lr10/0.03-0.1_pairwise/lr_input.feat.cnv.tf.0.03-0.1_pairwise_roc_curve_csv/repeat_10_fold_5_metrics.csv	3	4	lr	(0.03, 0.1]	TF	Sensitivity	0.885714
/scratchc/nrlab/wang04/ulyses_results_iteration/iteration_3_merge_below_3/lr_model/lr10/0.03-0.1_pairwise/lr_input.feat.cnv.tf.0.03-0.1_pairwise_roc_curve_csv/repeat_10_fold_5_metrics.csv	3	4	lr	(0.03, 0.1]	TF	Specificity	0.939394
/scratchc/nrlab/wang04/ulyses_results_iteration/iteration_3_merge_below_3/lr_model/lr10/0.03-0.1_pairwise/lr_input.feat.cnv.tf.0.03-0.1_pairwise_roc_curve_csv/repeat_10_fold_5_metrics.csv	3	4	lr	(0.03, 0.1]	TF	F1	0.885714
/scratchc/nrlab/wang04/ulyses_results_iteration/iteration_3_merge_below_3/lr_model/lr10/0.03-0.1_pairwise/lr_input.feat.cnv.tf.0.03-0.1_pairwise_roc_curve_csv/repeat_10_fold_5_metrics.csv	3	4	lr	(0.03, 0.1]	TF	Sensitivity at 99% Specificity	0.542857
/scratchc/nrlab/wang04/ulyses_results_iteration/iteration_3_merge_below_3/lr_model/lr10/0.03-0.1_pairwise/lr_input.feat.cnv.tf.0.03-0.1_pairwise_roc_curve_csv/repeat_10_fold_5_metrics.csv	3	4	lr	(0.03, 0.1]	TF	Accuracy at 99% Specificity	0.766429
/scratchc/nrlab/wang04/ulyses_results_iteration/iteration_3_merge_below_3/lr_model/lr10/0.03-0.1_pairwise/lr_input.feat.cnv.tf.0.03-0.1_pairwise_roc_curve_csv/repeat_10_fold_5_metrics.csv	3	4	lr	(0.03, 0.1]	TF	F1 at 99% Specificity	0.703704
/scratchc/nrlab/wang04/ulyses_results_iteration/iteration_3_merge_below_3/lr_model/lr10/0.03-0.1_pairwise/lr_input.feat.cnv.tf.0.03-0.1_pairwise_roc_curve_csv/repeat_10_fold_5_metrics.csv	3	4	lr	(0.03, 0.1]	TF	Sensitivity at 95% Specificity	0.685714
/scratchc/nrlab/wang04/ulyses_results_iteration/iteration_3_merge_below_3/lr_model/lr10/0.03-0.1_pairwise/lr_input.feat.cnv.tf.0.03-0.1_pairwise_roc_curve_csv/repeat_10_fold_5_metrics.csv	3	4	lr	(0.03, 0.1]	TF	Accuracy at 95% Specificity	0.803463
/scratchc/nrlab/wang04/ulyses_results_iteration/iteration_3_merge_below_3/lr_model/lr10/0.03-0.1_pairwise/lr_input.feat.cnv.tf.0.03-0.1_pairwise_roc_curve_csv/repeat_10_fold_5_metrics.csv	3	4	lr	(0.03, 0.1]	TF	F1 at 95% Specificity	0.786885
/scratchc/nrlab/wang04/ulyses_results_iteration/iteration_3_merge_below_3/lr_model/lr10/0.03-0.1_pairwise/lr_input.feat.cnv.tf.0.03-0.1_pairwise_roc_curve_csv/repeat_10_fold_5_metrics.csv	3	5	lr	(0.03, 0.1]	TF	AUROC	0.982377
/scratchc/nrlab/wang04/ulyses_results_iteration/iteration_3_merge_below_3/lr_model/lr10/0.03-0.1_pairwise/lr_input.feat.cnv.tf.0.03-0.1_pairwise_roc_curve_csv/repeat_10_fold_5_metrics.csv	3	5	lr	(0.03, 0.1]	TF	AUPRC	0.969733
/scratchc/nrlab/wang04/ulyses_results_iteration/iteration_3_merge_below_3/lr_model/lr10/0.03-0.1_pairwise/lr_input.feat.cnv.tf.0.03-0.1_pairwise_roc_curve_csv/repeat_10_fold_5_metrics.csv	3	5	lr	(0.03, 0.1]	TF	Accuracy	0.910891
/scratchc/nrlab/wang04/ulyses_results_iteration/iteration_3_merge_below_3/lr_model/lr10/0.03-0.1_pairwise/lr_input.feat.cnv.tf.0.03-0.1_pairwise_roc_curve_csv/repeat_10_fold_5_metrics.csv	3	5	lr	(0.03, 0.1]	TF	Sensitivity	0.825
/scratchc/nrlab/wang04/ulyses_results_iteration/iteration_3_merge_below_3/lr_model/lr10/0.03-0.1_pairwise/lr_input.feat.cnv.tf.0.03-0.1_pairwise_roc_curve_csv/repeat_10_fold_5_metrics.csv	3	5	lr	(0.03, 0.1]	TF	Specificity	0.967213
/scratchc/nrlab/wang04/ulyses_results_iteration/iteration_3_merge_below_3/lr_model/lr10/0.03-0.1_pairwise/lr_input.feat.cnv.tf.0.03-0.1_pairwise_roc_curve_csv/repeat_10_fold_5_metrics.csv	3	5	lr	(0.03, 0.1]	TF	F1	0.88
/scratchc/nrlab/wang04/ulyses_results_iteration/iteration_3_merge_below_3/lr_model/lr10/0.03-0.1_pairwise/lr_input.feat.cnv.tf.0.03-0.1_pairwise_roc_curve_csv/repeat_10_fold_5_metrics.csv	3	5	lr	(0.03, 0.1]	TF	Sensitivity at 99% Specificity	0.525
/scratchc/nrlab/wang04/ulyses_results_iteration/iteration_3_merge_below_3/lr_model/lr10/0.03-0.1_pairwise/lr_input.feat.cnv.tf.0.03-0.1_pairwise_roc_curve_csv/repeat_10_fold_5_metrics.csv	3	5	lr	(0.03, 0.1]	TF	Accuracy at 99% Specificity	0.7575
/scratchc/nrlab/wang04/ulyses_results_iteration/iteration_3_merge_below_3/lr_model/lr10/0.03-0.1_pairwise/lr_input.feat.cnv.tf.0.03-0.1_pairwise_roc_curve_csv/repeat_10_fold_5_metrics.csv	3	5	lr	(0.03, 0.1]	TF	F1 at 99% Specificity	0.688525
/scratchc/nrlab/wang04/ulyses_results_iteration/iteration_3_merge_below_3/lr_model/lr10/0.03-0.1_pairwise/lr_input.feat.cnv.tf.0.03-0.1_pairwise_roc_curve_csv/repeat_10_fold_5_metrics.csv	3	5	lr	(0.03, 0.1]	TF	Sensitivity at 95% Specificity	0.875
/scratchc/nrlab/wang04/ulyses_results_iteration/iteration_3_merge_below_3/lr_model/lr10/0.03-0.1_pairwise/lr_input.feat.cnv.tf.0.03-0.1_pairwise_roc_curve_csv/repeat_10_fold_5_metrics.csv	3	5	lr	(0.03, 0.1]	TF	Accuracy at 95% Specificity	0.896926
/scratchc/nrlab/wang04/ulyses_results_iteration/iteration_3_merge_below_3/lr_model/lr10/0.03-0.1_pairwise/lr_input.feat.cnv.tf.0.03-0.1_pairwise_roc_curve_csv/repeat_10_fold_5_metrics.csv	3	5	lr	(0.03, 0.1]	TF	F1 at 95% Specificity	0.909091
/scratchc/nrlab/wang04/ulyses_results_iteration/iteration_3_merge_below_3/lr_model/lr10/0.03-0.1_pairwise/lr_input.feat.cnv.tf.0.03-0.1_pairwise_roc_curve_csv/repeat_10_fold_5_metrics.csv	4	1	lr	(0.03, 0.1]	TF	AUROC	0.988215
/scratchc/nrlab/wang04/ulyses_results_iteration/iteration_3_merge_below_3/lr_model/lr10/0.03-0.1_pairwise/lr_input.feat.cnv.tf.0.03-0.1_pairwise_roc_curve_csv/repeat_10_fold_5_metrics.csv	4	1	lr	(0.03, 0.1]	TF	AUPRC	0.977736
/scratchc/nrlab/wang04/ulyses_results_iteration/iteration_3_merge_below_3/lr_model/lr10/0.03-0.1_pairwise/lr_input.feat.cnv.tf.0.03-0.1_pairwise_roc_curve_csv/repeat_10_fold_5_metrics.csv	4	1	lr	(0.03, 0.1]	TF	Accuracy	0.901961
/scratchc/nrlab/wang04/ulyses_results_iteration/iteration_3_merge_below_3/lr_model/lr10/0.03-0.1_pairwise/lr_input.feat.cnv.tf.0.03-0.1_pairwise_roc_curve_csv/repeat_10_fold_5_metrics.csv	4	1	lr	(0.03, 0.1]	TF	Sensitivity	0.75
/scratchc/nrlab/wang04/ulyses_results_iteration/iteration_3_merge_below_3/lr_model/lr10/0.03-0.1_pairwise/lr_input.feat.cnv.tf.0.03-0.1_pairwise_roc_curve_csv/repeat_10_fold_5_metrics.csv	4	1	lr	(0.03, 0.1]	TF	Specificity	0.984848
/scratchc/nrlab/wang04/ulyses_results_iteration/iteration_3_merge_below_3/lr_model/lr10/0.03-0.1_pairwise/lr_input.feat.cnv.tf.0.03-0.1_pairwise_roc_curve_csv/repeat_10_fold_5_metrics.csv	4	1	lr	(0.03, 0.1]	TF	F1	0.84375
/scratchc/nrlab/wang04/ulyses_results_iteration/iteration_3_merge_below_3/lr_model/lr10/0.03-0.1_pairwise/lr_input.feat.cnv.tf.0.03-0.1_pairwise_roc_curve_csv/repeat_10_fold_5_metrics.csv	4	1	lr	(0.03, 0.1]	TF	Sensitivity at 99% Specificity	0.666667
/scratchc/nrlab/wang04/ulyses_results_iteration/iteration_3_merge_below_3/lr_model/lr10/0.03-0.1_pairwise/lr_input.feat.cnv.tf.0.03-0.1_pairwise_roc_curve_csv/repeat_10_fold_5_metrics.csv	4	1	lr	(0.03, 0.1]	TF	Accuracy at 99% Specificity	0.828333
/scratchc/nrlab/wang04/ulyses_results_iteration/iteration_3_merge_below_3/lr_model/lr10/0.03-0.1_pairwise/lr_input.feat.cnv.tf.0.03-0.1_pairwise_roc_curve_csv/repeat_10_fold_5_metrics.csv	4	1	lr	(0.03, 0.1]	TF	F1 at 99% Specificity	0.8
/scratchc/nrlab/wang04/ulyses_results_iteration/iteration_3_merge_below_3/lr_model/lr10/0.03-0.1_pairwise/lr_input.feat.cnv.tf.0.03-0.1_pairwise_roc_curve_csv/repeat_10_fold_5_metrics.csv	4	1	lr	(0.03, 0.1]	TF	Sensitivity at 95% Specificity	0.916667
/scratchc/nrlab/wang04/ulyses_results_iteration/iteration_3_merge_below_3/lr_model/lr10/0.03-0.1_pairwise/lr_input.feat.cnv.tf.0.03-0.1_pairwise_roc_curve_csv/repeat_10_fold_5_metrics.csv	4	1	lr	(0.03, 0.1]	TF	Accuracy at 95% Specificity	0.911742
/scratchc/nrlab/wang04/ulyses_results_iteration/iteration_3_merge_below_3/lr_model/lr10/0.03-0.1_pairwise/lr_input.feat.cnv.tf.0.03-0.1_pairwise_roc_curve_csv/repeat_10_fold_5_metrics.csv	4	1	lr	(0.03, 0.1]	TF	F1 at 95% Specificity	0.916667
/scratchc/nrlab/wang04/ulyses_results_iteration/iteration_3_merge_below_3/lr_model/lr10/0.03-0.1_pairwise/lr_input.feat.cnv.tf.0.03-0.1_pairwise_roc_curve_csv/repeat_10_fold_5_metrics.csv	4	2	lr	(0.03, 0.1]	TF	AUROC	0.99697
/scratchc/nrlab/wang04/ulyses_results_iteration/iteration_3_merge_below_3/lr_model/lr10/0.03-0.1_pairwise/lr_input.feat.cnv.tf.0.03-0.1_pairwise_roc_curve_csv/repeat_10_fold_5_metrics.csv	4	2	lr	(0.03, 0.1]	TF	AUPRC	0.994269
/scratchc/nrlab/wang04/ulyses_results_iteration/iteration_3_merge_below_3/lr_model/lr10/0.03-0.1_pairwise/lr_input.feat.cnv.tf.0.03-0.1_pairwise_roc_curve_csv/repeat_10_fold_5_metrics.csv	4	2	lr	(0.03, 0.1]	TF	Accuracy	0.920792
/scratchc/nrlab/wang04/ulyses_results_iteration/iteration_3_merge_below_3/lr_model/lr10/0.03-0.1_pairwise/lr_input.feat.cnv.tf.0.03-0.1_pairwise_roc_curve_csv/repeat_10_fold_5_metrics.csv	4	2	lr	(0.03, 0.1]	TF	Sensitivity	0.771429
/scratchc/nrlab/wang04/ulyses_results_iteration/iteration_3_merge_below_3/lr_model/lr10/0.03-0.1_pairwise/lr_input.feat.cnv.tf.0.03-0.1_pairwise_roc_curve_csv/repeat_10_fold_5_metrics.csv	4	2	lr	(0.03, 0.1]	TF	Specificity	1
/scratchc/nrlab/wang04/ulyses_results_iteration/iteration_3_merge_below_3/lr_model/lr10/0.03-0.1_pairwise/lr_input.feat.cnv.tf.0.03-0.1_pairwise_roc_curve_csv/repeat_10_fold_5_metrics.csv	4	2	lr	(0.03, 0.1]	TF	F1	0.870968
/scratchc/nrlab/wang04/ulyses_results_iteration/iteration_3_merge_below_3/lr_model/lr10/0.03-0.1_pairwise/lr_input.feat.cnv.tf.0.03-0.1_pairwise_roc_curve_csv/repeat_10_fold_5_metrics.csv	4	2	lr	(0.03, 0.1]	TF	Sensitivity at 99% Specificity	0.857143
/scratchc/nrlab/wang04/ulyses_results_iteration/iteration_3_merge_below_3/lr_model/lr10/0.03-0.1_pairwise/lr_input.feat.cnv.tf.0.03-0.1_pairwise_roc_curve_csv/repeat_10_fold_5_metrics.csv	4	2	lr	(0.03, 0.1]	TF	Accuracy at 99% Specificity	0.923571
/scratchc/nrlab/wang04/ulyses_results_iteration/iteration_3_merge_below_3/lr_model/lr10/0.03-0.1_pairwise/lr_input.feat.cnv.tf.0.03-0.1_pairwise_roc_curve_csv/repeat_10_fold_5_metrics.csv	4	2	lr	(0.03, 0.1]	TF	F1 at 99% Specificity	0.923077
/scratchc/nrlab/wang04/ulyses_results_iteration/iteration_3_merge_below_3/lr_model/lr10/0.03-0.1_pairwise/lr_input.feat.cnv.tf.0.03-0.1_pairwise_roc_curve_csv/repeat_10_fold_5_metrics.csv	4	2	lr	(0.03, 0.1]	TF	Sensitivity at 95% Specificity	0.942857
/scratchc/nrlab/wang04/ulyses_results_iteration/iteration_3_merge_below_3/lr_model/lr10/0.03-0.1_pairwise/lr_input.feat.cnv.tf.0.03-0.1_pairwise_roc_curve_csv/repeat_10_fold_5_metrics.csv	4	2	lr	(0.03, 0.1]	TF	Accuracy at 95% Specificity	0.939232
/scratchc/nrlab/wang04/ulyses_results_iteration/iteration_3_merge_below_3/lr_model/lr10/0.03-0.1_pairwise/lr_input.feat.cnv.tf.0.03-0.1_pairwise_roc_curve_csv/repeat_10_fold_5_metrics.csv	4	2	lr	(0.03, 0.1]	TF	F1 at 95% Specificity	0.956522
/scratchc/nrlab/wang04/ulyses_results_iteration/iteration_3_merge_below_3/lr_model/lr10/0.03-0.1_pairwise/lr_input.feat.cnv.tf.0.03-0.1_pairwise_roc_curve_csv/repeat_10_fold_5_metrics.csv	4	3	lr	(0.03, 0.1]	TF	AUROC	0.971795
/scratchc/nrlab/wang04/ulyses_results_iteration/iteration_3_merge_below_3/lr_model/lr10/0.03-0.1_pairwise/lr_input.feat.cnv.tf.0.03-0.1_pairwise_roc_curve_csv/repeat_10_fold_5_metrics.csv	4	3	lr	(0.03, 0.1]	TF	AUPRC	0.949501
/scratchc/nrlab/wang04/ulyses_results_iteration/iteration_3_merge_below_3/lr_model/lr10/0.03-0.1_pairwise/lr_input.feat.cnv.tf.0.03-0.1_pairwise_roc_curve_csv/repeat_10_fold_5_metrics.csv	4	3	lr	(0.03, 0.1]	TF	Accuracy	0.891089
/scratchc/nrlab/wang04/ulyses_results_iteration/iteration_3_merge_below_3/lr_model/lr10/0.03-0.1_pairwise/lr_input.feat.cnv.tf.0.03-0.1_pairwise_roc_curve_csv/repeat_10_fold_5_metrics.csv	4	3	lr	(0.03, 0.1]	TF	Sensitivity	0.833333
/scratchc/nrlab/wang04/ulyses_results_iteration/iteration_3_merge_below_3/lr_model/lr10/0.03-0.1_pairwise/lr_input.feat.cnv.tf.0.03-0.1_pairwise_roc_curve_csv/repeat_10_fold_5_metrics.csv	4	3	lr	(0.03, 0.1]	TF	Specificity	0.923077
/scratchc/nrlab/wang04/ulyses_results_iteration/iteration_3_merge_below_3/lr_model/lr10/0.03-0.1_pairwise/lr_input.feat.cnv.tf.0.03-0.1_pairwise_roc_curve_csv/repeat_10_fold_5_metrics.csv	4	3	lr	(0.03, 0.1]	TF	F1	0.84507
/scratchc/nrlab/wang04/ulyses_results_iteration/iteration_3_merge_below_3/lr_model/lr10/0.03-0.1_pairwise/lr_input.feat.cnv.tf.0.03-0.1_pairwise_roc_curve_csv/repeat_10_fold_5_metrics.csv	4	3	lr	(0.03, 0.1]	TF	Sensitivity at 99% Specificity	0.611111
/scratchc/nrlab/wang04/ulyses_results_iteration/iteration_3_merge_below_3/lr_model/lr10/0.03-0.1_pairwise/lr_input.feat.cnv.tf.0.03-0.1_pairwise_roc_curve_csv/repeat_10_fold_5_metrics.csv	4	3	lr	(0.03, 0.1]	TF	Accuracy at 99% Specificity	0.800556
/scratchc/nrlab/wang04/ulyses_results_iteration/iteration_3_merge_below_3/lr_model/lr10/0.03-0.1_pairwise/lr_input.feat.cnv.tf.0.03-0.1_pairwise_roc_curve_csv/repeat_10_fold_5_metrics.csv	4	3	lr	(0.03, 0.1]	TF	F1 at 99% Specificity	0.758621
/scratchc/nrlab/wang04/ulyses_results_iteration/iteration_3_merge_below_3/lr_model/lr10/0.03-0.1_pairwise/lr_input.feat.cnv.tf.0.03-0.1_pairwise_roc_curve_csv/repeat_10_fold_5_metrics.csv	4	3	lr	(0.03, 0.1]	TF	Sensitivity at 95% Specificity	0.694444
/scratchc/nrlab/wang04/ulyses_results_iteration/iteration_3_merge_below_3/lr_model/lr10/0.03-0.1_pairwise/lr_input.feat.cnv.tf.0.03-0.1_pairwise_roc_curve_csv/repeat_10_fold_5_metrics.csv	4	3	lr	(0.03, 0.1]	TF	Accuracy at 95% Specificity	0.807607
/scratchc/nrlab/wang04/ulyses_results_iteration/iteration_3_merge_below_3/lr_model/lr10/0.03-0.1_pairwise/lr_input.feat.cnv.tf.0.03-0.1_pairwise_roc_curve_csv/repeat_10_fold_5_metrics.csv	4	3	lr	(0.03, 0.1]	TF	F1 at 95% Specificity	0.793651
/scratchc/nrlab/wang04/ulyses_results_iteration/iteration_3_merge_below_3/lr_model/lr10/0.03-0.1_pairwise/lr_input.feat.cnv.tf.0.03-0.1_pairwise_roc_curve_csv/repeat_10_fold_5_metrics.csv	4	4	lr	(0.03, 0.1]	TF	AUROC	0.983292
/scratchc/nrlab/wang04/ulyses_results_iteration/iteration_3_merge_below_3/lr_model/lr10/0.03-0.1_pairwise/lr_input.feat.cnv.tf.0.03-0.1_pairwise_roc_curve_csv/repeat_10_fold_5_metrics.csv	4	4	lr	(0.03, 0.1]	TF	AUPRC	0.970386
/scratchc/nrlab/wang04/ulyses_results_iteration/iteration_3_merge_below_3/lr_model/lr10/0.03-0.1_pairwise/lr_input.feat.cnv.tf.0.03-0.1_pairwise_roc_curve_csv/repeat_10_fold_5_metrics.csv	4	4	lr	(0.03, 0.1]	TF	Accuracy	0.930693
/scratchc/nrlab/wang04/ulyses_results_iteration/iteration_3_merge_below_3/lr_model/lr10/0.03-0.1_pairwise/lr_input.feat.cnv.tf.0.03-0.1_pairwise_roc_curve_csv/repeat_10_fold_5_metrics.csv	4	4	lr	(0.03, 0.1]	TF	Sensitivity	0.894737
/scratchc/nrlab/wang04/ulyses_results_iteration/iteration_3_merge_below_3/lr_model/lr10/0.03-0.1_pairwise/lr_input.feat.cnv.tf.0.03-0.1_pairwise_roc_curve_csv/repeat_10_fold_5_metrics.csv	4	4	lr	(0.03, 0.1]	TF	Specificity	0.952381
/scratchc/nrlab/wang04/ulyses_results_iteration/iteration_3_merge_below_3/lr_model/lr10/0.03-0.1_pairwise/lr_input.feat.cnv.tf.0.03-0.1_pairwise_roc_curve_csv/repeat_10_fold_5_metrics.csv	4	4	lr	(0.03, 0.1]	TF	F1	0.906667
/scratchc/nrlab/wang04/ulyses_results_iteration/iteration_3_merge_below_3/lr_model/lr10/0.03-0.1_pairwise/lr_input.feat.cnv.tf.0.03-0.1_pairwise_roc_curve_csv/repeat_10_fold_5_metrics.csv	4	4	lr	(0.03, 0.1]	TF	Sensitivity at 99% Specificity	0.578947
/scratchc/nrlab/wang04/ulyses_results_iteration/iteration_3_merge_below_3/lr_model/lr10/0.03-0.1_pairwise/lr_input.feat.cnv.tf.0.03-0.1_pairwise_roc_curve_csv/repeat_10_fold_5_metrics.csv	4	4	lr	(0.03, 0.1]	TF	Accuracy at 99% Specificity	0.784474
/scratchc/nrlab/wang04/ulyses_results_iteration/iteration_3_merge_below_3/lr_model/lr10/0.03-0.1_pairwise/lr_input.feat.cnv.tf.0.03-0.1_pairwise_roc_curve_csv/repeat_10_fold_5_metrics.csv	4	4	lr	(0.03, 0.1]	TF	F1 at 99% Specificity	0.733333
/scratchc/nrlab/wang04/ulyses_results_iteration/iteration_3_merge_below_3/lr_model/lr10/0.03-0.1_pairwise/lr_input.feat.cnv.tf.0.03-0.1_pairwise_roc_curve_csv/repeat_10_fold_5_metrics.csv	4	4	lr	(0.03, 0.1]	TF	Sensitivity at 95% Specificity	0.763158
/scratchc/nrlab/wang04/ulyses_results_iteration/iteration_3_merge_below_3/lr_model/lr10/0.03-0.1_pairwise/lr_input.feat.cnv.tf.0.03-0.1_pairwise_roc_curve_csv/repeat_10_fold_5_metrics.csv	4	4	lr	(0.03, 0.1]	TF	Accuracy at 95% Specificity	0.8415
/scratchc/nrlab/wang04/ulyses_results_iteration/iteration_3_merge_below_3/lr_model/lr10/0.03-0.1_pairwise/lr_input.feat.cnv.tf.0.03-0.1_pairwise_roc_curve_csv/repeat_10_fold_5_metrics.csv	4	4	lr	(0.03, 0.1]	TF	F1 at 95% Specificity	0.84058
/scratchc/nrlab/wang04/ulyses_results_iteration/iteration_3_merge_below_3/lr_model/lr10/0.03-0.1_pairwise/lr_input.feat.cnv.tf.0.03-0.1_pairwise_roc_curve_csv/repeat_10_fold_5_metrics.csv	4	5	lr	(0.03, 0.1]	TF	AUROC	0.976496
/scratchc/nrlab/wang04/ulyses_results_iteration/iteration_3_merge_below_3/lr_model/lr10/0.03-0.1_pairwise/lr_input.feat.cnv.tf.0.03-0.1_pairwise_roc_curve_csv/repeat_10_fold_5_metrics.csv	4	5	lr	(0.03, 0.1]	TF	AUPRC	0.951093
/scratchc/nrlab/wang04/ulyses_results_iteration/iteration_3_merge_below_3/lr_model/lr10/0.03-0.1_pairwise/lr_input.feat.cnv.tf.0.03-0.1_pairwise_roc_curve_csv/repeat_10_fold_5_metrics.csv	4	5	lr	(0.03, 0.1]	TF	Accuracy	0.891089
/scratchc/nrlab/wang04/ulyses_results_iteration/iteration_3_merge_below_3/lr_model/lr10/0.03-0.1_pairwise/lr_input.feat.cnv.tf.0.03-0.1_pairwise_roc_curve_csv/repeat_10_fold_5_metrics.csv	4	5	lr	(0.03, 0.1]	TF	Sensitivity	0.777778
/scratchc/nrlab/wang04/ulyses_results_iteration/iteration_3_merge_below_3/lr_model/lr10/0.03-0.1_pairwise/lr_input.feat.cnv.tf.0.03-0.1_pairwise_roc_curve_csv/repeat_10_fold_5_metrics.csv	4	5	lr	(0.03, 0.1]	TF	Specificity	0.953846
/scratchc/nrlab/wang04/ulyses_results_iteration/iteration_3_merge_below_3/lr_model/lr10/0.03-0.1_pairwise/lr_input.feat.cnv.tf.0.03-0.1_pairwise_roc_curve_csv/repeat_10_fold_5_metrics.csv	4	5	lr	(0.03, 0.1]	TF	F1	0.835821
/scratchc/nrlab/wang04/ulyses_results_iteration/iteration_3_merge_below_3/lr_model/lr10/0.03-0.1_pairwise/lr_input.feat.cnv.tf.0.03-0.1_pairwise_roc_curve_csv/repeat_10_fold_5_metrics.csv	4	5	lr	(0.03, 0.1]	TF	Sensitivity at 99% Specificity	0.472222
/scratchc/nrlab/wang04/ulyses_results_iteration/iteration_3_merge_below_3/lr_model/lr10/0.03-0.1_pairwise/lr_input.feat.cnv.tf.0.03-0.1_pairwise_roc_curve_csv/repeat_10_fold_5_metrics.csv	4	5	lr	(0.03, 0.1]	TF	Accuracy at 99% Specificity	0.731111
/scratchc/nrlab/wang04/ulyses_results_iteration/iteration_3_merge_below_3/lr_model/lr10/0.03-0.1_pairwise/lr_input.feat.cnv.tf.0.03-0.1_pairwise_roc_curve_csv/repeat_10_fold_5_metrics.csv	4	5	lr	(0.03, 0.1]	TF	F1 at 99% Specificity	0.641509
/scratchc/nrlab/wang04/ulyses_results_iteration/iteration_3_merge_below_3/lr_model/lr10/0.03-0.1_pairwise/lr_input.feat.cnv.tf.0.03-0.1_pairwise_roc_curve_csv/repeat_10_fold_5_metrics.csv	4	5	lr	(0.03, 0.1]	TF	Sensitivity at 95% Specificity	0.583333
/scratchc/nrlab/wang04/ulyses_results_iteration/iteration_3_merge_below_3/lr_model/lr10/0.03-0.1_pairwise/lr_input.feat.cnv.tf.0.03-0.1_pairwise_roc_curve_csv/repeat_10_fold_5_metrics.csv	4	5	lr	(0.03, 0.1]	TF	Accuracy at 95% Specificity	0.752051
/scratchc/nrlab/wang04/ulyses_results_iteration/iteration_3_merge_below_3/lr_model/lr10/0.03-0.1_pairwise/lr_input.feat.cnv.tf.0.03-0.1_pairwise_roc_curve_csv/repeat_10_fold_5_metrics.csv	4	5	lr	(0.03, 0.1]	TF	F1 at 95% Specificity	0.711864
/scratchc/nrlab/wang04/ulyses_results_iteration/iteration_3_merge_below_3/lr_model/lr10/0.03-0.1_pairwise/lr_input.feat.cnv.tf.0.03-0.1_pairwise_roc_curve_csv/repeat_10_fold_5_metrics.csv	5	1	lr	(0.03, 0.1]	TF	AUROC	0.99561
/scratchc/nrlab/wang04/ulyses_results_iteration/iteration_3_merge_below_3/lr_model/lr10/0.03-0.1_pairwise/lr_input.feat.cnv.tf.0.03-0.1_pairwise_roc_curve_csv/repeat_10_fold_5_metrics.csv	5	1	lr	(0.03, 0.1]	TF	AUPRC	0.991932
/scratchc/nrlab/wang04/ulyses_results_iteration/iteration_3_merge_below_3/lr_model/lr10/0.03-0.1_pairwise/lr_input.feat.cnv.tf.0.03-0.1_pairwise_roc_curve_csv/repeat_10_fold_5_metrics.csv	5	1	lr	(0.03, 0.1]	TF	Accuracy	0.930693
/scratchc/nrlab/wang04/ulyses_results_iteration/iteration_3_merge_below_3/lr_model/lr10/0.03-0.1_pairwise/lr_input.feat.cnv.tf.0.03-0.1_pairwise_roc_curve_csv/repeat_10_fold_5_metrics.csv	5	1	lr	(0.03, 0.1]	TF	Sensitivity	0.794118
/scratchc/nrlab/wang04/ulyses_results_iteration/iteration_3_merge_below_3/lr_model/lr10/0.03-0.1_pairwise/lr_input.feat.cnv.tf.0.03-0.1_pairwise_roc_curve_csv/repeat_10_fold_5_metrics.csv	5	1	lr	(0.03, 0.1]	TF	Specificity	1
/scratchc/nrlab/wang04/ulyses_results_iteration/iteration_3_merge_below_3/lr_model/lr10/0.03-0.1_pairwise/lr_input.feat.cnv.tf.0.03-0.1_pairwise_roc_curve_csv/repeat_10_fold_5_metrics.csv	5	1	lr	(0.03, 0.1]	TF	F1	0.885246
/scratchc/nrlab/wang04/ulyses_results_iteration/iteration_3_merge_below_3/lr_model/lr10/0.03-0.1_pairwise/lr_input.feat.cnv.tf.0.03-0.1_pairwise_roc_curve_csv/repeat_10_fold_5_metrics.csv	5	1	lr	(0.03, 0.1]	TF	Sensitivity at 99% Specificity	0
/scratchc/nrlab/wang04/ulyses_results_iteration/iteration_3_merge_below_3/lr_model/lr10/0.03-0.1_pairwise/lr_input.feat.cnv.tf.0.03-0.1_pairwise_roc_curve_csv/repeat_10_fold_5_metrics.csv	5	1	lr	(0.03, 0.1]	TF	Accuracy at 99% Specificity	0.495
/scratchc/nrlab/wang04/ulyses_results_iteration/iteration_3_merge_below_3/lr_model/lr10/0.03-0.1_pairwise/lr_input.feat.cnv.tf.0.03-0.1_pairwise_roc_curve_csv/repeat_10_fold_5_metrics.csv	5	1	lr	(0.03, 0.1]	TF	F1 at 99% Specificity	0
/scratchc/nrlab/wang04/ulyses_results_iteration/iteration_3_merge_below_3/lr_model/lr10/0.03-0.1_pairwise/lr_input.feat.cnv.tf.0.03-0.1_pairwise_roc_curve_csv/repeat_10_fold_5_metrics.csv	5	1	lr	(0.03, 0.1]	TF	Sensitivity at 95% Specificity	0.911765
/scratchc/nrlab/wang04/ulyses_results_iteration/iteration_3_merge_below_3/lr_model/lr10/0.03-0.1_pairwise/lr_input.feat.cnv.tf.0.03-0.1_pairwise_roc_curve_csv/repeat_10_fold_5_metrics.csv	5	1	lr	(0.03, 0.1]	TF	Accuracy at 95% Specificity	0.916703
/scratchc/nrlab/wang04/ulyses_results_iteration/iteration_3_merge_below_3/lr_model/lr10/0.03-0.1_pairwise/lr_input.feat.cnv.tf.0.03-0.1_pairwise_roc_curve_csv/repeat_10_fold_5_metrics.csv	5	1	lr	(0.03, 0.1]	TF	F1 at 95% Specificity	0.925373
/scratchc/nrlab/wang04/ulyses_results_iteration/iteration_3_merge_below_3/lr_model/lr10/0.03-0.1_pairwise/lr_input.feat.cnv.tf.0.03-0.1_pairwise_roc_curve_csv/repeat_10_fold_5_metrics.csv	5	2	lr	(0.03, 0.1]	TF	AUROC	0.994387
/scratchc/nrlab/wang04/ulyses_results_iteration/iteration_3_merge_below_3/lr_model/lr10/0.03-0.1_pairwise/lr_input.feat.cnv.tf.0.03-0.1_pairwise_roc_curve_csv/repeat_10_fold_5_metrics.csv	5	2	lr	(0.03, 0.1]	TF	AUPRC	0.989193
/scratchc/nrlab/wang04/ulyses_results_iteration/iteration_3_merge_below_3/lr_model/lr10/0.03-0.1_pairwise/lr_input.feat.cnv.tf.0.03-0.1_pairwise_roc_curve_csv/repeat_10_fold_5_metrics.csv	5	2	lr	(0.03, 0.1]	TF	Accuracy	0.921569
/scratchc/nrlab/wang04/ulyses_results_iteration/iteration_3_merge_below_3/lr_model/lr10/0.03-0.1_pairwise/lr_input.feat.cnv.tf.0.03-0.1_pairwise_roc_curve_csv/repeat_10_fold_5_metrics.csv	5	2	lr	(0.03, 0.1]	TF	Sensitivity	0.810811
/scratchc/nrlab/wang04/ulyses_results_iteration/iteration_3_merge_below_3/lr_model/lr10/0.03-0.1_pairwise/lr_input.feat.cnv.tf.0.03-0.1_pairwise_roc_curve_csv/repeat_10_fold_5_metrics.csv	5	2	lr	(0.03, 0.1]	TF	Specificity	0.984615
/scratchc/nrlab/wang04/ulyses_results_iteration/iteration_3_merge_below_3/lr_model/lr10/0.03-0.1_pairwise/lr_input.feat.cnv.tf.0.03-0.1_pairwise_roc_curve_csv/repeat_10_fold_5_metrics.csv	5	2	lr	(0.03, 0.1]	TF	F1	0.882353
/scratchc/nrlab/wang04/ulyses_results_iteration/iteration_3_merge_below_3/lr_model/lr10/0.03-0.1_pairwise/lr_input.feat.cnv.tf.0.03-0.1_pairwise_roc_curve_csv/repeat_10_fold_5_metrics.csv	5	2	lr	(0.03, 0.1]	TF	Sensitivity at 99% Specificity	0.756757
/scratchc/nrlab/wang04/ulyses_results_iteration/iteration_3_merge_below_3/lr_model/lr10/0.03-0.1_pairwise/lr_input.feat.cnv.tf.0.03-0.1_pairwise_roc_curve_csv/repeat_10_fold_5_metrics.csv	5	2	lr	(0.03, 0.1]	TF	Accuracy at 99% Specificity	0.859865
/scratchc/nrlab/wang04/ulyses_results_iteration/iteration_3_merge_below_3/lr_model/lr10/0.03-0.1_pairwise/lr_input.feat.cnv.tf.0.03-0.1_pairwise_roc_curve_csv/repeat_10_fold_5_metrics.csv	5	2	lr	(0.03, 0.1]	TF	F1 at 99% Specificity	0.84375
/scratchc/nrlab/wang04/ulyses_results_iteration/iteration_3_merge_below_3/lr_model/lr10/0.03-0.1_pairwise/lr_input.feat.cnv.tf.0.03-0.1_pairwise_roc_curve_csv/repeat_10_fold_5_metrics.csv	5	2	lr	(0.03, 0.1]	TF	Sensitivity at 95% Specificity	0.972973
/scratchc/nrlab/wang04/ulyses_results_iteration/iteration_3_merge_below_3/lr_model/lr10/0.03-0.1_pairwise/lr_input.feat.cnv.tf.0.03-0.1_pairwise_roc_curve_csv/repeat_10_fold_5_metrics.csv	5	2	lr	(0.03, 0.1]	TF	Accuracy at 95% Specificity	0.946871
/scratchc/nrlab/wang04/ulyses_results_iteration/iteration_3_merge_below_3/lr_model/lr10/0.03-0.1_pairwise/lr_input.feat.cnv.tf.0.03-0.1_pairwise_roc_curve_csv/repeat_10_fold_5_metrics.csv	5	2	lr	(0.03, 0.1]	TF	F1 at 95% Specificity	0.96
/scratchc/nrlab/wang04/ulyses_results_iteration/iteration_3_merge_below_3/lr_model/lr10/0.03-0.1_pairwise/lr_input.feat.cnv.tf.0.03-0.1_pairwise_roc_curve_csv/repeat_10_fold_5_metrics.csv	5	3	lr	(0.03, 0.1]	TF	AUROC	0.974359
/scratchc/nrlab/wang04/ulyses_results_iteration/iteration_3_merge_below_3/lr_model/lr10/0.03-0.1_pairwise/lr_input.feat.cnv.tf.0.03-0.1_pairwise_roc_curve_csv/repeat_10_fold_5_metrics.csv	5	3	lr	(0.03, 0.1]	TF	AUPRC	0.956467
/scratchc/nrlab/wang04/ulyses_results_iteration/iteration_3_merge_below_3/lr_model/lr10/0.03-0.1_pairwise/lr_input.feat.cnv.tf.0.03-0.1_pairwise_roc_curve_csv/repeat_10_fold_5_metrics.csv	5	3	lr	(0.03, 0.1]	TF	Accuracy	0.871287
/scratchc/nrlab/wang04/ulyses_results_iteration/iteration_3_merge_below_3/lr_model/lr10/0.03-0.1_pairwise/lr_input.feat.cnv.tf.0.03-0.1_pairwise_roc_curve_csv/repeat_10_fold_5_metrics.csv	5	3	lr	(0.03, 0.1]	TF	Sensitivity	0.769231
/scratchc/nrlab/wang04/ulyses_results_iteration/iteration_3_merge_below_3/lr_model/lr10/0.03-0.1_pairwise/lr_input.feat.cnv.tf.0.03-0.1_pairwise_roc_curve_csv/repeat_10_fold_5_metrics.csv	5	3	lr	(0.03, 0.1]	TF	Specificity	0.935484
/scratchc/nrlab/wang04/ulyses_results_iteration/iteration_3_merge_below_3/lr_model/lr10/0.03-0.1_pairwise/lr_input.feat.cnv.tf.0.03-0.1_pairwise_roc_curve_csv/repeat_10_fold_5_metrics.csv	5	3	lr	(0.03, 0.1]	TF	F1	0.821918
/scratchc/nrlab/wang04/ulyses_results_iteration/iteration_3_merge_below_3/lr_model/lr10/0.03-0.1_pairwise/lr_input.feat.cnv.tf.0.03-0.1_pairwise_roc_curve_csv/repeat_10_fold_5_metrics.csv	5	3	lr	(0.03, 0.1]	TF	Sensitivity at 99% Specificity	0.564103
/scratchc/nrlab/wang04/ulyses_results_iteration/iteration_3_merge_below_3/lr_model/lr10/0.03-0.1_pairwise/lr_input.feat.cnv.tf.0.03-0.1_pairwise_roc_curve_csv/repeat_10_fold_5_metrics.csv	5	3	lr	(0.03, 0.1]	TF	Accuracy at 99% Specificity	0.777051
/scratchc/nrlab/wang04/ulyses_results_iteration/iteration_3_merge_below_3/lr_model/lr10/0.03-0.1_pairwise/lr_input.feat.cnv.tf.0.03-0.1_pairwise_roc_curve_csv/repeat_10_fold_5_metrics.csv	5	3	lr	(0.03, 0.1]	TF	F1 at 99% Specificity	0.721311
/scratchc/nrlab/wang04/ulyses_results_iteration/iteration_3_merge_below_3/lr_model/lr10/0.03-0.1_pairwise/lr_input.feat.cnv.tf.0.03-0.1_pairwise_roc_curve_csv/repeat_10_fold_5_metrics.csv	5	3	lr	(0.03, 0.1]	TF	Sensitivity at 95% Specificity	0.666667
/scratchc/nrlab/wang04/ulyses_results_iteration/iteration_3_merge_below_3/lr_model/lr10/0.03-0.1_pairwise/lr_input.feat.cnv.tf.0.03-0.1_pairwise_roc_curve_csv/repeat_10_fold_5_metrics.csv	5	3	lr	(0.03, 0.1]	TF	Accuracy at 95% Specificity	0.793011
/scratchc/nrlab/wang04/ulyses_results_iteration/iteration_3_merge_below_3/lr_model/lr10/0.03-0.1_pairwise/lr_input.feat.cnv.tf.0.03-0.1_pairwise_roc_curve_csv/repeat_10_fold_5_metrics.csv	5	3	lr	(0.03, 0.1]	TF	F1 at 95% Specificity	0.776119
/scratchc/nrlab/wang04/ulyses_results_iteration/iteration_3_merge_below_3/lr_model/lr10/0.03-0.1_pairwise/lr_input.feat.cnv.tf.0.03-0.1_pairwise_roc_curve_csv/repeat_10_fold_5_metrics.csv	5	4	lr	(0.03, 0.1]	TF	AUROC	0.971905
/scratchc/nrlab/wang04/ulyses_results_iteration/iteration_3_merge_below_3/lr_model/lr10/0.03-0.1_pairwise/lr_input.feat.cnv.tf.0.03-0.1_pairwise_roc_curve_csv/repeat_10_fold_5_metrics.csv	5	4	lr	(0.03, 0.1]	TF	AUPRC	0.944385
/scratchc/nrlab/wang04/ulyses_results_iteration/iteration_3_merge_below_3/lr_model/lr10/0.03-0.1_pairwise/lr_input.feat.cnv.tf.0.03-0.1_pairwise_roc_curve_csv/repeat_10_fold_5_metrics.csv	5	4	lr	(0.03, 0.1]	TF	Accuracy	0.871287
/scratchc/nrlab/wang04/ulyses_results_iteration/iteration_3_merge_below_3/lr_model/lr10/0.03-0.1_pairwise/lr_input.feat.cnv.tf.0.03-0.1_pairwise_roc_curve_csv/repeat_10_fold_5_metrics.csv	5	4	lr	(0.03, 0.1]	TF	Sensitivity	0.735294
/scratchc/nrlab/wang04/ulyses_results_iteration/iteration_3_merge_below_3/lr_model/lr10/0.03-0.1_pairwise/lr_input.feat.cnv.tf.0.03-0.1_pairwise_roc_curve_csv/repeat_10_fold_5_metrics.csv	5	4	lr	(0.03, 0.1]	TF	Specificity	0.940299
/scratchc/nrlab/wang04/ulyses_results_iteration/iteration_3_merge_below_3/lr_model/lr10/0.03-0.1_pairwise/lr_input.feat.cnv.tf.0.03-0.1_pairwise_roc_curve_csv/repeat_10_fold_5_metrics.csv	5	4	lr	(0.03, 0.1]	TF	F1	0.793651
/scratchc/nrlab/wang04/ulyses_results_iteration/iteration_3_merge_below_3/lr_model/lr10/0.03-0.1_pairwise/lr_input.feat.cnv.tf.0.03-0.1_pairwise_roc_curve_csv/repeat_10_fold_5_metrics.csv	5	4	lr	(0.03, 0.1]	TF	Sensitivity at 99% Specificity	0.588235
/scratchc/nrlab/wang04/ulyses_results_iteration/iteration_3_merge_below_3/lr_model/lr10/0.03-0.1_pairwise/lr_input.feat.cnv.tf.0.03-0.1_pairwise_roc_curve_csv/repeat_10_fold_5_metrics.csv	5	4	lr	(0.03, 0.1]	TF	Accuracy at 99% Specificity	0.789118
/scratchc/nrlab/wang04/ulyses_results_iteration/iteration_3_merge_below_3/lr_model/lr10/0.03-0.1_pairwise/lr_input.feat.cnv.tf.0.03-0.1_pairwise_roc_curve_csv/repeat_10_fold_5_metrics.csv	5	4	lr	(0.03, 0.1]	TF	F1 at 99% Specificity	0.740741
/scratchc/nrlab/wang04/ulyses_results_iteration/iteration_3_merge_below_3/lr_model/lr10/0.03-0.1_pairwise/lr_input.feat.cnv.tf.0.03-0.1_pairwise_roc_curve_csv/repeat_10_fold_5_metrics.csv	5	4	lr	(0.03, 0.1]	TF	Sensitivity at 95% Specificity	0.676471
/scratchc/nrlab/wang04/ulyses_results_iteration/iteration_3_merge_below_3/lr_model/lr10/0.03-0.1_pairwise/lr_input.feat.cnv.tf.0.03-0.1_pairwise_roc_curve_csv/repeat_10_fold_5_metrics.csv	5	4	lr	(0.03, 0.1]	TF	Accuracy at 95% Specificity	0.799056
/scratchc/nrlab/wang04/ulyses_results_iteration/iteration_3_merge_below_3/lr_model/lr10/0.03-0.1_pairwise/lr_input.feat.cnv.tf.0.03-0.1_pairwise_roc_curve_csv/repeat_10_fold_5_metrics.csv	5	4	lr	(0.03, 0.1]	TF	F1 at 95% Specificity	0.779661
/scratchc/nrlab/wang04/ulyses_results_iteration/iteration_3_merge_below_3/lr_model/lr10/0.03-0.1_pairwise/lr_input.feat.cnv.tf.0.03-0.1_pairwise_roc_curve_csv/repeat_10_fold_5_metrics.csv	5	5	lr	(0.03, 0.1]	TF	AUROC	0.977196
/scratchc/nrlab/wang04/ulyses_results_iteration/iteration_3_merge_below_3/lr_model/lr10/0.03-0.1_pairwise/lr_input.feat.cnv.tf.0.03-0.1_pairwise_roc_curve_csv/repeat_10_fold_5_metrics.csv	5	5	lr	(0.03, 0.1]	TF	AUPRC	0.957261
/scratchc/nrlab/wang04/ulyses_results_iteration/iteration_3_merge_below_3/lr_model/lr10/0.03-0.1_pairwise/lr_input.feat.cnv.tf.0.03-0.1_pairwise_roc_curve_csv/repeat_10_fold_5_metrics.csv	5	5	lr	(0.03, 0.1]	TF	Accuracy	0.930693
/scratchc/nrlab/wang04/ulyses_results_iteration/iteration_3_merge_below_3/lr_model/lr10/0.03-0.1_pairwise/lr_input.feat.cnv.tf.0.03-0.1_pairwise_roc_curve_csv/repeat_10_fold_5_metrics.csv	5	5	lr	(0.03, 0.1]	TF	Sensitivity	0.918919
/scratchc/nrlab/wang04/ulyses_results_iteration/iteration_3_merge_below_3/lr_model/lr10/0.03-0.1_pairwise/lr_input.feat.cnv.tf.0.03-0.1_pairwise_roc_curve_csv/repeat_10_fold_5_metrics.csv	5	5	lr	(0.03, 0.1]	TF	Specificity	0.9375
/scratchc/nrlab/wang04/ulyses_results_iteration/iteration_3_merge_below_3/lr_model/lr10/0.03-0.1_pairwise/lr_input.feat.cnv.tf.0.03-0.1_pairwise_roc_curve_csv/repeat_10_fold_5_metrics.csv	5	5	lr	(0.03, 0.1]	TF	F1	0.906667
/scratchc/nrlab/wang04/ulyses_results_iteration/iteration_3_merge_below_3/lr_model/lr10/0.03-0.1_pairwise/lr_input.feat.cnv.tf.0.03-0.1_pairwise_roc_curve_csv/repeat_10_fold_5_metrics.csv	5	5	lr	(0.03, 0.1]	TF	Sensitivity at 99% Specificity	0.567568
/scratchc/nrlab/wang04/ulyses_results_iteration/iteration_3_merge_below_3/lr_model/lr10/0.03-0.1_pairwise/lr_input.feat.cnv.tf.0.03-0.1_pairwise_roc_curve_csv/repeat_10_fold_5_metrics.csv	5	5	lr	(0.03, 0.1]	TF	Accuracy at 99% Specificity	0.778784
/scratchc/nrlab/wang04/ulyses_results_iteration/iteration_3_merge_below_3/lr_model/lr10/0.03-0.1_pairwise/lr_input.feat.cnv.tf.0.03-0.1_pairwise_roc_curve_csv/repeat_10_fold_5_metrics.csv	5	5	lr	(0.03, 0.1]	TF	F1 at 99% Specificity	0.724138
/scratchc/nrlab/wang04/ulyses_results_iteration/iteration_3_merge_below_3/lr_model/lr10/0.03-0.1_pairwise/lr_input.feat.cnv.tf.0.03-0.1_pairwise_roc_curve_csv/repeat_10_fold_5_metrics.csv	5	5	lr	(0.03, 0.1]	TF	Sensitivity at 95% Specificity	0.702703
/scratchc/nrlab/wang04/ulyses_results_iteration/iteration_3_merge_below_3/lr_model/lr10/0.03-0.1_pairwise/lr_input.feat.cnv.tf.0.03-0.1_pairwise_roc_curve_csv/repeat_10_fold_5_metrics.csv	5	5	lr	(0.03, 0.1]	TF	Accuracy at 95% Specificity	0.804086
/scratchc/nrlab/wang04/ulyses_results_iteration/iteration_3_merge_below_3/lr_model/lr10/0.03-0.1_pairwise/lr_input.feat.cnv.tf.0.03-0.1_pairwise_roc_curve_csv/repeat_10_fold_5_metrics.csv	5	5	lr	(0.03, 0.1]	TF	F1 at 95% Specificity	0.787879
/scratchc/nrlab/wang04/ulyses_results_iteration/iteration_3_merge_below_3/lr_model/lr10/0.03-0.1_pairwise/lr_input.feat.cnv.tf.0.03-0.1_pairwise_roc_curve_csv/repeat_10_fold_5_metrics.csv	6	1	lr	(0.03, 0.1]	TF	AUROC	0.987942
/scratchc/nrlab/wang04/ulyses_results_iteration/iteration_3_merge_below_3/lr_model/lr10/0.03-0.1_pairwise/lr_input.feat.cnv.tf.0.03-0.1_pairwise_roc_curve_csv/repeat_10_fold_5_metrics.csv	6	1	lr	(0.03, 0.1]	TF	AUPRC	0.978764
/scratchc/nrlab/wang04/ulyses_results_iteration/iteration_3_merge_below_3/lr_model/lr10/0.03-0.1_pairwise/lr_input.feat.cnv.tf.0.03-0.1_pairwise_roc_curve_csv/repeat_10_fold_5_metrics.csv	6	1	lr	(0.03, 0.1]	TF	Accuracy	0.941176
/scratchc/nrlab/wang04/ulyses_results_iteration/iteration_3_merge_below_3/lr_model/lr10/0.03-0.1_pairwise/lr_input.feat.cnv.tf.0.03-0.1_pairwise_roc_curve_csv/repeat_10_fold_5_metrics.csv	6	1	lr	(0.03, 0.1]	TF	Sensitivity	0.864865
/scratchc/nrlab/wang04/ulyses_results_iteration/iteration_3_merge_below_3/lr_model/lr10/0.03-0.1_pairwise/lr_input.feat.cnv.tf.0.03-0.1_pairwise_roc_curve_csv/repeat_10_fold_5_metrics.csv	6	1	lr	(0.03, 0.1]	TF	Specificity	0.984615
/scratchc/nrlab/wang04/ulyses_results_iteration/iteration_3_merge_below_3/lr_model/lr10/0.03-0.1_pairwise/lr_input.feat.cnv.tf.0.03-0.1_pairwise_roc_curve_csv/repeat_10_fold_5_metrics.csv	6	1	lr	(0.03, 0.1]	TF	F1	0.914286
/scratchc/nrlab/wang04/ulyses_results_iteration/iteration_3_merge_below_3/lr_model/lr10/0.03-0.1_pairwise/lr_input.feat.cnv.tf.0.03-0.1_pairwise_roc_curve_csv/repeat_10_fold_5_metrics.csv	6	1	lr	(0.03, 0.1]	TF	Sensitivity at 99% Specificity	0.675676
/scratchc/nrlab/wang04/ulyses_results_iteration/iteration_3_merge_below_3/lr_model/lr10/0.03-0.1_pairwise/lr_input.feat.cnv.tf.0.03-0.1_pairwise_roc_curve_csv/repeat_10_fold_5_metrics.csv	6	1	lr	(0.03, 0.1]	TF	Accuracy at 99% Specificity	0.832838
/scratchc/nrlab/wang04/ulyses_results_iteration/iteration_3_merge_below_3/lr_model/lr10/0.03-0.1_pairwise/lr_input.feat.cnv.tf.0.03-0.1_pairwise_roc_curve_csv/repeat_10_fold_5_metrics.csv	6	1	lr	(0.03, 0.1]	TF	F1 at 99% Specificity	0.806452
/scratchc/nrlab/wang04/ulyses_results_iteration/iteration_3_merge_below_3/lr_model/lr10/0.03-0.1_pairwise/lr_input.feat.cnv.tf.0.03-0.1_pairwise_roc_curve_csv/repeat_10_fold_5_metrics.csv	6	1	lr	(0.03, 0.1]	TF	Sensitivity at 95% Specificity	0.864865
/scratchc/nrlab/wang04/ulyses_results_iteration/iteration_3_merge_below_3/lr_model/lr10/0.03-0.1_pairwise/lr_input.feat.cnv.tf.0.03-0.1_pairwise_roc_curve_csv/repeat_10_fold_5_metrics.csv	6	1	lr	(0.03, 0.1]	TF	Accuracy at 95% Specificity	0.900125
/scratchc/nrlab/wang04/ulyses_results_iteration/iteration_3_merge_below_3/lr_model/lr10/0.03-0.1_pairwise/lr_input.feat.cnv.tf.0.03-0.1_pairwise_roc_curve_csv/repeat_10_fold_5_metrics.csv	6	1	lr	(0.03, 0.1]	TF	F1 at 95% Specificity	0.914286
/scratchc/nrlab/wang04/ulyses_results_iteration/iteration_3_merge_below_3/lr_model/lr10/0.03-0.1_pairwise/lr_input.feat.cnv.tf.0.03-0.1_pairwise_roc_curve_csv/repeat_10_fold_5_metrics.csv	6	2	lr	(0.03, 0.1]	TF	AUROC	0.985281
/scratchc/nrlab/wang04/ulyses_results_iteration/iteration_3_merge_below_3/lr_model/lr10/0.03-0.1_pairwise/lr_input.feat.cnv.tf.0.03-0.1_pairwise_roc_curve_csv/repeat_10_fold_5_metrics.csv	6	2	lr	(0.03, 0.1]	TF	AUPRC	0.97008
/scratchc/nrlab/wang04/ulyses_results_iteration/iteration_3_merge_below_3/lr_model/lr10/0.03-0.1_pairwise/lr_input.feat.cnv.tf.0.03-0.1_pairwise_roc_curve_csv/repeat_10_fold_5_metrics.csv	6	2	lr	(0.03, 0.1]	TF	Accuracy	0.891089
/scratchc/nrlab/wang04/ulyses_results_iteration/iteration_3_merge_below_3/lr_model/lr10/0.03-0.1_pairwise/lr_input.feat.cnv.tf.0.03-0.1_pairwise_roc_curve_csv/repeat_10_fold_5_metrics.csv	6	2	lr	(0.03, 0.1]	TF	Sensitivity	0.771429
/scratchc/nrlab/wang04/ulyses_results_iteration/iteration_3_merge_below_3/lr_model/lr10/0.03-0.1_pairwise/lr_input.feat.cnv.tf.0.03-0.1_pairwise_roc_curve_csv/repeat_10_fold_5_metrics.csv	6	2	lr	(0.03, 0.1]	TF	Specificity	0.954545
/scratchc/nrlab/wang04/ulyses_results_iteration/iteration_3_merge_below_3/lr_model/lr10/0.03-0.1_pairwise/lr_input.feat.cnv.tf.0.03-0.1_pairwise_roc_curve_csv/repeat_10_fold_5_metrics.csv	6	2	lr	(0.03, 0.1]	TF	F1	0.830769
/scratchc/nrlab/wang04/ulyses_results_iteration/iteration_3_merge_below_3/lr_model/lr10/0.03-0.1_pairwise/lr_input.feat.cnv.tf.0.03-0.1_pairwise_roc_curve_csv/repeat_10_fold_5_metrics.csv	6	2	lr	(0.03, 0.1]	TF	Sensitivity at 99% Specificity	0.6
/scratchc/nrlab/wang04/ulyses_results_iteration/iteration_3_merge_below_3/lr_model/lr10/0.03-0.1_pairwise/lr_input.feat.cnv.tf.0.03-0.1_pairwise_roc_curve_csv/repeat_10_fold_5_metrics.csv	6	2	lr	(0.03, 0.1]	TF	Accuracy at 99% Specificity	0.795
/scratchc/nrlab/wang04/ulyses_results_iteration/iteration_3_merge_below_3/lr_model/lr10/0.03-0.1_pairwise/lr_input.feat.cnv.tf.0.03-0.1_pairwise_roc_curve_csv/repeat_10_fold_5_metrics.csv	6	2	lr	(0.03, 0.1]	TF	F1 at 99% Specificity	0.75
/scratchc/nrlab/wang04/ulyses_results_iteration/iteration_3_merge_below_3/lr_model/lr10/0.03-0.1_pairwise/lr_input.feat.cnv.tf.0.03-0.1_pairwise_roc_curve_csv/repeat_10_fold_5_metrics.csv	6	2	lr	(0.03, 0.1]	TF	Sensitivity at 95% Specificity	0.742857
/scratchc/nrlab/wang04/ulyses_results_iteration/iteration_3_merge_below_3/lr_model/lr10/0.03-0.1_pairwise/lr_input.feat.cnv.tf.0.03-0.1_pairwise_roc_curve_csv/repeat_10_fold_5_metrics.csv	6	2	lr	(0.03, 0.1]	TF	Accuracy at 95% Specificity	0.832035
/scratchc/nrlab/wang04/ulyses_results_iteration/iteration_3_merge_below_3/lr_model/lr10/0.03-0.1_pairwise/lr_input.feat.cnv.tf.0.03-0.1_pairwise_roc_curve_csv/repeat_10_fold_5_metrics.csv	6	2	lr	(0.03, 0.1]	TF	F1 at 95% Specificity	0.825397
/scratchc/nrlab/wang04/ulyses_results_iteration/iteration_3_merge_below_3/lr_model/lr10/0.03-0.1_pairwise/lr_input.feat.cnv.tf.0.03-0.1_pairwise_roc_curve_csv/repeat_10_fold_5_metrics.csv	6	3	lr	(0.03, 0.1]	TF	AUROC	0.976604
/scratchc/nrlab/wang04/ulyses_results_iteration/iteration_3_merge_below_3/lr_model/lr10/0.03-0.1_pairwise/lr_input.feat.cnv.tf.0.03-0.1_pairwise_roc_curve_csv/repeat_10_fold_5_metrics.csv	6	3	lr	(0.03, 0.1]	TF	AUPRC	0.949701
/scratchc/nrlab/wang04/ulyses_results_iteration/iteration_3_merge_below_3/lr_model/lr10/0.03-0.1_pairwise/lr_input.feat.cnv.tf.0.03-0.1_pairwise_roc_curve_csv/repeat_10_fold_5_metrics.csv	6	3	lr	(0.03, 0.1]	TF	Accuracy	0.881188
/scratchc/nrlab/wang04/ulyses_results_iteration/iteration_3_merge_below_3/lr_model/lr10/0.03-0.1_pairwise/lr_input.feat.cnv.tf.0.03-0.1_pairwise_roc_curve_csv/repeat_10_fold_5_metrics.csv	6	3	lr	(0.03, 0.1]	TF	Sensitivity	0.757576
/scratchc/nrlab/wang04/ulyses_results_iteration/iteration_3_merge_below_3/lr_model/lr10/0.03-0.1_pairwise/lr_input.feat.cnv.tf.0.03-0.1_pairwise_roc_curve_csv/repeat_10_fold_5_metrics.csv	6	3	lr	(0.03, 0.1]	TF	Specificity	0.941176
/scratchc/nrlab/wang04/ulyses_results_iteration/iteration_3_merge_below_3/lr_model/lr10/0.03-0.1_pairwise/lr_input.feat.cnv.tf.0.03-0.1_pairwise_roc_curve_csv/repeat_10_fold_5_metrics.csv	6	3	lr	(0.03, 0.1]	TF	F1	0.806452
/scratchc/nrlab/wang04/ulyses_results_iteration/iteration_3_merge_below_3/lr_model/lr10/0.03-0.1_pairwise/lr_input.feat.cnv.tf.0.03-0.1_pairwise_roc_curve_csv/repeat_10_fold_5_metrics.csv	6	3	lr	(0.03, 0.1]	TF	Sensitivity at 99% Specificity	0.575758
/scratchc/nrlab/wang04/ulyses_results_iteration/iteration_3_merge_below_3/lr_model/lr10/0.03-0.1_pairwise/lr_input.feat.cnv.tf.0.03-0.1_pairwise_roc_curve_csv/repeat_10_fold_5_metrics.csv	6	3	lr	(0.03, 0.1]	TF	Accuracy at 99% Specificity	0.782879
/scratchc/nrlab/wang04/ulyses_results_iteration/iteration_3_merge_below_3/lr_model/lr10/0.03-0.1_pairwise/lr_input.feat.cnv.tf.0.03-0.1_pairwise_roc_curve_csv/repeat_10_fold_5_metrics.csv	6	3	lr	(0.03, 0.1]	TF	F1 at 99% Specificity	0.730769
/scratchc/nrlab/wang04/ulyses_results_iteration/iteration_3_merge_below_3/lr_model/lr10/0.03-0.1_pairwise/lr_input.feat.cnv.tf.0.03-0.1_pairwise_roc_curve_csv/repeat_10_fold_5_metrics.csv	6	3	lr	(0.03, 0.1]	TF	Sensitivity at 95% Specificity	0.69697
/scratchc/nrlab/wang04/ulyses_results_iteration/iteration_3_merge_below_3/lr_model/lr10/0.03-0.1_pairwise/lr_input.feat.cnv.tf.0.03-0.1_pairwise_roc_curve_csv/repeat_10_fold_5_metrics.csv	6	3	lr	(0.03, 0.1]	TF	Accuracy at 95% Specificity	0.794363
/scratchc/nrlab/wang04/ulyses_results_iteration/iteration_3_merge_below_3/lr_model/lr10/0.03-0.1_pairwise/lr_input.feat.cnv.tf.0.03-0.1_pairwise_roc_curve_csv/repeat_10_fold_5_metrics.csv	6	3	lr	(0.03, 0.1]	TF	F1 at 95% Specificity	0.77193
/scratchc/nrlab/wang04/ulyses_results_iteration/iteration_3_merge_below_3/lr_model/lr10/0.03-0.1_pairwise/lr_input.feat.cnv.tf.0.03-0.1_pairwise_roc_curve_csv/repeat_10_fold_5_metrics.csv	6	4	lr	(0.03, 0.1]	TF	AUROC	0.991228
/scratchc/nrlab/wang04/ulyses_results_iteration/iteration_3_merge_below_3/lr_model/lr10/0.03-0.1_pairwise/lr_input.feat.cnv.tf.0.03-0.1_pairwise_roc_curve_csv/repeat_10_fold_5_metrics.csv	6	4	lr	(0.03, 0.1]	TF	AUPRC	0.984466
/scratchc/nrlab/wang04/ulyses_results_iteration/iteration_3_merge_below_3/lr_model/lr10/0.03-0.1_pairwise/lr_input.feat.cnv.tf.0.03-0.1_pairwise_roc_curve_csv/repeat_10_fold_5_metrics.csv	6	4	lr	(0.03, 0.1]	TF	Accuracy	0.910891
/scratchc/nrlab/wang04/ulyses_results_iteration/iteration_3_merge_below_3/lr_model/lr10/0.03-0.1_pairwise/lr_input.feat.cnv.tf.0.03-0.1_pairwise_roc_curve_csv/repeat_10_fold_5_metrics.csv	6	4	lr	(0.03, 0.1]	TF	Sensitivity	0.815789
/scratchc/nrlab/wang04/ulyses_results_iteration/iteration_3_merge_below_3/lr_model/lr10/0.03-0.1_pairwise/lr_input.feat.cnv.tf.0.03-0.1_pairwise_roc_curve_csv/repeat_10_fold_5_metrics.csv	6	4	lr	(0.03, 0.1]	TF	Specificity	0.968254
/scratchc/nrlab/wang04/ulyses_results_iteration/iteration_3_merge_below_3/lr_model/lr10/0.03-0.1_pairwise/lr_input.feat.cnv.tf.0.03-0.1_pairwise_roc_curve_csv/repeat_10_fold_5_metrics.csv	6	4	lr	(0.03, 0.1]	TF	F1	0.873239
/scratchc/nrlab/wang04/ulyses_results_iteration/iteration_3_merge_below_3/lr_model/lr10/0.03-0.1_pairwise/lr_input.feat.cnv.tf.0.03-0.1_pairwise_roc_curve_csv/repeat_10_fold_5_metrics.csv	6	4	lr	(0.03, 0.1]	TF	Sensitivity at 99% Specificity	0
/scratchc/nrlab/wang04/ulyses_results_iteration/iteration_3_merge_below_3/lr_model/lr10/0.03-0.1_pairwise/lr_input.feat.cnv.tf.0.03-0.1_pairwise_roc_curve_csv/repeat_10_fold_5_metrics.csv	6	4	lr	(0.03, 0.1]	TF	Accuracy at 99% Specificity	0.495
/scratchc/nrlab/wang04/ulyses_results_iteration/iteration_3_merge_below_3/lr_model/lr10/0.03-0.1_pairwise/lr_input.feat.cnv.tf.0.03-0.1_pairwise_roc_curve_csv/repeat_10_fold_5_metrics.csv	6	4	lr	(0.03, 0.1]	TF	F1 at 99% Specificity	0
/scratchc/nrlab/wang04/ulyses_results_iteration/iteration_3_merge_below_3/lr_model/lr10/0.03-0.1_pairwise/lr_input.feat.cnv.tf.0.03-0.1_pairwise_roc_curve_csv/repeat_10_fold_5_metrics.csv	6	4	lr	(0.03, 0.1]	TF	Sensitivity at 95% Specificity	0.973684
/scratchc/nrlab/wang04/ulyses_results_iteration/iteration_3_merge_below_3/lr_model/lr10/0.03-0.1_pairwise/lr_input.feat.cnv.tf.0.03-0.1_pairwise_roc_curve_csv/repeat_10_fold_5_metrics.csv	6	4	lr	(0.03, 0.1]	TF	Accuracy at 95% Specificity	0.946763
/scratchc/nrlab/wang04/ulyses_results_iteration/iteration_3_merge_below_3/lr_model/lr10/0.03-0.1_pairwise/lr_input.feat.cnv.tf.0.03-0.1_pairwise_roc_curve_csv/repeat_10_fold_5_metrics.csv	6	4	lr	(0.03, 0.1]	TF	F1 at 95% Specificity	0.961039
/scratchc/nrlab/wang04/ulyses_results_iteration/iteration_3_merge_below_3/lr_model/lr10/0.03-0.1_pairwise/lr_input.feat.cnv.tf.0.03-0.1_pairwise_roc_curve_csv/repeat_10_fold_5_metrics.csv	6	5	lr	(0.03, 0.1]	TF	AUROC	0.978279
/scratchc/nrlab/wang04/ulyses_results_iteration/iteration_3_merge_below_3/lr_model/lr10/0.03-0.1_pairwise/lr_input.feat.cnv.tf.0.03-0.1_pairwise_roc_curve_csv/repeat_10_fold_5_metrics.csv	6	5	lr	(0.03, 0.1]	TF	AUPRC	0.958969
/scratchc/nrlab/wang04/ulyses_results_iteration/iteration_3_merge_below_3/lr_model/lr10/0.03-0.1_pairwise/lr_input.feat.cnv.tf.0.03-0.1_pairwise_roc_curve_csv/repeat_10_fold_5_metrics.csv	6	5	lr	(0.03, 0.1]	TF	Accuracy	0.910891
/scratchc/nrlab/wang04/ulyses_results_iteration/iteration_3_merge_below_3/lr_model/lr10/0.03-0.1_pairwise/lr_input.feat.cnv.tf.0.03-0.1_pairwise_roc_curve_csv/repeat_10_fold_5_metrics.csv	6	5	lr	(0.03, 0.1]	TF	Sensitivity	0.815789
/scratchc/nrlab/wang04/ulyses_results_iteration/iteration_3_merge_below_3/lr_model/lr10/0.03-0.1_pairwise/lr_input.feat.cnv.tf.0.03-0.1_pairwise_roc_curve_csv/repeat_10_fold_5_metrics.csv	6	5	lr	(0.03, 0.1]	TF	Specificity	0.968254
/scratchc/nrlab/wang04/ulyses_results_iteration/iteration_3_merge_below_3/lr_model/lr10/0.03-0.1_pairwise/lr_input.feat.cnv.tf.0.03-0.1_pairwise_roc_curve_csv/repeat_10_fold_5_metrics.csv	6	5	lr	(0.03, 0.1]	TF	F1	0.873239
/scratchc/nrlab/wang04/ulyses_results_iteration/iteration_3_merge_below_3/lr_model/lr10/0.03-0.1_pairwise/lr_input.feat.cnv.tf.0.03-0.1_pairwise_roc_curve_csv/repeat_10_fold_5_metrics.csv	6	5	lr	(0.03, 0.1]	TF	Sensitivity at 99% Specificity	0.421053
/scratchc/nrlab/wang04/ulyses_results_iteration/iteration_3_merge_below_3/lr_model/lr10/0.03-0.1_pairwise/lr_input.feat.cnv.tf.0.03-0.1_pairwise_roc_curve_csv/repeat_10_fold_5_metrics.csv	6	5	lr	(0.03, 0.1]	TF	Accuracy at 99% Specificity	0.705526
/scratchc/nrlab/wang04/ulyses_results_iteration/iteration_3_merge_below_3/lr_model/lr10/0.03-0.1_pairwise/lr_input.feat.cnv.tf.0.03-0.1_pairwise_roc_curve_csv/repeat_10_fold_5_metrics.csv	6	5	lr	(0.03, 0.1]	TF	F1 at 99% Specificity	0.592593
/scratchc/nrlab/wang04/ulyses_results_iteration/iteration_3_merge_below_3/lr_model/lr10/0.03-0.1_pairwise/lr_input.feat.cnv.tf.0.03-0.1_pairwise_roc_curve_csv/repeat_10_fold_5_metrics.csv	6	5	lr	(0.03, 0.1]	TF	Sensitivity at 95% Specificity	0.868421
/scratchc/nrlab/wang04/ulyses_results_iteration/iteration_3_merge_below_3/lr_model/lr10/0.03-0.1_pairwise/lr_input.feat.cnv.tf.0.03-0.1_pairwise_roc_curve_csv/repeat_10_fold_5_metrics.csv	6	5	lr	(0.03, 0.1]	TF	Accuracy at 95% Specificity	0.894131
/scratchc/nrlab/wang04/ulyses_results_iteration/iteration_3_merge_below_3/lr_model/lr10/0.03-0.1_pairwise/lr_input.feat.cnv.tf.0.03-0.1_pairwise_roc_curve_csv/repeat_10_fold_5_metrics.csv	6	5	lr	(0.03, 0.1]	TF	F1 at 95% Specificity	0.90411
/scratchc/nrlab/wang04/ulyses_results_iteration/iteration_3_merge_below_3/lr_model/lr10/0.03-0.1_pairwise/lr_input.feat.cnv.tf.0.03-0.1_pairwise_roc_curve_csv/repeat_10_fold_5_metrics.csv	7	1	lr	(0.03, 0.1]	TF	AUROC	0.991162
/scratchc/nrlab/wang04/ulyses_results_iteration/iteration_3_merge_below_3/lr_model/lr10/0.03-0.1_pairwise/lr_input.feat.cnv.tf.0.03-0.1_pairwise_roc_curve_csv/repeat_10_fold_5_metrics.csv	7	1	lr	(0.03, 0.1]	TF	AUPRC	0.984201
/scratchc/nrlab/wang04/ulyses_results_iteration/iteration_3_merge_below_3/lr_model/lr10/0.03-0.1_pairwise/lr_input.feat.cnv.tf.0.03-0.1_pairwise_roc_curve_csv/repeat_10_fold_5_metrics.csv	7	1	lr	(0.03, 0.1]	TF	Accuracy	0.931373
/scratchc/nrlab/wang04/ulyses_results_iteration/iteration_3_merge_below_3/lr_model/lr10/0.03-0.1_pairwise/lr_input.feat.cnv.tf.0.03-0.1_pairwise_roc_curve_csv/repeat_10_fold_5_metrics.csv	7	1	lr	(0.03, 0.1]	TF	Sensitivity	0.861111
/scratchc/nrlab/wang04/ulyses_results_iteration/iteration_3_merge_below_3/lr_model/lr10/0.03-0.1_pairwise/lr_input.feat.cnv.tf.0.03-0.1_pairwise_roc_curve_csv/repeat_10_fold_5_metrics.csv	7	1	lr	(0.03, 0.1]	TF	Specificity	0.969697
/scratchc/nrlab/wang04/ulyses_results_iteration/iteration_3_merge_below_3/lr_model/lr10/0.03-0.1_pairwise/lr_input.feat.cnv.tf.0.03-0.1_pairwise_roc_curve_csv/repeat_10_fold_5_metrics.csv	7	1	lr	(0.03, 0.1]	TF	F1	0.898551
/scratchc/nrlab/wang04/ulyses_results_iteration/iteration_3_merge_below_3/lr_model/lr10/0.03-0.1_pairwise/lr_input.feat.cnv.tf.0.03-0.1_pairwise_roc_curve_csv/repeat_10_fold_5_metrics.csv	7	1	lr	(0.03, 0.1]	TF	Sensitivity at 99% Specificity	0.777778
/scratchc/nrlab/wang04/ulyses_results_iteration/iteration_3_merge_below_3/lr_model/lr10/0.03-0.1_pairwise/lr_input.feat.cnv.tf.0.03-0.1_pairwise_roc_curve_csv/repeat_10_fold_5_metrics.csv	7	1	lr	(0.03, 0.1]	TF	Accuracy at 99% Specificity	0.883889
/scratchc/nrlab/wang04/ulyses_results_iteration/iteration_3_merge_below_3/lr_model/lr10/0.03-0.1_pairwise/lr_input.feat.cnv.tf.0.03-0.1_pairwise_roc_curve_csv/repeat_10_fold_5_metrics.csv	7	1	lr	(0.03, 0.1]	TF	F1 at 99% Specificity	0.875
/scratchc/nrlab/wang04/ulyses_results_iteration/iteration_3_merge_below_3/lr_model/lr10/0.03-0.1_pairwise/lr_input.feat.cnv.tf.0.03-0.1_pairwise_roc_curve_csv/repeat_10_fold_5_metrics.csv	7	1	lr	(0.03, 0.1]	TF	Sensitivity at 95% Specificity	0.861111
/scratchc/nrlab/wang04/ulyses_results_iteration/iteration_3_merge_below_3/lr_model/lr10/0.03-0.1_pairwise/lr_input.feat.cnv.tf.0.03-0.1_pairwise_roc_curve_csv/repeat_10_fold_5_metrics.csv	7	1	lr	(0.03, 0.1]	TF	Accuracy at 95% Specificity	0.891162
/scratchc/nrlab/wang04/ulyses_results_iteration/iteration_3_merge_below_3/lr_model/lr10/0.03-0.1_pairwise/lr_input.feat.cnv.tf.0.03-0.1_pairwise_roc_curve_csv/repeat_10_fold_5_metrics.csv	7	1	lr	(0.03, 0.1]	TF	F1 at 95% Specificity	0.898551
/scratchc/nrlab/wang04/ulyses_results_iteration/iteration_3_merge_below_3/lr_model/lr10/0.03-0.1_pairwise/lr_input.feat.cnv.tf.0.03-0.1_pairwise_roc_curve_csv/repeat_10_fold_5_metrics.csv	7	2	lr	(0.03, 0.1]	TF	AUROC	0.980246
/scratchc/nrlab/wang04/ulyses_results_iteration/iteration_3_merge_below_3/lr_model/lr10/0.03-0.1_pairwise/lr_input.feat.cnv.tf.0.03-0.1_pairwise_roc_curve_csv/repeat_10_fold_5_metrics.csv	7	2	lr	(0.03, 0.1]	TF	AUPRC	0.957368
/scratchc/nrlab/wang04/ulyses_results_iteration/iteration_3_merge_below_3/lr_model/lr10/0.03-0.1_pairwise/lr_input.feat.cnv.tf.0.03-0.1_pairwise_roc_curve_csv/repeat_10_fold_5_metrics.csv	7	2	lr	(0.03, 0.1]	TF	Accuracy	0.881188
/scratchc/nrlab/wang04/ulyses_results_iteration/iteration_3_merge_below_3/lr_model/lr10/0.03-0.1_pairwise/lr_input.feat.cnv.tf.0.03-0.1_pairwise_roc_curve_csv/repeat_10_fold_5_metrics.csv	7	2	lr	(0.03, 0.1]	TF	Sensitivity	0.735294
/scratchc/nrlab/wang04/ulyses_results_iteration/iteration_3_merge_below_3/lr_model/lr10/0.03-0.1_pairwise/lr_input.feat.cnv.tf.0.03-0.1_pairwise_roc_curve_csv/repeat_10_fold_5_metrics.csv	7	2	lr	(0.03, 0.1]	TF	Specificity	0.955224
/scratchc/nrlab/wang04/ulyses_results_iteration/iteration_3_merge_below_3/lr_model/lr10/0.03-0.1_pairwise/lr_input.feat.cnv.tf.0.03-0.1_pairwise_roc_curve_csv/repeat_10_fold_5_metrics.csv	7	2	lr	(0.03, 0.1]	TF	F1	0.806452
/scratchc/nrlab/wang04/ulyses_results_iteration/iteration_3_merge_below_3/lr_model/lr10/0.03-0.1_pairwise/lr_input.feat.cnv.tf.0.03-0.1_pairwise_roc_curve_csv/repeat_10_fold_5_metrics.csv	7	2	lr	(0.03, 0.1]	TF	Sensitivity at 99% Specificity	0.588235
/scratchc/nrlab/wang04/ulyses_results_iteration/iteration_3_merge_below_3/lr_model/lr10/0.03-0.1_pairwise/lr_input.feat.cnv.tf.0.03-0.1_pairwise_roc_curve_csv/repeat_10_fold_5_metrics.csv	7	2	lr	(0.03, 0.1]	TF	Accuracy at 99% Specificity	0.789118
/scratchc/nrlab/wang04/ulyses_results_iteration/iteration_3_merge_below_3/lr_model/lr10/0.03-0.1_pairwise/lr_input.feat.cnv.tf.0.03-0.1_pairwise_roc_curve_csv/repeat_10_fold_5_metrics.csv	7	2	lr	(0.03, 0.1]	TF	F1 at 99% Specificity	0.740741
/scratchc/nrlab/wang04/ulyses_results_iteration/iteration_3_merge_below_3/lr_model/lr10/0.03-0.1_pairwise/lr_input.feat.cnv.tf.0.03-0.1_pairwise_roc_curve_csv/repeat_10_fold_5_metrics.csv	7	2	lr	(0.03, 0.1]	TF	Sensitivity at 95% Specificity	0.617647
/scratchc/nrlab/wang04/ulyses_results_iteration/iteration_3_merge_below_3/lr_model/lr10/0.03-0.1_pairwise/lr_input.feat.cnv.tf.0.03-0.1_pairwise_roc_curve_csv/repeat_10_fold_5_metrics.csv	7	2	lr	(0.03, 0.1]	TF	Accuracy at 95% Specificity	0.769644
/scratchc/nrlab/wang04/ulyses_results_iteration/iteration_3_merge_below_3/lr_model/lr10/0.03-0.1_pairwise/lr_input.feat.cnv.tf.0.03-0.1_pairwise_roc_curve_csv/repeat_10_fold_5_metrics.csv	7	2	lr	(0.03, 0.1]	TF	F1 at 95% Specificity	0.736842
/scratchc/nrlab/wang04/ulyses_results_iteration/iteration_3_merge_below_3/lr_model/lr10/0.03-0.1_pairwise/lr_input.feat.cnv.tf.0.03-0.1_pairwise_roc_curve_csv/repeat_10_fold_5_metrics.csv	7	3	lr	(0.03, 0.1]	TF	AUROC	0.98522
/scratchc/nrlab/wang04/ulyses_results_iteration/iteration_3_merge_below_3/lr_model/lr10/0.03-0.1_pairwise/lr_input.feat.cnv.tf.0.03-0.1_pairwise_roc_curve_csv/repeat_10_fold_5_metrics.csv	7	3	lr	(0.03, 0.1]	TF	AUPRC	0.975311
/scratchc/nrlab/wang04/ulyses_results_iteration/iteration_3_merge_below_3/lr_model/lr10/0.03-0.1_pairwise/lr_input.feat.cnv.tf.0.03-0.1_pairwise_roc_curve_csv/repeat_10_fold_5_metrics.csv	7	3	lr	(0.03, 0.1]	TF	Accuracy	0.910891
/scratchc/nrlab/wang04/ulyses_results_iteration/iteration_3_merge_below_3/lr_model/lr10/0.03-0.1_pairwise/lr_input.feat.cnv.tf.0.03-0.1_pairwise_roc_curve_csv/repeat_10_fold_5_metrics.csv	7	3	lr	(0.03, 0.1]	TF	Sensitivity	0.864865
/scratchc/nrlab/wang04/ulyses_results_iteration/iteration_3_merge_below_3/lr_model/lr10/0.03-0.1_pairwise/lr_input.feat.cnv.tf.0.03-0.1_pairwise_roc_curve_csv/repeat_10_fold_5_metrics.csv	7	3	lr	(0.03, 0.1]	TF	Specificity	0.9375
/scratchc/nrlab/wang04/ulyses_results_iteration/iteration_3_merge_below_3/lr_model/lr10/0.03-0.1_pairwise/lr_input.feat.cnv.tf.0.03-0.1_pairwise_roc_curve_csv/repeat_10_fold_5_metrics.csv	7	3	lr	(0.03, 0.1]	TF	F1	0.876712
/scratchc/nrlab/wang04/ulyses_results_iteration/iteration_3_merge_below_3/lr_model/lr10/0.03-0.1_pairwise/lr_input.feat.cnv.tf.0.03-0.1_pairwise_roc_curve_csv/repeat_10_fold_5_metrics.csv	7	3	lr	(0.03, 0.1]	TF	Sensitivity at 99% Specificity	0.756757
/scratchc/nrlab/wang04/ulyses_results_iteration/iteration_3_merge_below_3/lr_model/lr10/0.03-0.1_pairwise/lr_input.feat.cnv.tf.0.03-0.1_pairwise_roc_curve_csv/repeat_10_fold_5_metrics.csv	7	3	lr	(0.03, 0.1]	TF	Accuracy at 99% Specificity	0.873378
/scratchc/nrlab/wang04/ulyses_results_iteration/iteration_3_merge_below_3/lr_model/lr10/0.03-0.1_pairwise/lr_input.feat.cnv.tf.0.03-0.1_pairwise_roc_curve_csv/repeat_10_fold_5_metrics.csv	7	3	lr	(0.03, 0.1]	TF	F1 at 99% Specificity	0.861538
/scratchc/nrlab/wang04/ulyses_results_iteration/iteration_3_merge_below_3/lr_model/lr10/0.03-0.1_pairwise/lr_input.feat.cnv.tf.0.03-0.1_pairwise_roc_curve_csv/repeat_10_fold_5_metrics.csv	7	3	lr	(0.03, 0.1]	TF	Sensitivity at 95% Specificity	0.810811
/scratchc/nrlab/wang04/ulyses_results_iteration/iteration_3_merge_below_3/lr_model/lr10/0.03-0.1_pairwise/lr_input.feat.cnv.tf.0.03-0.1_pairwise_roc_curve_csv/repeat_10_fold_5_metrics.csv	7	3	lr	(0.03, 0.1]	TF	Accuracy at 95% Specificity	0.865562
/scratchc/nrlab/wang04/ulyses_results_iteration/iteration_3_merge_below_3/lr_model/lr10/0.03-0.1_pairwise/lr_input.feat.cnv.tf.0.03-0.1_pairwise_roc_curve_csv/repeat_10_fold_5_metrics.csv	7	3	lr	(0.03, 0.1]	TF	F1 at 95% Specificity	0.869565
/scratchc/nrlab/wang04/ulyses_results_iteration/iteration_3_merge_below_3/lr_model/lr10/0.03-0.1_pairwise/lr_input.feat.cnv.tf.0.03-0.1_pairwise_roc_curve_csv/repeat_10_fold_5_metrics.csv	7	4	lr	(0.03, 0.1]	TF	AUROC	0.992899
/scratchc/nrlab/wang04/ulyses_results_iteration/iteration_3_merge_below_3/lr_model/lr10/0.03-0.1_pairwise/lr_input.feat.cnv.tf.0.03-0.1_pairwise_roc_curve_csv/repeat_10_fold_5_metrics.csv	7	4	lr	(0.03, 0.1]	TF	AUPRC	0.985216
/scratchc/nrlab/wang04/ulyses_results_iteration/iteration_3_merge_below_3/lr_model/lr10/0.03-0.1_pairwise/lr_input.feat.cnv.tf.0.03-0.1_pairwise_roc_curve_csv/repeat_10_fold_5_metrics.csv	7	4	lr	(0.03, 0.1]	TF	Accuracy	0.90099
/scratchc/nrlab/wang04/ulyses_results_iteration/iteration_3_merge_below_3/lr_model/lr10/0.03-0.1_pairwise/lr_input.feat.cnv.tf.0.03-0.1_pairwise_roc_curve_csv/repeat_10_fold_5_metrics.csv	7	4	lr	(0.03, 0.1]	TF	Sensitivity	0.763158
/scratchc/nrlab/wang04/ulyses_results_iteration/iteration_3_merge_below_3/lr_model/lr10/0.03-0.1_pairwise/lr_input.feat.cnv.tf.0.03-0.1_pairwise_roc_curve_csv/repeat_10_fold_5_metrics.csv	7	4	lr	(0.03, 0.1]	TF	Specificity	0.984127
/scratchc/nrlab/wang04/ulyses_results_iteration/iteration_3_merge_below_3/lr_model/lr10/0.03-0.1_pairwise/lr_input.feat.cnv.tf.0.03-0.1_pairwise_roc_curve_csv/repeat_10_fold_5_metrics.csv	7	4	lr	(0.03, 0.1]	TF	F1	0.852941
/scratchc/nrlab/wang04/ulyses_results_iteration/iteration_3_merge_below_3/lr_model/lr10/0.03-0.1_pairwise/lr_input.feat.cnv.tf.0.03-0.1_pairwise_roc_curve_csv/repeat_10_fold_5_metrics.csv	7	4	lr	(0.03, 0.1]	TF	Sensitivity at 99% Specificity	0.552632
/scratchc/nrlab/wang04/ulyses_results_iteration/iteration_3_merge_below_3/lr_model/lr10/0.03-0.1_pairwise/lr_input.feat.cnv.tf.0.03-0.1_pairwise_roc_curve_csv/repeat_10_fold_5_metrics.csv	7	4	lr	(0.03, 0.1]	TF	Accuracy at 99% Specificity	0.771316
/scratchc/nrlab/wang04/ulyses_results_iteration/iteration_3_merge_below_3/lr_model/lr10/0.03-0.1_pairwise/lr_input.feat.cnv.tf.0.03-0.1_pairwise_roc_curve_csv/repeat_10_fold_5_metrics.csv	7	4	lr	(0.03, 0.1]	TF	F1 at 99% Specificity	0.711864
/scratchc/nrlab/wang04/ulyses_results_iteration/iteration_3_merge_below_3/lr_model/lr10/0.03-0.1_pairwise/lr_input.feat.cnv.tf.0.03-0.1_pairwise_roc_curve_csv/repeat_10_fold_5_metrics.csv	7	4	lr	(0.03, 0.1]	TF	Sensitivity at 95% Specificity	0.552632
/scratchc/nrlab/wang04/ulyses_results_iteration/iteration_3_merge_below_3/lr_model/lr10/0.03-0.1_pairwise/lr_input.feat.cnv.tf.0.03-0.1_pairwise_roc_curve_csv/repeat_10_fold_5_metrics.csv	7	4	lr	(0.03, 0.1]	TF	Accuracy at 95% Specificity	0.751316
/scratchc/nrlab/wang04/ulyses_results_iteration/iteration_3_merge_below_3/lr_model/lr10/0.03-0.1_pairwise/lr_input.feat.cnv.tf.0.03-0.1_pairwise_roc_curve_csv/repeat_10_fold_5_metrics.csv	7	4	lr	(0.03, 0.1]	TF	F1 at 95% Specificity	0.711864
/scratchc/nrlab/wang04/ulyses_results_iteration/iteration_3_merge_below_3/lr_model/lr10/0.03-0.1_pairwise/lr_input.feat.cnv.tf.0.03-0.1_pairwise_roc_curve_csv/repeat_10_fold_5_metrics.csv	7	5	lr	(0.03, 0.1]	TF	AUROC	0.973718
/scratchc/nrlab/wang04/ulyses_results_iteration/iteration_3_merge_below_3/lr_model/lr10/0.03-0.1_pairwise/lr_input.feat.cnv.tf.0.03-0.1_pairwise_roc_curve_csv/repeat_10_fold_5_metrics.csv	7	5	lr	(0.03, 0.1]	TF	AUPRC	0.951063
/scratchc/nrlab/wang04/ulyses_results_iteration/iteration_3_merge_below_3/lr_model/lr10/0.03-0.1_pairwise/lr_input.feat.cnv.tf.0.03-0.1_pairwise_roc_curve_csv/repeat_10_fold_5_metrics.csv	7	5	lr	(0.03, 0.1]	TF	Accuracy	0.910891
/scratchc/nrlab/wang04/ulyses_results_iteration/iteration_3_merge_below_3/lr_model/lr10/0.03-0.1_pairwise/lr_input.feat.cnv.tf.0.03-0.1_pairwise_roc_curve_csv/repeat_10_fold_5_metrics.csv	7	5	lr	(0.03, 0.1]	TF	Sensitivity	0.833333
/scratchc/nrlab/wang04/ulyses_results_iteration/iteration_3_merge_below_3/lr_model/lr10/0.03-0.1_pairwise/lr_input.feat.cnv.tf.0.03-0.1_pairwise_roc_curve_csv/repeat_10_fold_5_metrics.csv	7	5	lr	(0.03, 0.1]	TF	Specificity	0.953846
/scratchc/nrlab/wang04/ulyses_results_iteration/iteration_3_merge_below_3/lr_model/lr10/0.03-0.1_pairwise/lr_input.feat.cnv.tf.0.03-0.1_pairwise_roc_curve_csv/repeat_10_fold_5_metrics.csv	7	5	lr	(0.03, 0.1]	TF	F1	0.869565
/scratchc/nrlab/wang04/ulyses_results_iteration/iteration_3_merge_below_3/lr_model/lr10/0.03-0.1_pairwise/lr_input.feat.cnv.tf.0.03-0.1_pairwise_roc_curve_csv/repeat_10_fold_5_metrics.csv	7	5	lr	(0.03, 0.1]	TF	Sensitivity at 99% Specificity	0.527778
/scratchc/nrlab/wang04/ulyses_results_iteration/iteration_3_merge_below_3/lr_model/lr10/0.03-0.1_pairwise/lr_input.feat.cnv.tf.0.03-0.1_pairwise_roc_curve_csv/repeat_10_fold_5_metrics.csv	7	5	lr	(0.03, 0.1]	TF	Accuracy at 99% Specificity	0.758889
/scratchc/nrlab/wang04/ulyses_results_iteration/iteration_3_merge_below_3/lr_model/lr10/0.03-0.1_pairwise/lr_input.feat.cnv.tf.0.03-0.1_pairwise_roc_curve_csv/repeat_10_fold_5_metrics.csv	7	5	lr	(0.03, 0.1]	TF	F1 at 99% Specificity	0.690909
/scratchc/nrlab/wang04/ulyses_results_iteration/iteration_3_merge_below_3/lr_model/lr10/0.03-0.1_pairwise/lr_input.feat.cnv.tf.0.03-0.1_pairwise_roc_curve_csv/repeat_10_fold_5_metrics.csv	7	5	lr	(0.03, 0.1]	TF	Sensitivity at 95% Specificity	0.694444
/scratchc/nrlab/wang04/ulyses_results_iteration/iteration_3_merge_below_3/lr_model/lr10/0.03-0.1_pairwise/lr_input.feat.cnv.tf.0.03-0.1_pairwise_roc_curve_csv/repeat_10_fold_5_metrics.csv	7	5	lr	(0.03, 0.1]	TF	Accuracy at 95% Specificity	0.807607
/scratchc/nrlab/wang04/ulyses_results_iteration/iteration_3_merge_below_3/lr_model/lr10/0.03-0.1_pairwise/lr_input.feat.cnv.tf.0.03-0.1_pairwise_roc_curve_csv/repeat_10_fold_5_metrics.csv	7	5	lr	(0.03, 0.1]	TF	F1 at 95% Specificity	0.793651
/scratchc/nrlab/wang04/ulyses_results_iteration/iteration_3_merge_below_3/lr_model/lr10/0.03-0.1_pairwise/lr_input.feat.cnv.tf.0.03-0.1_pairwise_roc_curve_csv/repeat_10_fold_5_metrics.csv	8	1	lr	(0.03, 0.1]	TF	AUROC	0.990287
/scratchc/nrlab/wang04/ulyses_results_iteration/iteration_3_merge_below_3/lr_model/lr10/0.03-0.1_pairwise/lr_input.feat.cnv.tf.0.03-0.1_pairwise_roc_curve_csv/repeat_10_fold_5_metrics.csv	8	1	lr	(0.03, 0.1]	TF	AUPRC	0.982602
/scratchc/nrlab/wang04/ulyses_results_iteration/iteration_3_merge_below_3/lr_model/lr10/0.03-0.1_pairwise/lr_input.feat.cnv.tf.0.03-0.1_pairwise_roc_curve_csv/repeat_10_fold_5_metrics.csv	8	1	lr	(0.03, 0.1]	TF	Accuracy	0.920792
/scratchc/nrlab/wang04/ulyses_results_iteration/iteration_3_merge_below_3/lr_model/lr10/0.03-0.1_pairwise/lr_input.feat.cnv.tf.0.03-0.1_pairwise_roc_curve_csv/repeat_10_fold_5_metrics.csv	8	1	lr	(0.03, 0.1]	TF	Sensitivity	0.837838
/scratchc/nrlab/wang04/ulyses_results_iteration/iteration_3_merge_below_3/lr_model/lr10/0.03-0.1_pairwise/lr_input.feat.cnv.tf.0.03-0.1_pairwise_roc_curve_csv/repeat_10_fold_5_metrics.csv	8	1	lr	(0.03, 0.1]	TF	Specificity	0.96875
/scratchc/nrlab/wang04/ulyses_results_iteration/iteration_3_merge_below_3/lr_model/lr10/0.03-0.1_pairwise/lr_input.feat.cnv.tf.0.03-0.1_pairwise_roc_curve_csv/repeat_10_fold_5_metrics.csv	8	1	lr	(0.03, 0.1]	TF	F1	0.885714
/scratchc/nrlab/wang04/ulyses_results_iteration/iteration_3_merge_below_3/lr_model/lr10/0.03-0.1_pairwise/lr_input.feat.cnv.tf.0.03-0.1_pairwise_roc_curve_csv/repeat_10_fold_5_metrics.csv	8	1	lr	(0.03, 0.1]	TF	Sensitivity at 99% Specificity	0.702703
/scratchc/nrlab/wang04/ulyses_results_iteration/iteration_3_merge_below_3/lr_model/lr10/0.03-0.1_pairwise/lr_input.feat.cnv.tf.0.03-0.1_pairwise_roc_curve_csv/repeat_10_fold_5_metrics.csv	8	1	lr	(0.03, 0.1]	TF	Accuracy at 99% Specificity	0.846351
/scratchc/nrlab/wang04/ulyses_results_iteration/iteration_3_merge_below_3/lr_model/lr10/0.03-0.1_pairwise/lr_input.feat.cnv.tf.0.03-0.1_pairwise_roc_curve_csv/repeat_10_fold_5_metrics.csv	8	1	lr	(0.03, 0.1]	TF	F1 at 99% Specificity	0.825397
/scratchc/nrlab/wang04/ulyses_results_iteration/iteration_3_merge_below_3/lr_model/lr10/0.03-0.1_pairwise/lr_input.feat.cnv.tf.0.03-0.1_pairwise_roc_curve_csv/repeat_10_fold_5_metrics.csv	8	1	lr	(0.03, 0.1]	TF	Sensitivity at 95% Specificity	0.864865
/scratchc/nrlab/wang04/ulyses_results_iteration/iteration_3_merge_below_3/lr_model/lr10/0.03-0.1_pairwise/lr_input.feat.cnv.tf.0.03-0.1_pairwise_roc_curve_csv/repeat_10_fold_5_metrics.csv	8	1	lr	(0.03, 0.1]	TF	Accuracy at 95% Specificity	0.892589
/scratchc/nrlab/wang04/ulyses_results_iteration/iteration_3_merge_below_3/lr_model/lr10/0.03-0.1_pairwise/lr_input.feat.cnv.tf.0.03-0.1_pairwise_roc_curve_csv/repeat_10_fold_5_metrics.csv	8	1	lr	(0.03, 0.1]	TF	F1 at 95% Specificity	0.901408
/scratchc/nrlab/wang04/ulyses_results_iteration/iteration_3_merge_below_3/lr_model/lr10/0.03-0.1_pairwise/lr_input.feat.cnv.tf.0.03-0.1_pairwise_roc_curve_csv/repeat_10_fold_5_metrics.csv	8	2	lr	(0.03, 0.1]	TF	AUROC	0.990476
/scratchc/nrlab/wang04/ulyses_results_iteration/iteration_3_merge_below_3/lr_model/lr10/0.03-0.1_pairwise/lr_input.feat.cnv.tf.0.03-0.1_pairwise_roc_curve_csv/repeat_10_fold_5_metrics.csv	8	2	lr	(0.03, 0.1]	TF	AUPRC	0.980537
/scratchc/nrlab/wang04/ulyses_results_iteration/iteration_3_merge_below_3/lr_model/lr10/0.03-0.1_pairwise/lr_input.feat.cnv.tf.0.03-0.1_pairwise_roc_curve_csv/repeat_10_fold_5_metrics.csv	8	2	lr	(0.03, 0.1]	TF	Accuracy	0.940594
/scratchc/nrlab/wang04/ulyses_results_iteration/iteration_3_merge_below_3/lr_model/lr10/0.03-0.1_pairwise/lr_input.feat.cnv.tf.0.03-0.1_pairwise_roc_curve_csv/repeat_10_fold_5_metrics.csv	8	2	lr	(0.03, 0.1]	TF	Sensitivity	0.857143
/scratchc/nrlab/wang04/ulyses_results_iteration/iteration_3_merge_below_3/lr_model/lr10/0.03-0.1_pairwise/lr_input.feat.cnv.tf.0.03-0.1_pairwise_roc_curve_csv/repeat_10_fold_5_metrics.csv	8	2	lr	(0.03, 0.1]	TF	Specificity	0.984848
/scratchc/nrlab/wang04/ulyses_results_iteration/iteration_3_merge_below_3/lr_model/lr10/0.03-0.1_pairwise/lr_input.feat.cnv.tf.0.03-0.1_pairwise_roc_curve_csv/repeat_10_fold_5_metrics.csv	8	2	lr	(0.03, 0.1]	TF	F1	0.909091
/scratchc/nrlab/wang04/ulyses_results_iteration/iteration_3_merge_below_3/lr_model/lr10/0.03-0.1_pairwise/lr_input.feat.cnv.tf.0.03-0.1_pairwise_roc_curve_csv/repeat_10_fold_5_metrics.csv	8	2	lr	(0.03, 0.1]	TF	Sensitivity at 99% Specificity	0.628571
/scratchc/nrlab/wang04/ulyses_results_iteration/iteration_3_merge_below_3/lr_model/lr10/0.03-0.1_pairwise/lr_input.feat.cnv.tf.0.03-0.1_pairwise_roc_curve_csv/repeat_10_fold_5_metrics.csv	8	2	lr	(0.03, 0.1]	TF	Accuracy at 99% Specificity	0.809286
/scratchc/nrlab/wang04/ulyses_results_iteration/iteration_3_merge_below_3/lr_model/lr10/0.03-0.1_pairwise/lr_input.feat.cnv.tf.0.03-0.1_pairwise_roc_curve_csv/repeat_10_fold_5_metrics.csv	8	2	lr	(0.03, 0.1]	TF	F1 at 99% Specificity	0.77193
/scratchc/nrlab/wang04/ulyses_results_iteration/iteration_3_merge_below_3/lr_model/lr10/0.03-0.1_pairwise/lr_input.feat.cnv.tf.0.03-0.1_pairwise_roc_curve_csv/repeat_10_fold_5_metrics.csv	8	2	lr	(0.03, 0.1]	TF	Sensitivity at 95% Specificity	0.885714
/scratchc/nrlab/wang04/ulyses_results_iteration/iteration_3_merge_below_3/lr_model/lr10/0.03-0.1_pairwise/lr_input.feat.cnv.tf.0.03-0.1_pairwise_roc_curve_csv/repeat_10_fold_5_metrics.csv	8	2	lr	(0.03, 0.1]	TF	Accuracy at 95% Specificity	0.903463
/scratchc/nrlab/wang04/ulyses_results_iteration/iteration_3_merge_below_3/lr_model/lr10/0.03-0.1_pairwise/lr_input.feat.cnv.tf.0.03-0.1_pairwise_roc_curve_csv/repeat_10_fold_5_metrics.csv	8	2	lr	(0.03, 0.1]	TF	F1 at 95% Specificity	0.911765
/scratchc/nrlab/wang04/ulyses_results_iteration/iteration_3_merge_below_3/lr_model/lr10/0.03-0.1_pairwise/lr_input.feat.cnv.tf.0.03-0.1_pairwise_roc_curve_csv/repeat_10_fold_5_metrics.csv	8	3	lr	(0.03, 0.1]	TF	AUROC	0.980042
/scratchc/nrlab/wang04/ulyses_results_iteration/iteration_3_merge_below_3/lr_model/lr10/0.03-0.1_pairwise/lr_input.feat.cnv.tf.0.03-0.1_pairwise_roc_curve_csv/repeat_10_fold_5_metrics.csv	8	3	lr	(0.03, 0.1]	TF	AUPRC	0.960206
/scratchc/nrlab/wang04/ulyses_results_iteration/iteration_3_merge_below_3/lr_model/lr10/0.03-0.1_pairwise/lr_input.feat.cnv.tf.0.03-0.1_pairwise_roc_curve_csv/repeat_10_fold_5_metrics.csv	8	3	lr	(0.03, 0.1]	TF	Accuracy	0.882353
/scratchc/nrlab/wang04/ulyses_results_iteration/iteration_3_merge_below_3/lr_model/lr10/0.03-0.1_pairwise/lr_input.feat.cnv.tf.0.03-0.1_pairwise_roc_curve_csv/repeat_10_fold_5_metrics.csv	8	3	lr	(0.03, 0.1]	TF	Sensitivity	0.756757
/scratchc/nrlab/wang04/ulyses_results_iteration/iteration_3_merge_below_3/lr_model/lr10/0.03-0.1_pairwise/lr_input.feat.cnv.tf.0.03-0.1_pairwise_roc_curve_csv/repeat_10_fold_5_metrics.csv	8	3	lr	(0.03, 0.1]	TF	Specificity	0.953846
/scratchc/nrlab/wang04/ulyses_results_iteration/iteration_3_merge_below_3/lr_model/lr10/0.03-0.1_pairwise/lr_input.feat.cnv.tf.0.03-0.1_pairwise_roc_curve_csv/repeat_10_fold_5_metrics.csv	8	3	lr	(0.03, 0.1]	TF	F1	0.823529
/scratchc/nrlab/wang04/ulyses_results_iteration/iteration_3_merge_below_3/lr_model/lr10/0.03-0.1_pairwise/lr_input.feat.cnv.tf.0.03-0.1_pairwise_roc_curve_csv/repeat_10_fold_5_metrics.csv	8	3	lr	(0.03, 0.1]	TF	Sensitivity at 99% Specificity	0.486486
/scratchc/nrlab/wang04/ulyses_results_iteration/iteration_3_merge_below_3/lr_model/lr10/0.03-0.1_pairwise/lr_input.feat.cnv.tf.0.03-0.1_pairwise_roc_curve_csv/repeat_10_fold_5_metrics.csv	8	3	lr	(0.03, 0.1]	TF	Accuracy at 99% Specificity	0.738243
/scratchc/nrlab/wang04/ulyses_results_iteration/iteration_3_merge_below_3/lr_model/lr10/0.03-0.1_pairwise/lr_input.feat.cnv.tf.0.03-0.1_pairwise_roc_curve_csv/repeat_10_fold_5_metrics.csv	8	3	lr	(0.03, 0.1]	TF	F1 at 99% Specificity	0.654545
/scratchc/nrlab/wang04/ulyses_results_iteration/iteration_3_merge_below_3/lr_model/lr10/0.03-0.1_pairwise/lr_input.feat.cnv.tf.0.03-0.1_pairwise_roc_curve_csv/repeat_10_fold_5_metrics.csv	8	3	lr	(0.03, 0.1]	TF	Sensitivity at 95% Specificity	0.702703
/scratchc/nrlab/wang04/ulyses_results_iteration/iteration_3_merge_below_3/lr_model/lr10/0.03-0.1_pairwise/lr_input.feat.cnv.tf.0.03-0.1_pairwise_roc_curve_csv/repeat_10_fold_5_metrics.csv	8	3	lr	(0.03, 0.1]	TF	Accuracy at 95% Specificity	0.811736
/scratchc/nrlab/wang04/ulyses_results_iteration/iteration_3_merge_below_3/lr_model/lr10/0.03-0.1_pairwise/lr_input.feat.cnv.tf.0.03-0.1_pairwise_roc_curve_csv/repeat_10_fold_5_metrics.csv	8	3	lr	(0.03, 0.1]	TF	F1 at 95% Specificity	0.8
/scratchc/nrlab/wang04/ulyses_results_iteration/iteration_3_merge_below_3/lr_model/lr10/0.03-0.1_pairwise/lr_input.feat.cnv.tf.0.03-0.1_pairwise_roc_curve_csv/repeat_10_fold_5_metrics.csv	8	4	lr	(0.03, 0.1]	TF	AUROC	0.97861
/scratchc/nrlab/wang04/ulyses_results_iteration/iteration_3_merge_below_3/lr_model/lr10/0.03-0.1_pairwise/lr_input.feat.cnv.tf.0.03-0.1_pairwise_roc_curve_csv/repeat_10_fold_5_metrics.csv	8	4	lr	(0.03, 0.1]	TF	AUPRC	0.956007
/scratchc/nrlab/wang04/ulyses_results_iteration/iteration_3_merge_below_3/lr_model/lr10/0.03-0.1_pairwise/lr_input.feat.cnv.tf.0.03-0.1_pairwise_roc_curve_csv/repeat_10_fold_5_metrics.csv	8	4	lr	(0.03, 0.1]	TF	Accuracy	0.891089
/scratchc/nrlab/wang04/ulyses_results_iteration/iteration_3_merge_below_3/lr_model/lr10/0.03-0.1_pairwise/lr_input.feat.cnv.tf.0.03-0.1_pairwise_roc_curve_csv/repeat_10_fold_5_metrics.csv	8	4	lr	(0.03, 0.1]	TF	Sensitivity	0.787879
/scratchc/nrlab/wang04/ulyses_results_iteration/iteration_3_merge_below_3/lr_model/lr10/0.03-0.1_pairwise/lr_input.feat.cnv.tf.0.03-0.1_pairwise_roc_curve_csv/repeat_10_fold_5_metrics.csv	8	4	lr	(0.03, 0.1]	TF	Specificity	0.941176
/scratchc/nrlab/wang04/ulyses_results_iteration/iteration_3_merge_below_3/lr_model/lr10/0.03-0.1_pairwise/lr_input.feat.cnv.tf.0.03-0.1_pairwise_roc_curve_csv/repeat_10_fold_5_metrics.csv	8	4	lr	(0.03, 0.1]	TF	F1	0.825397
/scratchc/nrlab/wang04/ulyses_results_iteration/iteration_3_merge_below_3/lr_model/lr10/0.03-0.1_pairwise/lr_input.feat.cnv.tf.0.03-0.1_pairwise_roc_curve_csv/repeat_10_fold_5_metrics.csv	8	4	lr	(0.03, 0.1]	TF	Sensitivity at 99% Specificity	0
/scratchc/nrlab/wang04/ulyses_results_iteration/iteration_3_merge_below_3/lr_model/lr10/0.03-0.1_pairwise/lr_input.feat.cnv.tf.0.03-0.1_pairwise_roc_curve_csv/repeat_10_fold_5_metrics.csv	8	4	lr	(0.03, 0.1]	TF	Accuracy at 99% Specificity	0.495
/scratchc/nrlab/wang04/ulyses_results_iteration/iteration_3_merge_below_3/lr_model/lr10/0.03-0.1_pairwise/lr_input.feat.cnv.tf.0.03-0.1_pairwise_roc_curve_csv/repeat_10_fold_5_metrics.csv	8	4	lr	(0.03, 0.1]	TF	F1 at 99% Specificity	0
/scratchc/nrlab/wang04/ulyses_results_iteration/iteration_3_merge_below_3/lr_model/lr10/0.03-0.1_pairwise/lr_input.feat.cnv.tf.0.03-0.1_pairwise_roc_curve_csv/repeat_10_fold_5_metrics.csv	8	4	lr	(0.03, 0.1]	TF	Sensitivity at 95% Specificity	0.666667
/scratchc/nrlab/wang04/ulyses_results_iteration/iteration_3_merge_below_3/lr_model/lr10/0.03-0.1_pairwise/lr_input.feat.cnv.tf.0.03-0.1_pairwise_roc_curve_csv/repeat_10_fold_5_metrics.csv	8	4	lr	(0.03, 0.1]	TF	Accuracy at 95% Specificity	0.794363
/scratchc/nrlab/wang04/ulyses_results_iteration/iteration_3_merge_below_3/lr_model/lr10/0.03-0.1_pairwise/lr_input.feat.cnv.tf.0.03-0.1_pairwise_roc_curve_csv/repeat_10_fold_5_metrics.csv	8	4	lr	(0.03, 0.1]	TF	F1 at 95% Specificity	0.77193
/scratchc/nrlab/wang04/ulyses_results_iteration/iteration_3_merge_below_3/lr_model/lr10/0.03-0.1_pairwise/lr_input.feat.cnv.tf.0.03-0.1_pairwise_roc_curve_csv/repeat_10_fold_5_metrics.csv	8	5	lr	(0.03, 0.1]	TF	AUROC	0.978081
/scratchc/nrlab/wang04/ulyses_results_iteration/iteration_3_merge_below_3/lr_model/lr10/0.03-0.1_pairwise/lr_input.feat.cnv.tf.0.03-0.1_pairwise_roc_curve_csv/repeat_10_fold_5_metrics.csv	8	5	lr	(0.03, 0.1]	TF	AUPRC	0.961709
/scratchc/nrlab/wang04/ulyses_results_iteration/iteration_3_merge_below_3/lr_model/lr10/0.03-0.1_pairwise/lr_input.feat.cnv.tf.0.03-0.1_pairwise_roc_curve_csv/repeat_10_fold_5_metrics.csv	8	5	lr	(0.03, 0.1]	TF	Accuracy	0.90099
/scratchc/nrlab/wang04/ulyses_results_iteration/iteration_3_merge_below_3/lr_model/lr10/0.03-0.1_pairwise/lr_input.feat.cnv.tf.0.03-0.1_pairwise_roc_curve_csv/repeat_10_fold_5_metrics.csv	8	5	lr	(0.03, 0.1]	TF	Sensitivity	0.820513
/scratchc/nrlab/wang04/ulyses_results_iteration/iteration_3_merge_below_3/lr_model/lr10/0.03-0.1_pairwise/lr_input.feat.cnv.tf.0.03-0.1_pairwise_roc_curve_csv/repeat_10_fold_5_metrics.csv	8	5	lr	(0.03, 0.1]	TF	Specificity	0.951613
/scratchc/nrlab/wang04/ulyses_results_iteration/iteration_3_merge_below_3/lr_model/lr10/0.03-0.1_pairwise/lr_input.feat.cnv.tf.0.03-0.1_pairwise_roc_curve_csv/repeat_10_fold_5_metrics.csv	8	5	lr	(0.03, 0.1]	TF	F1	0.864865
/scratchc/nrlab/wang04/ulyses_results_iteration/iteration_3_merge_below_3/lr_model/lr10/0.03-0.1_pairwise/lr_input.feat.cnv.tf.0.03-0.1_pairwise_roc_curve_csv/repeat_10_fold_5_metrics.csv	8	5	lr	(0.03, 0.1]	TF	Sensitivity at 99% Specificity	0.538462
/scratchc/nrlab/wang04/ulyses_results_iteration/iteration_3_merge_below_3/lr_model/lr10/0.03-0.1_pairwise/lr_input.feat.cnv.tf.0.03-0.1_pairwise_roc_curve_csv/repeat_10_fold_5_metrics.csv	8	5	lr	(0.03, 0.1]	TF	Accuracy at 99% Specificity	0.764231
/scratchc/nrlab/wang04/ulyses_results_iteration/iteration_3_merge_below_3/lr_model/lr10/0.03-0.1_pairwise/lr_input.feat.cnv.tf.0.03-0.1_pairwise_roc_curve_csv/repeat_10_fold_5_metrics.csv	8	5	lr	(0.03, 0.1]	TF	F1 at 99% Specificity	0.7
/scratchc/nrlab/wang04/ulyses_results_iteration/iteration_3_merge_below_3/lr_model/lr10/0.03-0.1_pairwise/lr_input.feat.cnv.tf.0.03-0.1_pairwise_roc_curve_csv/repeat_10_fold_5_metrics.csv	8	5	lr	(0.03, 0.1]	TF	Sensitivity at 95% Specificity	0.692308
/scratchc/nrlab/wang04/ulyses_results_iteration/iteration_3_merge_below_3/lr_model/lr10/0.03-0.1_pairwise/lr_input.feat.cnv.tf.0.03-0.1_pairwise_roc_curve_csv/repeat_10_fold_5_metrics.csv	8	5	lr	(0.03, 0.1]	TF	Accuracy at 95% Specificity	0.805831
/scratchc/nrlab/wang04/ulyses_results_iteration/iteration_3_merge_below_3/lr_model/lr10/0.03-0.1_pairwise/lr_input.feat.cnv.tf.0.03-0.1_pairwise_roc_curve_csv/repeat_10_fold_5_metrics.csv	8	5	lr	(0.03, 0.1]	TF	F1 at 95% Specificity	0.794118
/scratchc/nrlab/wang04/ulyses_results_iteration/iteration_3_merge_below_3/lr_model/lr10/0.03-0.1_pairwise/lr_input.feat.cnv.tf.0.03-0.1_pairwise_roc_curve_csv/repeat_10_fold_5_metrics.csv	9	1	lr	(0.03, 0.1]	TF	AUROC	0.99053
/scratchc/nrlab/wang04/ulyses_results_iteration/iteration_3_merge_below_3/lr_model/lr10/0.03-0.1_pairwise/lr_input.feat.cnv.tf.0.03-0.1_pairwise_roc_curve_csv/repeat_10_fold_5_metrics.csv	9	1	lr	(0.03, 0.1]	TF	AUPRC	0.981575
/scratchc/nrlab/wang04/ulyses_results_iteration/iteration_3_merge_below_3/lr_model/lr10/0.03-0.1_pairwise/lr_input.feat.cnv.tf.0.03-0.1_pairwise_roc_curve_csv/repeat_10_fold_5_metrics.csv	9	1	lr	(0.03, 0.1]	TF	Accuracy	0.911765
/scratchc/nrlab/wang04/ulyses_results_iteration/iteration_3_merge_below_3/lr_model/lr10/0.03-0.1_pairwise/lr_input.feat.cnv.tf.0.03-0.1_pairwise_roc_curve_csv/repeat_10_fold_5_metrics.csv	9	1	lr	(0.03, 0.1]	TF	Sensitivity	0.777778
/scratchc/nrlab/wang04/ulyses_results_iteration/iteration_3_merge_below_3/lr_model/lr10/0.03-0.1_pairwise/lr_input.feat.cnv.tf.0.03-0.1_pairwise_roc_curve_csv/repeat_10_fold_5_metrics.csv	9	1	lr	(0.03, 0.1]	TF	Specificity	0.984848
/scratchc/nrlab/wang04/ulyses_results_iteration/iteration_3_merge_below_3/lr_model/lr10/0.03-0.1_pairwise/lr_input.feat.cnv.tf.0.03-0.1_pairwise_roc_curve_csv/repeat_10_fold_5_metrics.csv	9	1	lr	(0.03, 0.1]	TF	F1	0.861538
/scratchc/nrlab/wang04/ulyses_results_iteration/iteration_3_merge_below_3/lr_model/lr10/0.03-0.1_pairwise/lr_input.feat.cnv.tf.0.03-0.1_pairwise_roc_curve_csv/repeat_10_fold_5_metrics.csv	9	1	lr	(0.03, 0.1]	TF	Sensitivity at 99% Specificity	0.694444
/scratchc/nrlab/wang04/ulyses_results_iteration/iteration_3_merge_below_3/lr_model/lr10/0.03-0.1_pairwise/lr_input.feat.cnv.tf.0.03-0.1_pairwise_roc_curve_csv/repeat_10_fold_5_metrics.csv	9	1	lr	(0.03, 0.1]	TF	Accuracy at 99% Specificity	0.842222
/scratchc/nrlab/wang04/ulyses_results_iteration/iteration_3_merge_below_3/lr_model/lr10/0.03-0.1_pairwise/lr_input.feat.cnv.tf.0.03-0.1_pairwise_roc_curve_csv/repeat_10_fold_5_metrics.csv	9	1	lr	(0.03, 0.1]	TF	F1 at 99% Specificity	0.819672
/scratchc/nrlab/wang04/ulyses_results_iteration/iteration_3_merge_below_3/lr_model/lr10/0.03-0.1_pairwise/lr_input.feat.cnv.tf.0.03-0.1_pairwise_roc_curve_csv/repeat_10_fold_5_metrics.csv	9	1	lr	(0.03, 0.1]	TF	Sensitivity at 95% Specificity	0.916667
/scratchc/nrlab/wang04/ulyses_results_iteration/iteration_3_merge_below_3/lr_model/lr10/0.03-0.1_pairwise/lr_input.feat.cnv.tf.0.03-0.1_pairwise_roc_curve_csv/repeat_10_fold_5_metrics.csv	9	1	lr	(0.03, 0.1]	TF	Accuracy at 95% Specificity	0.918939
/scratchc/nrlab/wang04/ulyses_results_iteration/iteration_3_merge_below_3/lr_model/lr10/0.03-0.1_pairwise/lr_input.feat.cnv.tf.0.03-0.1_pairwise_roc_curve_csv/repeat_10_fold_5_metrics.csv	9	1	lr	(0.03, 0.1]	TF	F1 at 95% Specificity	0.929577
/scratchc/nrlab/wang04/ulyses_results_iteration/iteration_3_merge_below_3/lr_model/lr10/0.03-0.1_pairwise/lr_input.feat.cnv.tf.0.03-0.1_pairwise_roc_curve_csv/repeat_10_fold_5_metrics.csv	9	2	lr	(0.03, 0.1]	TF	AUROC	0.992399
/scratchc/nrlab/wang04/ulyses_results_iteration/iteration_3_merge_below_3/lr_model/lr10/0.03-0.1_pairwise/lr_input.feat.cnv.tf.0.03-0.1_pairwise_roc_curve_csv/repeat_10_fold_5_metrics.csv	9	2	lr	(0.03, 0.1]	TF	AUPRC	0.986879
/scratchc/nrlab/wang04/ulyses_results_iteration/iteration_3_merge_below_3/lr_model/lr10/0.03-0.1_pairwise/lr_input.feat.cnv.tf.0.03-0.1_pairwise_roc_curve_csv/repeat_10_fold_5_metrics.csv	9	2	lr	(0.03, 0.1]	TF	Accuracy	0.930693
/scratchc/nrlab/wang04/ulyses_results_iteration/iteration_3_merge_below_3/lr_model/lr10/0.03-0.1_pairwise/lr_input.feat.cnv.tf.0.03-0.1_pairwise_roc_curve_csv/repeat_10_fold_5_metrics.csv	9	2	lr	(0.03, 0.1]	TF	Sensitivity	0.837838
/scratchc/nrlab/wang04/ulyses_results_iteration/iteration_3_merge_below_3/lr_model/lr10/0.03-0.1_pairwise/lr_input.feat.cnv.tf.0.03-0.1_pairwise_roc_curve_csv/repeat_10_fold_5_metrics.csv	9	2	lr	(0.03, 0.1]	TF	Specificity	0.984375
/scratchc/nrlab/wang04/ulyses_results_iteration/iteration_3_merge_below_3/lr_model/lr10/0.03-0.1_pairwise/lr_input.feat.cnv.tf.0.03-0.1_pairwise_roc_curve_csv/repeat_10_fold_5_metrics.csv	9	2	lr	(0.03, 0.1]	TF	F1	0.898551
/scratchc/nrlab/wang04/ulyses_results_iteration/iteration_3_merge_below_3/lr_model/lr10/0.03-0.1_pairwise/lr_input.feat.cnv.tf.0.03-0.1_pairwise_roc_curve_csv/repeat_10_fold_5_metrics.csv	9	2	lr	(0.03, 0.1]	TF	Sensitivity at 99% Specificity	0.783784
/scratchc/nrlab/wang04/ulyses_results_iteration/iteration_3_merge_below_3/lr_model/lr10/0.03-0.1_pairwise/lr_input.feat.cnv.tf.0.03-0.1_pairwise_roc_curve_csv/repeat_10_fold_5_metrics.csv	9	2	lr	(0.03, 0.1]	TF	Accuracy at 99% Specificity	0.886892
/scratchc/nrlab/wang04/ulyses_results_iteration/iteration_3_merge_below_3/lr_model/lr10/0.03-0.1_pairwise/lr_input.feat.cnv.tf.0.03-0.1_pairwise_roc_curve_csv/repeat_10_fold_5_metrics.csv	9	2	lr	(0.03, 0.1]	TF	F1 at 99% Specificity	0.878788
/scratchc/nrlab/wang04/ulyses_results_iteration/iteration_3_merge_below_3/lr_model/lr10/0.03-0.1_pairwise/lr_input.feat.cnv.tf.0.03-0.1_pairwise_roc_curve_csv/repeat_10_fold_5_metrics.csv	9	2	lr	(0.03, 0.1]	TF	Sensitivity at 95% Specificity	0.891892
/scratchc/nrlab/wang04/ulyses_results_iteration/iteration_3_merge_below_3/lr_model/lr10/0.03-0.1_pairwise/lr_input.feat.cnv.tf.0.03-0.1_pairwise_roc_curve_csv/repeat_10_fold_5_metrics.csv	9	2	lr	(0.03, 0.1]	TF	Accuracy at 95% Specificity	0.906102
/scratchc/nrlab/wang04/ulyses_results_iteration/iteration_3_merge_below_3/lr_model/lr10/0.03-0.1_pairwise/lr_input.feat.cnv.tf.0.03-0.1_pairwise_roc_curve_csv/repeat_10_fold_5_metrics.csv	9	2	lr	(0.03, 0.1]	TF	F1 at 95% Specificity	0.916667
/scratchc/nrlab/wang04/ulyses_results_iteration/iteration_3_merge_below_3/lr_model/lr10/0.03-0.1_pairwise/lr_input.feat.cnv.tf.0.03-0.1_pairwise_roc_curve_csv/repeat_10_fold_5_metrics.csv	9	3	lr	(0.03, 0.1]	TF	AUROC	0.973932
/scratchc/nrlab/wang04/ulyses_results_iteration/iteration_3_merge_below_3/lr_model/lr10/0.03-0.1_pairwise/lr_input.feat.cnv.tf.0.03-0.1_pairwise_roc_curve_csv/repeat_10_fold_5_metrics.csv	9	3	lr	(0.03, 0.1]	TF	AUPRC	0.951962
/scratchc/nrlab/wang04/ulyses_results_iteration/iteration_3_merge_below_3/lr_model/lr10/0.03-0.1_pairwise/lr_input.feat.cnv.tf.0.03-0.1_pairwise_roc_curve_csv/repeat_10_fold_5_metrics.csv	9	3	lr	(0.03, 0.1]	TF	Accuracy	0.881188
/scratchc/nrlab/wang04/ulyses_results_iteration/iteration_3_merge_below_3/lr_model/lr10/0.03-0.1_pairwise/lr_input.feat.cnv.tf.0.03-0.1_pairwise_roc_curve_csv/repeat_10_fold_5_metrics.csv	9	3	lr	(0.03, 0.1]	TF	Sensitivity	0.805556
/scratchc/nrlab/wang04/ulyses_results_iteration/iteration_3_merge_below_3/lr_model/lr10/0.03-0.1_pairwise/lr_input.feat.cnv.tf.0.03-0.1_pairwise_roc_curve_csv/repeat_10_fold_5_metrics.csv	9	3	lr	(0.03, 0.1]	TF	Specificity	0.923077
/scratchc/nrlab/wang04/ulyses_results_iteration/iteration_3_merge_below_3/lr_model/lr10/0.03-0.1_pairwise/lr_input.feat.cnv.tf.0.03-0.1_pairwise_roc_curve_csv/repeat_10_fold_5_metrics.csv	9	3	lr	(0.03, 0.1]	TF	F1	0.828571
/scratchc/nrlab/wang04/ulyses_results_iteration/iteration_3_merge_below_3/lr_model/lr10/0.03-0.1_pairwise/lr_input.feat.cnv.tf.0.03-0.1_pairwise_roc_curve_csv/repeat_10_fold_5_metrics.csv	9	3	lr	(0.03, 0.1]	TF	Sensitivity at 99% Specificity	0.611111
/scratchc/nrlab/wang04/ulyses_results_iteration/iteration_3_merge_below_3/lr_model/lr10/0.03-0.1_pairwise/lr_input.feat.cnv.tf.0.03-0.1_pairwise_roc_curve_csv/repeat_10_fold_5_metrics.csv	9	3	lr	(0.03, 0.1]	TF	Accuracy at 99% Specificity	0.800556
/scratchc/nrlab/wang04/ulyses_results_iteration/iteration_3_merge_below_3/lr_model/lr10/0.03-0.1_pairwise/lr_input.feat.cnv.tf.0.03-0.1_pairwise_roc_curve_csv/repeat_10_fold_5_metrics.csv	9	3	lr	(0.03, 0.1]	TF	F1 at 99% Specificity	0.758621
/scratchc/nrlab/wang04/ulyses_results_iteration/iteration_3_merge_below_3/lr_model/lr10/0.03-0.1_pairwise/lr_input.feat.cnv.tf.0.03-0.1_pairwise_roc_curve_csv/repeat_10_fold_5_metrics.csv	9	3	lr	(0.03, 0.1]	TF	Sensitivity at 95% Specificity	0.666667
/scratchc/nrlab/wang04/ulyses_results_iteration/iteration_3_merge_below_3/lr_model/lr10/0.03-0.1_pairwise/lr_input.feat.cnv.tf.0.03-0.1_pairwise_roc_curve_csv/repeat_10_fold_5_metrics.csv	9	3	lr	(0.03, 0.1]	TF	Accuracy at 95% Specificity	0.793718
/scratchc/nrlab/wang04/ulyses_results_iteration/iteration_3_merge_below_3/lr_model/lr10/0.03-0.1_pairwise/lr_input.feat.cnv.tf.0.03-0.1_pairwise_roc_curve_csv/repeat_10_fold_5_metrics.csv	9	3	lr	(0.03, 0.1]	TF	F1 at 95% Specificity	0.774194
/scratchc/nrlab/wang04/ulyses_results_iteration/iteration_3_merge_below_3/lr_model/lr10/0.03-0.1_pairwise/lr_input.feat.cnv.tf.0.03-0.1_pairwise_roc_curve_csv/repeat_10_fold_5_metrics.csv	9	4	lr	(0.03, 0.1]	TF	AUROC	0.978355
/scratchc/nrlab/wang04/ulyses_results_iteration/iteration_3_merge_below_3/lr_model/lr10/0.03-0.1_pairwise/lr_input.feat.cnv.tf.0.03-0.1_pairwise_roc_curve_csv/repeat_10_fold_5_metrics.csv	9	4	lr	(0.03, 0.1]	TF	AUPRC	0.954719
/scratchc/nrlab/wang04/ulyses_results_iteration/iteration_3_merge_below_3/lr_model/lr10/0.03-0.1_pairwise/lr_input.feat.cnv.tf.0.03-0.1_pairwise_roc_curve_csv/repeat_10_fold_5_metrics.csv	9	4	lr	(0.03, 0.1]	TF	Accuracy	0.90099
/scratchc/nrlab/wang04/ulyses_results_iteration/iteration_3_merge_below_3/lr_model/lr10/0.03-0.1_pairwise/lr_input.feat.cnv.tf.0.03-0.1_pairwise_roc_curve_csv/repeat_10_fold_5_metrics.csv	9	4	lr	(0.03, 0.1]	TF	Sensitivity	0.828571
/scratchc/nrlab/wang04/ulyses_results_iteration/iteration_3_merge_below_3/lr_model/lr10/0.03-0.1_pairwise/lr_input.feat.cnv.tf.0.03-0.1_pairwise_roc_curve_csv/repeat_10_fold_5_metrics.csv	9	4	lr	(0.03, 0.1]	TF	Specificity	0.939394
/scratchc/nrlab/wang04/ulyses_results_iteration/iteration_3_merge_below_3/lr_model/lr10/0.03-0.1_pairwise/lr_input.feat.cnv.tf.0.03-0.1_pairwise_roc_curve_csv/repeat_10_fold_5_metrics.csv	9	4	lr	(0.03, 0.1]	TF	F1	0.852941
/scratchc/nrlab/wang04/ulyses_results_iteration/iteration_3_merge_below_3/lr_model/lr10/0.03-0.1_pairwise/lr_input.feat.cnv.tf.0.03-0.1_pairwise_roc_curve_csv/repeat_10_fold_5_metrics.csv	9	4	lr	(0.03, 0.1]	TF	Sensitivity at 99% Specificity	0.542857
/scratchc/nrlab/wang04/ulyses_results_iteration/iteration_3_merge_below_3/lr_model/lr10/0.03-0.1_pairwise/lr_input.feat.cnv.tf.0.03-0.1_pairwise_roc_curve_csv/repeat_10_fold_5_metrics.csv	9	4	lr	(0.03, 0.1]	TF	Accuracy at 99% Specificity	0.766429
/scratchc/nrlab/wang04/ulyses_results_iteration/iteration_3_merge_below_3/lr_model/lr10/0.03-0.1_pairwise/lr_input.feat.cnv.tf.0.03-0.1_pairwise_roc_curve_csv/repeat_10_fold_5_metrics.csv	9	4	lr	(0.03, 0.1]	TF	F1 at 99% Specificity	0.703704
/scratchc/nrlab/wang04/ulyses_results_iteration/iteration_3_merge_below_3/lr_model/lr10/0.03-0.1_pairwise/lr_input.feat.cnv.tf.0.03-0.1_pairwise_roc_curve_csv/repeat_10_fold_5_metrics.csv	9	4	lr	(0.03, 0.1]	TF	Sensitivity at 95% Specificity	0.685714
/scratchc/nrlab/wang04/ulyses_results_iteration/iteration_3_merge_below_3/lr_model/lr10/0.03-0.1_pairwise/lr_input.feat.cnv.tf.0.03-0.1_pairwise_roc_curve_csv/repeat_10_fold_5_metrics.csv	9	4	lr	(0.03, 0.1]	TF	Accuracy at 95% Specificity	0.803463
/scratchc/nrlab/wang04/ulyses_results_iteration/iteration_3_merge_below_3/lr_model/lr10/0.03-0.1_pairwise/lr_input.feat.cnv.tf.0.03-0.1_pairwise_roc_curve_csv/repeat_10_fold_5_metrics.csv	9	4	lr	(0.03, 0.1]	TF	F1 at 95% Specificity	0.786885
/scratchc/nrlab/wang04/ulyses_results_iteration/iteration_3_merge_below_3/lr_model/lr10/0.03-0.1_pairwise/lr_input.feat.cnv.tf.0.03-0.1_pairwise_roc_curve_csv/repeat_10_fold_5_metrics.csv	9	5	lr	(0.03, 0.1]	TF	AUROC	0.978041
/scratchc/nrlab/wang04/ulyses_results_iteration/iteration_3_merge_below_3/lr_model/lr10/0.03-0.1_pairwise/lr_input.feat.cnv.tf.0.03-0.1_pairwise_roc_curve_csv/repeat_10_fold_5_metrics.csv	9	5	lr	(0.03, 0.1]	TF	AUPRC	0.959419
/scratchc/nrlab/wang04/ulyses_results_iteration/iteration_3_merge_below_3/lr_model/lr10/0.03-0.1_pairwise/lr_input.feat.cnv.tf.0.03-0.1_pairwise_roc_curve_csv/repeat_10_fold_5_metrics.csv	9	5	lr	(0.03, 0.1]	TF	Accuracy	0.910891
/scratchc/nrlab/wang04/ulyses_results_iteration/iteration_3_merge_below_3/lr_model/lr10/0.03-0.1_pairwise/lr_input.feat.cnv.tf.0.03-0.1_pairwise_roc_curve_csv/repeat_10_fold_5_metrics.csv	9	5	lr	(0.03, 0.1]	TF	Sensitivity	0.810811
/scratchc/nrlab/wang04/ulyses_results_iteration/iteration_3_merge_below_3/lr_model/lr10/0.03-0.1_pairwise/lr_input.feat.cnv.tf.0.03-0.1_pairwise_roc_curve_csv/repeat_10_fold_5_metrics.csv	9	5	lr	(0.03, 0.1]	TF	Specificity	0.96875
/scratchc/nrlab/wang04/ulyses_results_iteration/iteration_3_merge_below_3/lr_model/lr10/0.03-0.1_pairwise/lr_input.feat.cnv.tf.0.03-0.1_pairwise_roc_curve_csv/repeat_10_fold_5_metrics.csv	9	5	lr	(0.03, 0.1]	TF	F1	0.869565
/scratchc/nrlab/wang04/ulyses_results_iteration/iteration_3_merge_below_3/lr_model/lr10/0.03-0.1_pairwise/lr_input.feat.cnv.tf.0.03-0.1_pairwise_roc_curve_csv/repeat_10_fold_5_metrics.csv	9	5	lr	(0.03, 0.1]	TF	Sensitivity at 99% Specificity	0.513514
/scratchc/nrlab/wang04/ulyses_results_iteration/iteration_3_merge_below_3/lr_model/lr10/0.03-0.1_pairwise/lr_input.feat.cnv.tf.0.03-0.1_pairwise_roc_curve_csv/repeat_10_fold_5_metrics.csv	9	5	lr	(0.03, 0.1]	TF	Accuracy at 99% Specificity	0.751757
/scratchc/nrlab/wang04/ulyses_results_iteration/iteration_3_merge_below_3/lr_model/lr10/0.03-0.1_pairwise/lr_input.feat.cnv.tf.0.03-0.1_pairwise_roc_curve_csv/repeat_10_fold_5_metrics.csv	9	5	lr	(0.03, 0.1]	TF	F1 at 99% Specificity	0.678571
/scratchc/nrlab/wang04/ulyses_results_iteration/iteration_3_merge_below_3/lr_model/lr10/0.03-0.1_pairwise/lr_input.feat.cnv.tf.0.03-0.1_pairwise_roc_curve_csv/repeat_10_fold_5_metrics.csv	9	5	lr	(0.03, 0.1]	TF	Sensitivity at 95% Specificity	0.864865
/scratchc/nrlab/wang04/ulyses_results_iteration/iteration_3_merge_below_3/lr_model/lr10/0.03-0.1_pairwise/lr_input.feat.cnv.tf.0.03-0.1_pairwise_roc_curve_csv/repeat_10_fold_5_metrics.csv	9	5	lr	(0.03, 0.1]	TF	Accuracy at 95% Specificity	0.885167
/scratchc/nrlab/wang04/ulyses_results_iteration/iteration_3_merge_below_3/lr_model/lr10/0.03-0.1_pairwise/lr_input.feat.cnv.tf.0.03-0.1_pairwise_roc_curve_csv/repeat_10_fold_5_metrics.csv	9	5	lr	(0.03, 0.1]	TF	F1 at 95% Specificity	0.888889
/scratchc/nrlab/wang04/ulyses_results_iteration/iteration_3_merge_below_3/lr_model/lr10/0.03-0.1_pairwise/lr_input.feat.cnv.tf.0.03-0.1_pairwise_roc_curve_csv/repeat_10_fold_5_metrics.csv	10	1	lr	(0.03, 0.1]	TF	AUROC	0.992215
/scratchc/nrlab/wang04/ulyses_results_iteration/iteration_3_merge_below_3/lr_model/lr10/0.03-0.1_pairwise/lr_input.feat.cnv.tf.0.03-0.1_pairwise_roc_curve_csv/repeat_10_fold_5_metrics.csv	10	1	lr	(0.03, 0.1]	TF	AUPRC	0.98355
/scratchc/nrlab/wang04/ulyses_results_iteration/iteration_3_merge_below_3/lr_model/lr10/0.03-0.1_pairwise/lr_input.feat.cnv.tf.0.03-0.1_pairwise_roc_curve_csv/repeat_10_fold_5_metrics.csv	10	1	lr	(0.03, 0.1]	TF	Accuracy	0.95098
/scratchc/nrlab/wang04/ulyses_results_iteration/iteration_3_merge_below_3/lr_model/lr10/0.03-0.1_pairwise/lr_input.feat.cnv.tf.0.03-0.1_pairwise_roc_curve_csv/repeat_10_fold_5_metrics.csv	10	1	lr	(0.03, 0.1]	TF	Sensitivity	0.882353
/scratchc/nrlab/wang04/ulyses_results_iteration/iteration_3_merge_below_3/lr_model/lr10/0.03-0.1_pairwise/lr_input.feat.cnv.tf.0.03-0.1_pairwise_roc_curve_csv/repeat_10_fold_5_metrics.csv	10	1	lr	(0.03, 0.1]	TF	Specificity	0.985294
/scratchc/nrlab/wang04/ulyses_results_iteration/iteration_3_merge_below_3/lr_model/lr10/0.03-0.1_pairwise/lr_input.feat.cnv.tf.0.03-0.1_pairwise_roc_curve_csv/repeat_10_fold_5_metrics.csv	10	1	lr	(0.03, 0.1]	TF	F1	0.923077
/scratchc/nrlab/wang04/ulyses_results_iteration/iteration_3_merge_below_3/lr_model/lr10/0.03-0.1_pairwise/lr_input.feat.cnv.tf.0.03-0.1_pairwise_roc_curve_csv/repeat_10_fold_5_metrics.csv	10	1	lr	(0.03, 0.1]	TF	Sensitivity at 99% Specificity	0.676471
/scratchc/nrlab/wang04/ulyses_results_iteration/iteration_3_merge_below_3/lr_model/lr10/0.03-0.1_pairwise/lr_input.feat.cnv.tf.0.03-0.1_pairwise_roc_curve_csv/repeat_10_fold_5_metrics.csv	10	1	lr	(0.03, 0.1]	TF	Accuracy at 99% Specificity	0.833235
/scratchc/nrlab/wang04/ulyses_results_iteration/iteration_3_merge_below_3/lr_model/lr10/0.03-0.1_pairwise/lr_input.feat.cnv.tf.0.03-0.1_pairwise_roc_curve_csv/repeat_10_fold_5_metrics.csv	10	1	lr	(0.03, 0.1]	TF	F1 at 99% Specificity	0.807018
/scratchc/nrlab/wang04/ulyses_results_iteration/iteration_3_merge_below_3/lr_model/lr10/0.03-0.1_pairwise/lr_input.feat.cnv.tf.0.03-0.1_pairwise_roc_curve_csv/repeat_10_fold_5_metrics.csv	10	1	lr	(0.03, 0.1]	TF	Sensitivity at 95% Specificity	0.941176
/scratchc/nrlab/wang04/ulyses_results_iteration/iteration_3_merge_below_3/lr_model/lr10/0.03-0.1_pairwise/lr_input.feat.cnv.tf.0.03-0.1_pairwise_roc_curve_csv/repeat_10_fold_5_metrics.csv	10	1	lr	(0.03, 0.1]	TF	Accuracy at 95% Specificity	0.931618
/scratchc/nrlab/wang04/ulyses_results_iteration/iteration_3_merge_below_3/lr_model/lr10/0.03-0.1_pairwise/lr_input.feat.cnv.tf.0.03-0.1_pairwise_roc_curve_csv/repeat_10_fold_5_metrics.csv	10	1	lr	(0.03, 0.1]	TF	F1 at 95% Specificity	0.941176
/scratchc/nrlab/wang04/ulyses_results_iteration/iteration_3_merge_below_3/lr_model/lr10/0.03-0.1_pairwise/lr_input.feat.cnv.tf.0.03-0.1_pairwise_roc_curve_csv/repeat_10_fold_5_metrics.csv	10	2	lr	(0.03, 0.1]	TF	AUROC	0.977129
/scratchc/nrlab/wang04/ulyses_results_iteration/iteration_3_merge_below_3/lr_model/lr10/0.03-0.1_pairwise/lr_input.feat.cnv.tf.0.03-0.1_pairwise_roc_curve_csv/repeat_10_fold_5_metrics.csv	10	2	lr	(0.03, 0.1]	TF	AUPRC	0.95054
/scratchc/nrlab/wang04/ulyses_results_iteration/iteration_3_merge_below_3/lr_model/lr10/0.03-0.1_pairwise/lr_input.feat.cnv.tf.0.03-0.1_pairwise_roc_curve_csv/repeat_10_fold_5_metrics.csv	10	2	lr	(0.03, 0.1]	TF	Accuracy	0.90099
/scratchc/nrlab/wang04/ulyses_results_iteration/iteration_3_merge_below_3/lr_model/lr10/0.03-0.1_pairwise/lr_input.feat.cnv.tf.0.03-0.1_pairwise_roc_curve_csv/repeat_10_fold_5_metrics.csv	10	2	lr	(0.03, 0.1]	TF	Sensitivity	0.84375
/scratchc/nrlab/wang04/ulyses_results_iteration/iteration_3_merge_below_3/lr_model/lr10/0.03-0.1_pairwise/lr_input.feat.cnv.tf.0.03-0.1_pairwise_roc_curve_csv/repeat_10_fold_5_metrics.csv	10	2	lr	(0.03, 0.1]	TF	Specificity	0.927536
/scratchc/nrlab/wang04/ulyses_results_iteration/iteration_3_merge_below_3/lr_model/lr10/0.03-0.1_pairwise/lr_input.feat.cnv.tf.0.03-0.1_pairwise_roc_curve_csv/repeat_10_fold_5_metrics.csv	10	2	lr	(0.03, 0.1]	TF	F1	0.84375
/scratchc/nrlab/wang04/ulyses_results_iteration/iteration_3_merge_below_3/lr_model/lr10/0.03-0.1_pairwise/lr_input.feat.cnv.tf.0.03-0.1_pairwise_roc_curve_csv/repeat_10_fold_5_metrics.csv	10	2	lr	(0.03, 0.1]	TF	Sensitivity at 99% Specificity	0.625
/scratchc/nrlab/wang04/ulyses_results_iteration/iteration_3_merge_below_3/lr_model/lr10/0.03-0.1_pairwise/lr_input.feat.cnv.tf.0.03-0.1_pairwise_roc_curve_csv/repeat_10_fold_5_metrics.csv	10	2	lr	(0.03, 0.1]	TF	Accuracy at 99% Specificity	0.8075
/scratchc/nrlab/wang04/ulyses_results_iteration/iteration_3_merge_below_3/lr_model/lr10/0.03-0.1_pairwise/lr_input.feat.cnv.tf.0.03-0.1_pairwise_roc_curve_csv/repeat_10_fold_5_metrics.csv	10	2	lr	(0.03, 0.1]	TF	F1 at 99% Specificity	0.769231
/scratchc/nrlab/wang04/ulyses_results_iteration/iteration_3_merge_below_3/lr_model/lr10/0.03-0.1_pairwise/lr_input.feat.cnv.tf.0.03-0.1_pairwise_roc_curve_csv/repeat_10_fold_5_metrics.csv	10	2	lr	(0.03, 0.1]	TF	Sensitivity at 95% Specificity	0.6875
/scratchc/nrlab/wang04/ulyses_results_iteration/iteration_3_merge_below_3/lr_model/lr10/0.03-0.1_pairwise/lr_input.feat.cnv.tf.0.03-0.1_pairwise_roc_curve_csv/repeat_10_fold_5_metrics.csv	10	2	lr	(0.03, 0.1]	TF	Accuracy at 95% Specificity	0.804982
/scratchc/nrlab/wang04/ulyses_results_iteration/iteration_3_merge_below_3/lr_model/lr10/0.03-0.1_pairwise/lr_input.feat.cnv.tf.0.03-0.1_pairwise_roc_curve_csv/repeat_10_fold_5_metrics.csv	10	2	lr	(0.03, 0.1]	TF	F1 at 95% Specificity	0.785714
/scratchc/nrlab/wang04/ulyses_results_iteration/iteration_3_merge_below_3/lr_model/lr10/0.03-0.1_pairwise/lr_input.feat.cnv.tf.0.03-0.1_pairwise_roc_curve_csv/repeat_10_fold_5_metrics.csv	10	3	lr	(0.03, 0.1]	TF	AUROC	0.965779
/scratchc/nrlab/wang04/ulyses_results_iteration/iteration_3_merge_below_3/lr_model/lr10/0.03-0.1_pairwise/lr_input.feat.cnv.tf.0.03-0.1_pairwise_roc_curve_csv/repeat_10_fold_5_metrics.csv	10	3	lr	(0.03, 0.1]	TF	AUPRC	0.947091
/scratchc/nrlab/wang04/ulyses_results_iteration/iteration_3_merge_below_3/lr_model/lr10/0.03-0.1_pairwise/lr_input.feat.cnv.tf.0.03-0.1_pairwise_roc_curve_csv/repeat_10_fold_5_metrics.csv	10	3	lr	(0.03, 0.1]	TF	Accuracy	0.851485
/scratchc/nrlab/wang04/ulyses_results_iteration/iteration_3_merge_below_3/lr_model/lr10/0.03-0.1_pairwise/lr_input.feat.cnv.tf.0.03-0.1_pairwise_roc_curve_csv/repeat_10_fold_5_metrics.csv	10	3	lr	(0.03, 0.1]	TF	Sensitivity	0.7
/scratchc/nrlab/wang04/ulyses_results_iteration/iteration_3_merge_below_3/lr_model/lr10/0.03-0.1_pairwise/lr_input.feat.cnv.tf.0.03-0.1_pairwise_roc_curve_csv/repeat_10_fold_5_metrics.csv	10	3	lr	(0.03, 0.1]	TF	Specificity	0.95082
/scratchc/nrlab/wang04/ulyses_results_iteration/iteration_3_merge_below_3/lr_model/lr10/0.03-0.1_pairwise/lr_input.feat.cnv.tf.0.03-0.1_pairwise_roc_curve_csv/repeat_10_fold_5_metrics.csv	10	3	lr	(0.03, 0.1]	TF	F1	0.788732
/scratchc/nrlab/wang04/ulyses_results_iteration/iteration_3_merge_below_3/lr_model/lr10/0.03-0.1_pairwise/lr_input.feat.cnv.tf.0.03-0.1_pairwise_roc_curve_csv/repeat_10_fold_5_metrics.csv	10	3	lr	(0.03, 0.1]	TF	Sensitivity at 99% Specificity	0.575
/scratchc/nrlab/wang04/ulyses_results_iteration/iteration_3_merge_below_3/lr_model/lr10/0.03-0.1_pairwise/lr_input.feat.cnv.tf.0.03-0.1_pairwise_roc_curve_csv/repeat_10_fold_5_metrics.csv	10	3	lr	(0.03, 0.1]	TF	Accuracy at 99% Specificity	0.7825
/scratchc/nrlab/wang04/ulyses_results_iteration/iteration_3_merge_below_3/lr_model/lr10/0.03-0.1_pairwise/lr_input.feat.cnv.tf.0.03-0.1_pairwise_roc_curve_csv/repeat_10_fold_5_metrics.csv	10	3	lr	(0.03, 0.1]	TF	F1 at 99% Specificity	0.730159
/scratchc/nrlab/wang04/ulyses_results_iteration/iteration_3_merge_below_3/lr_model/lr10/0.03-0.1_pairwise/lr_input.feat.cnv.tf.0.03-0.1_pairwise_roc_curve_csv/repeat_10_fold_5_metrics.csv	10	3	lr	(0.03, 0.1]	TF	Sensitivity at 95% Specificity	0.675
/scratchc/nrlab/wang04/ulyses_results_iteration/iteration_3_merge_below_3/lr_model/lr10/0.03-0.1_pairwise/lr_input.feat.cnv.tf.0.03-0.1_pairwise_roc_curve_csv/repeat_10_fold_5_metrics.csv	10	3	lr	(0.03, 0.1]	TF	Accuracy at 95% Specificity	0.796926
/scratchc/nrlab/wang04/ulyses_results_iteration/iteration_3_merge_below_3/lr_model/lr10/0.03-0.1_pairwise/lr_input.feat.cnv.tf.0.03-0.1_pairwise_roc_curve_csv/repeat_10_fold_5_metrics.csv	10	3	lr	(0.03, 0.1]	TF	F1 at 95% Specificity	0.782609
/scratchc/nrlab/wang04/ulyses_results_iteration/iteration_3_merge_below_3/lr_model/lr10/0.03-0.1_pairwise/lr_input.feat.cnv.tf.0.03-0.1_pairwise_roc_curve_csv/repeat_10_fold_5_metrics.csv	10	4	lr	(0.03, 0.1]	TF	AUROC	0.986966
/scratchc/nrlab/wang04/ulyses_results_iteration/iteration_3_merge_below_3/lr_model/lr10/0.03-0.1_pairwise/lr_input.feat.cnv.tf.0.03-0.1_pairwise_roc_curve_csv/repeat_10_fold_5_metrics.csv	10	4	lr	(0.03, 0.1]	TF	AUPRC	0.973969
/scratchc/nrlab/wang04/ulyses_results_iteration/iteration_3_merge_below_3/lr_model/lr10/0.03-0.1_pairwise/lr_input.feat.cnv.tf.0.03-0.1_pairwise_roc_curve_csv/repeat_10_fold_5_metrics.csv	10	4	lr	(0.03, 0.1]	TF	Accuracy	0.920792
/scratchc/nrlab/wang04/ulyses_results_iteration/iteration_3_merge_below_3/lr_model/lr10/0.03-0.1_pairwise/lr_input.feat.cnv.tf.0.03-0.1_pairwise_roc_curve_csv/repeat_10_fold_5_metrics.csv	10	4	lr	(0.03, 0.1]	TF	Sensitivity	0.833333
/scratchc/nrlab/wang04/ulyses_results_iteration/iteration_3_merge_below_3/lr_model/lr10/0.03-0.1_pairwise/lr_input.feat.cnv.tf.0.03-0.1_pairwise_roc_curve_csv/repeat_10_fold_5_metrics.csv	10	4	lr	(0.03, 0.1]	TF	Specificity	0.969231
/scratchc/nrlab/wang04/ulyses_results_iteration/iteration_3_merge_below_3/lr_model/lr10/0.03-0.1_pairwise/lr_input.feat.cnv.tf.0.03-0.1_pairwise_roc_curve_csv/repeat_10_fold_5_metrics.csv	10	4	lr	(0.03, 0.1]	TF	F1	0.882353
/scratchc/nrlab/wang04/ulyses_results_iteration/iteration_3_merge_below_3/lr_model/lr10/0.03-0.1_pairwise/lr_input.feat.cnv.tf.0.03-0.1_pairwise_roc_curve_csv/repeat_10_fold_5_metrics.csv	10	4	lr	(0.03, 0.1]	TF	Sensitivity at 99% Specificity	0.611111
/scratchc/nrlab/wang04/ulyses_results_iteration/iteration_3_merge_below_3/lr_model/lr10/0.03-0.1_pairwise/lr_input.feat.cnv.tf.0.03-0.1_pairwise_roc_curve_csv/repeat_10_fold_5_metrics.csv	10	4	lr	(0.03, 0.1]	TF	Accuracy at 99% Specificity	0.800556
/scratchc/nrlab/wang04/ulyses_results_iteration/iteration_3_merge_below_3/lr_model/lr10/0.03-0.1_pairwise/lr_input.feat.cnv.tf.0.03-0.1_pairwise_roc_curve_csv/repeat_10_fold_5_metrics.csv	10	4	lr	(0.03, 0.1]	TF	F1 at 99% Specificity	0.758621
/scratchc/nrlab/wang04/ulyses_results_iteration/iteration_3_merge_below_3/lr_model/lr10/0.03-0.1_pairwise/lr_input.feat.cnv.tf.0.03-0.1_pairwise_roc_curve_csv/repeat_10_fold_5_metrics.csv	10	4	lr	(0.03, 0.1]	TF	Sensitivity at 95% Specificity	0.861111
/scratchc/nrlab/wang04/ulyses_results_iteration/iteration_3_merge_below_3/lr_model/lr10/0.03-0.1_pairwise/lr_input.feat.cnv.tf.0.03-0.1_pairwise_roc_curve_csv/repeat_10_fold_5_metrics.csv	10	4	lr	(0.03, 0.1]	TF	Accuracy at 95% Specificity	0.877051
/scratchc/nrlab/wang04/ulyses_results_iteration/iteration_3_merge_below_3/lr_model/lr10/0.03-0.1_pairwise/lr_input.feat.cnv.tf.0.03-0.1_pairwise_roc_curve_csv/repeat_10_fold_5_metrics.csv	10	4	lr	(0.03, 0.1]	TF	F1 at 95% Specificity	0.882353
/scratchc/nrlab/wang04/ulyses_results_iteration/iteration_3_merge_below_3/lr_model/lr10/0.03-0.1_pairwise/lr_input.feat.cnv.tf.0.03-0.1_pairwise_roc_curve_csv/repeat_10_fold_5_metrics.csv	10	5	lr	(0.03, 0.1]	TF	AUROC	0.989661
/scratchc/nrlab/wang04/ulyses_results_iteration/iteration_3_merge_below_3/lr_model/lr10/0.03-0.1_pairwise/lr_input.feat.cnv.tf.0.03-0.1_pairwise_roc_curve_csv/repeat_10_fold_5_metrics.csv	10	5	lr	(0.03, 0.1]	TF	AUPRC	0.978828
/scratchc/nrlab/wang04/ulyses_results_iteration/iteration_3_merge_below_3/lr_model/lr10/0.03-0.1_pairwise/lr_input.feat.cnv.tf.0.03-0.1_pairwise_roc_curve_csv/repeat_10_fold_5_metrics.csv	10	5	lr	(0.03, 0.1]	TF	Accuracy	0.920792
/scratchc/nrlab/wang04/ulyses_results_iteration/iteration_3_merge_below_3/lr_model/lr10/0.03-0.1_pairwise/lr_input.feat.cnv.tf.0.03-0.1_pairwise_roc_curve_csv/repeat_10_fold_5_metrics.csv	10	5	lr	(0.03, 0.1]	TF	Sensitivity	0.820513
/scratchc/nrlab/wang04/ulyses_results_iteration/iteration_3_merge_below_3/lr_model/lr10/0.03-0.1_pairwise/lr_input.feat.cnv.tf.0.03-0.1_pairwise_roc_curve_csv/repeat_10_fold_5_metrics.csv	10	5	lr	(0.03, 0.1]	TF	Specificity	0.983871
/scratchc/nrlab/wang04/ulyses_results_iteration/iteration_3_merge_below_3/lr_model/lr10/0.03-0.1_pairwise/lr_input.feat.cnv.tf.0.03-0.1_pairwise_roc_curve_csv/repeat_10_fold_5_metrics.csv	10	5	lr	(0.03, 0.1]	TF	F1	0.888889
/scratchc/nrlab/wang04/ulyses_results_iteration/iteration_3_merge_below_3/lr_model/lr10/0.03-0.1_pairwise/lr_input.feat.cnv.tf.0.03-0.1_pairwise_roc_curve_csv/repeat_10_fold_5_metrics.csv	10	5	lr	(0.03, 0.1]	TF	Sensitivity at 99% Specificity	0.461538
/scratchc/nrlab/wang04/ulyses_results_iteration/iteration_3_merge_below_3/lr_model/lr10/0.03-0.1_pairwise/lr_input.feat.cnv.tf.0.03-0.1_pairwise_roc_curve_csv/repeat_10_fold_5_metrics.csv	10	5	lr	(0.03, 0.1]	TF	Accuracy at 99% Specificity	0.725769
/scratchc/nrlab/wang04/ulyses_results_iteration/iteration_3_merge_below_3/lr_model/lr10/0.03-0.1_pairwise/lr_input.feat.cnv.tf.0.03-0.1_pairwise_roc_curve_csv/repeat_10_fold_5_metrics.csv	10	5	lr	(0.03, 0.1]	TF	F1 at 99% Specificity	0.631579
/scratchc/nrlab/wang04/ulyses_results_iteration/iteration_3_merge_below_3/lr_model/lr10/0.03-0.1_pairwise/lr_input.feat.cnv.tf.0.03-0.1_pairwise_roc_curve_csv/repeat_10_fold_5_metrics.csv	10	5	lr	(0.03, 0.1]	TF	Sensitivity at 95% Specificity	0.974359
/scratchc/nrlab/wang04/ulyses_results_iteration/iteration_3_merge_below_3/lr_model/lr10/0.03-0.1_pairwise/lr_input.feat.cnv.tf.0.03-0.1_pairwise_roc_curve_csv/repeat_10_fold_5_metrics.csv	10	5	lr	(0.03, 0.1]	TF	Accuracy at 95% Specificity	0.946857
/scratchc/nrlab/wang04/ulyses_results_iteration/iteration_3_merge_below_3/lr_model/lr10/0.03-0.1_pairwise/lr_input.feat.cnv.tf.0.03-0.1_pairwise_roc_curve_csv/repeat_10_fold_5_metrics.csv	10	5	lr	(0.03, 0.1]	TF	F1 at 95% Specificity	0.962025
/scratchc/nrlab/wang04/ulyses_results_iteration/iteration_3_merge_below_3/lr_model/lr10/0.1-1_pairwise/lr_input.feat.cnv.tf.0.1-1_pairwise_roc_curve_csv/repeat_10_fold_5_metrics.csv	1	1	lr	(0.1, 1]	TF	AUROC	1
/scratchc/nrlab/wang04/ulyses_results_iteration/iteration_3_merge_below_3/lr_model/lr10/0.1-1_pairwise/lr_input.feat.cnv.tf.0.1-1_pairwise_roc_curve_csv/repeat_10_fold_5_metrics.csv	1	1	lr	(0.1, 1]	TF	AUPRC	1
/scratchc/nrlab/wang04/ulyses_results_iteration/iteration_3_merge_below_3/lr_model/lr10/0.1-1_pairwise/lr_input.feat.cnv.tf.0.1-1_pairwise_roc_curve_csv/repeat_10_fold_5_metrics.csv	1	1	lr	(0.1, 1]	TF	Accuracy	1
/scratchc/nrlab/wang04/ulyses_results_iteration/iteration_3_merge_below_3/lr_model/lr10/0.1-1_pairwise/lr_input.feat.cnv.tf.0.1-1_pairwise_roc_curve_csv/repeat_10_fold_5_metrics.csv	1	1	lr	(0.1, 1]	TF	Sensitivity	1
/scratchc/nrlab/wang04/ulyses_results_iteration/iteration_3_merge_below_3/lr_model/lr10/0.1-1_pairwise/lr_input.feat.cnv.tf.0.1-1_pairwise_roc_curve_csv/repeat_10_fold_5_metrics.csv	1	1	lr	(0.1, 1]	TF	Specificity	1
/scratchc/nrlab/wang04/ulyses_results_iteration/iteration_3_merge_below_3/lr_model/lr10/0.1-1_pairwise/lr_input.feat.cnv.tf.0.1-1_pairwise_roc_curve_csv/repeat_10_fold_5_metrics.csv	1	1	lr	(0.1, 1]	TF	F1	1
/scratchc/nrlab/wang04/ulyses_results_iteration/iteration_3_merge_below_3/lr_model/lr10/0.1-1_pairwise/lr_input.feat.cnv.tf.0.1-1_pairwise_roc_curve_csv/repeat_10_fold_5_metrics.csv	1	1	lr	(0.1, 1]	TF	Sensitivity at 99% Specificity	0
/scratchc/nrlab/wang04/ulyses_results_iteration/iteration_3_merge_below_3/lr_model/lr10/0.1-1_pairwise/lr_input.feat.cnv.tf.0.1-1_pairwise_roc_curve_csv/repeat_10_fold_5_metrics.csv	1	1	lr	(0.1, 1]	TF	Accuracy at 99% Specificity	0.495
/scratchc/nrlab/wang04/ulyses_results_iteration/iteration_3_merge_below_3/lr_model/lr10/0.1-1_pairwise/lr_input.feat.cnv.tf.0.1-1_pairwise_roc_curve_csv/repeat_10_fold_5_metrics.csv	1	1	lr	(0.1, 1]	TF	F1 at 99% Specificity	0
/scratchc/nrlab/wang04/ulyses_results_iteration/iteration_3_merge_below_3/lr_model/lr10/0.1-1_pairwise/lr_input.feat.cnv.tf.0.1-1_pairwise_roc_curve_csv/repeat_10_fold_5_metrics.csv	1	1	lr	(0.1, 1]	TF	Sensitivity at 95% Specificity	0
/scratchc/nrlab/wang04/ulyses_results_iteration/iteration_3_merge_below_3/lr_model/lr10/0.1-1_pairwise/lr_input.feat.cnv.tf.0.1-1_pairwise_roc_curve_csv/repeat_10_fold_5_metrics.csv	1	1	lr	(0.1, 1]	TF	Accuracy at 95% Specificity	0.475
/scratchc/nrlab/wang04/ulyses_results_iteration/iteration_3_merge_below_3/lr_model/lr10/0.1-1_pairwise/lr_input.feat.cnv.tf.0.1-1_pairwise_roc_curve_csv/repeat_10_fold_5_metrics.csv	1	1	lr	(0.1, 1]	TF	F1 at 95% Specificity	0
/scratchc/nrlab/wang04/ulyses_results_iteration/iteration_3_merge_below_3/lr_model/lr10/0.1-1_pairwise/lr_input.feat.cnv.tf.0.1-1_pairwise_roc_curve_csv/repeat_10_fold_5_metrics.csv	1	2	lr	(0.1, 1]	TF	AUROC	1
/scratchc/nrlab/wang04/ulyses_results_iteration/iteration_3_merge_below_3/lr_model/lr10/0.1-1_pairwise/lr_input.feat.cnv.tf.0.1-1_pairwise_roc_curve_csv/repeat_10_fold_5_metrics.csv	1	2	lr	(0.1, 1]	TF	AUPRC	1
/scratchc/nrlab/wang04/ulyses_results_iteration/iteration_3_merge_below_3/lr_model/lr10/0.1-1_pairwise/lr_input.feat.cnv.tf.0.1-1_pairwise_roc_curve_csv/repeat_10_fold_5_metrics.csv	1	2	lr	(0.1, 1]	TF	Accuracy	1
/scratchc/nrlab/wang04/ulyses_results_iteration/iteration_3_merge_below_3/lr_model/lr10/0.1-1_pairwise/lr_input.feat.cnv.tf.0.1-1_pairwise_roc_curve_csv/repeat_10_fold_5_metrics.csv	1	2	lr	(0.1, 1]	TF	Sensitivity	1
/scratchc/nrlab/wang04/ulyses_results_iteration/iteration_3_merge_below_3/lr_model/lr10/0.1-1_pairwise/lr_input.feat.cnv.tf.0.1-1_pairwise_roc_curve_csv/repeat_10_fold_5_metrics.csv	1	2	lr	(0.1, 1]	TF	Specificity	1
/scratchc/nrlab/wang04/ulyses_results_iteration/iteration_3_merge_below_3/lr_model/lr10/0.1-1_pairwise/lr_input.feat.cnv.tf.0.1-1_pairwise_roc_curve_csv/repeat_10_fold_5_metrics.csv	1	2	lr	(0.1, 1]	TF	F1	1
/scratchc/nrlab/wang04/ulyses_results_iteration/iteration_3_merge_below_3/lr_model/lr10/0.1-1_pairwise/lr_input.feat.cnv.tf.0.1-1_pairwise_roc_curve_csv/repeat_10_fold_5_metrics.csv	1	2	lr	(0.1, 1]	TF	Sensitivity at 99% Specificity	0
/scratchc/nrlab/wang04/ulyses_results_iteration/iteration_3_merge_below_3/lr_model/lr10/0.1-1_pairwise/lr_input.feat.cnv.tf.0.1-1_pairwise_roc_curve_csv/repeat_10_fold_5_metrics.csv	1	2	lr	(0.1, 1]	TF	Accuracy at 99% Specificity	0.495
/scratchc/nrlab/wang04/ulyses_results_iteration/iteration_3_merge_below_3/lr_model/lr10/0.1-1_pairwise/lr_input.feat.cnv.tf.0.1-1_pairwise_roc_curve_csv/repeat_10_fold_5_metrics.csv	1	2	lr	(0.1, 1]	TF	F1 at 99% Specificity	0
/scratchc/nrlab/wang04/ulyses_results_iteration/iteration_3_merge_below_3/lr_model/lr10/0.1-1_pairwise/lr_input.feat.cnv.tf.0.1-1_pairwise_roc_curve_csv/repeat_10_fold_5_metrics.csv	1	2	lr	(0.1, 1]	TF	Sensitivity at 95% Specificity	0
/scratchc/nrlab/wang04/ulyses_results_iteration/iteration_3_merge_below_3/lr_model/lr10/0.1-1_pairwise/lr_input.feat.cnv.tf.0.1-1_pairwise_roc_curve_csv/repeat_10_fold_5_metrics.csv	1	2	lr	(0.1, 1]	TF	Accuracy at 95% Specificity	0.475
/scratchc/nrlab/wang04/ulyses_results_iteration/iteration_3_merge_below_3/lr_model/lr10/0.1-1_pairwise/lr_input.feat.cnv.tf.0.1-1_pairwise_roc_curve_csv/repeat_10_fold_5_metrics.csv	1	2	lr	(0.1, 1]	TF	F1 at 95% Specificity	0
/scratchc/nrlab/wang04/ulyses_results_iteration/iteration_3_merge_below_3/lr_model/lr10/0.1-1_pairwise/lr_input.feat.cnv.tf.0.1-1_pairwise_roc_curve_csv/repeat_10_fold_5_metrics.csv	1	3	lr	(0.1, 1]	TF	AUROC	1
/scratchc/nrlab/wang04/ulyses_results_iteration/iteration_3_merge_below_3/lr_model/lr10/0.1-1_pairwise/lr_input.feat.cnv.tf.0.1-1_pairwise_roc_curve_csv/repeat_10_fold_5_metrics.csv	1	3	lr	(0.1, 1]	TF	AUPRC	1
/scratchc/nrlab/wang04/ulyses_results_iteration/iteration_3_merge_below_3/lr_model/lr10/0.1-1_pairwise/lr_input.feat.cnv.tf.0.1-1_pairwise_roc_curve_csv/repeat_10_fold_5_metrics.csv	1	3	lr	(0.1, 1]	TF	Accuracy	1
/scratchc/nrlab/wang04/ulyses_results_iteration/iteration_3_merge_below_3/lr_model/lr10/0.1-1_pairwise/lr_input.feat.cnv.tf.0.1-1_pairwise_roc_curve_csv/repeat_10_fold_5_metrics.csv	1	3	lr	(0.1, 1]	TF	Sensitivity	1
/scratchc/nrlab/wang04/ulyses_results_iteration/iteration_3_merge_below_3/lr_model/lr10/0.1-1_pairwise/lr_input.feat.cnv.tf.0.1-1_pairwise_roc_curve_csv/repeat_10_fold_5_metrics.csv	1	3	lr	(0.1, 1]	TF	Specificity	1
/scratchc/nrlab/wang04/ulyses_results_iteration/iteration_3_merge_below_3/lr_model/lr10/0.1-1_pairwise/lr_input.feat.cnv.tf.0.1-1_pairwise_roc_curve_csv/repeat_10_fold_5_metrics.csv	1	3	lr	(0.1, 1]	TF	F1	1
/scratchc/nrlab/wang04/ulyses_results_iteration/iteration_3_merge_below_3/lr_model/lr10/0.1-1_pairwise/lr_input.feat.cnv.tf.0.1-1_pairwise_roc_curve_csv/repeat_10_fold_5_metrics.csv	1	3	lr	(0.1, 1]	TF	Sensitivity at 99% Specificity	0
/scratchc/nrlab/wang04/ulyses_results_iteration/iteration_3_merge_below_3/lr_model/lr10/0.1-1_pairwise/lr_input.feat.cnv.tf.0.1-1_pairwise_roc_curve_csv/repeat_10_fold_5_metrics.csv	1	3	lr	(0.1, 1]	TF	Accuracy at 99% Specificity	0.495
/scratchc/nrlab/wang04/ulyses_results_iteration/iteration_3_merge_below_3/lr_model/lr10/0.1-1_pairwise/lr_input.feat.cnv.tf.0.1-1_pairwise_roc_curve_csv/repeat_10_fold_5_metrics.csv	1	3	lr	(0.1, 1]	TF	F1 at 99% Specificity	0
/scratchc/nrlab/wang04/ulyses_results_iteration/iteration_3_merge_below_3/lr_model/lr10/0.1-1_pairwise/lr_input.feat.cnv.tf.0.1-1_pairwise_roc_curve_csv/repeat_10_fold_5_metrics.csv	1	3	lr	(0.1, 1]	TF	Sensitivity at 95% Specificity	0
/scratchc/nrlab/wang04/ulyses_results_iteration/iteration_3_merge_below_3/lr_model/lr10/0.1-1_pairwise/lr_input.feat.cnv.tf.0.1-1_pairwise_roc_curve_csv/repeat_10_fold_5_metrics.csv	1	3	lr	(0.1, 1]	TF	Accuracy at 95% Specificity	0.475
/scratchc/nrlab/wang04/ulyses_results_iteration/iteration_3_merge_below_3/lr_model/lr10/0.1-1_pairwise/lr_input.feat.cnv.tf.0.1-1_pairwise_roc_curve_csv/repeat_10_fold_5_metrics.csv	1	3	lr	(0.1, 1]	TF	F1 at 95% Specificity	0
/scratchc/nrlab/wang04/ulyses_results_iteration/iteration_3_merge_below_3/lr_model/lr10/0.1-1_pairwise/lr_input.feat.cnv.tf.0.1-1_pairwise_roc_curve_csv/repeat_10_fold_5_metrics.csv	1	4	lr	(0.1, 1]	TF	AUROC	1
/scratchc/nrlab/wang04/ulyses_results_iteration/iteration_3_merge_below_3/lr_model/lr10/0.1-1_pairwise/lr_input.feat.cnv.tf.0.1-1_pairwise_roc_curve_csv/repeat_10_fold_5_metrics.csv	1	4	lr	(0.1, 1]	TF	AUPRC	1
/scratchc/nrlab/wang04/ulyses_results_iteration/iteration_3_merge_below_3/lr_model/lr10/0.1-1_pairwise/lr_input.feat.cnv.tf.0.1-1_pairwise_roc_curve_csv/repeat_10_fold_5_metrics.csv	1	4	lr	(0.1, 1]	TF	Accuracy	1
/scratchc/nrlab/wang04/ulyses_results_iteration/iteration_3_merge_below_3/lr_model/lr10/0.1-1_pairwise/lr_input.feat.cnv.tf.0.1-1_pairwise_roc_curve_csv/repeat_10_fold_5_metrics.csv	1	4	lr	(0.1, 1]	TF	Sensitivity	1
/scratchc/nrlab/wang04/ulyses_results_iteration/iteration_3_merge_below_3/lr_model/lr10/0.1-1_pairwise/lr_input.feat.cnv.tf.0.1-1_pairwise_roc_curve_csv/repeat_10_fold_5_metrics.csv	1	4	lr	(0.1, 1]	TF	Specificity	1
/scratchc/nrlab/wang04/ulyses_results_iteration/iteration_3_merge_below_3/lr_model/lr10/0.1-1_pairwise/lr_input.feat.cnv.tf.0.1-1_pairwise_roc_curve_csv/repeat_10_fold_5_metrics.csv	1	4	lr	(0.1, 1]	TF	F1	1
/scratchc/nrlab/wang04/ulyses_results_iteration/iteration_3_merge_below_3/lr_model/lr10/0.1-1_pairwise/lr_input.feat.cnv.tf.0.1-1_pairwise_roc_curve_csv/repeat_10_fold_5_metrics.csv	1	4	lr	(0.1, 1]	TF	Sensitivity at 99% Specificity	0
/scratchc/nrlab/wang04/ulyses_results_iteration/iteration_3_merge_below_3/lr_model/lr10/0.1-1_pairwise/lr_input.feat.cnv.tf.0.1-1_pairwise_roc_curve_csv/repeat_10_fold_5_metrics.csv	1	4	lr	(0.1, 1]	TF	Accuracy at 99% Specificity	0.495
/scratchc/nrlab/wang04/ulyses_results_iteration/iteration_3_merge_below_3/lr_model/lr10/0.1-1_pairwise/lr_input.feat.cnv.tf.0.1-1_pairwise_roc_curve_csv/repeat_10_fold_5_metrics.csv	1	4	lr	(0.1, 1]	TF	F1 at 99% Specificity	0
/scratchc/nrlab/wang04/ulyses_results_iteration/iteration_3_merge_below_3/lr_model/lr10/0.1-1_pairwise/lr_input.feat.cnv.tf.0.1-1_pairwise_roc_curve_csv/repeat_10_fold_5_metrics.csv	1	4	lr	(0.1, 1]	TF	Sensitivity at 95% Specificity	0
/scratchc/nrlab/wang04/ulyses_results_iteration/iteration_3_merge_below_3/lr_model/lr10/0.1-1_pairwise/lr_input.feat.cnv.tf.0.1-1_pairwise_roc_curve_csv/repeat_10_fold_5_metrics.csv	1	4	lr	(0.1, 1]	TF	Accuracy at 95% Specificity	0.475
/scratchc/nrlab/wang04/ulyses_results_iteration/iteration_3_merge_below_3/lr_model/lr10/0.1-1_pairwise/lr_input.feat.cnv.tf.0.1-1_pairwise_roc_curve_csv/repeat_10_fold_5_metrics.csv	1	4	lr	(0.1, 1]	TF	F1 at 95% Specificity	0
/scratchc/nrlab/wang04/ulyses_results_iteration/iteration_3_merge_below_3/lr_model/lr10/0.1-1_pairwise/lr_input.feat.cnv.tf.0.1-1_pairwise_roc_curve_csv/repeat_10_fold_5_metrics.csv	1	5	lr	(0.1, 1]	TF	AUROC	1
/scratchc/nrlab/wang04/ulyses_results_iteration/iteration_3_merge_below_3/lr_model/lr10/0.1-1_pairwise/lr_input.feat.cnv.tf.0.1-1_pairwise_roc_curve_csv/repeat_10_fold_5_metrics.csv	1	5	lr	(0.1, 1]	TF	AUPRC	1
/scratchc/nrlab/wang04/ulyses_results_iteration/iteration_3_merge_below_3/lr_model/lr10/0.1-1_pairwise/lr_input.feat.cnv.tf.0.1-1_pairwise_roc_curve_csv/repeat_10_fold_5_metrics.csv	1	5	lr	(0.1, 1]	TF	Accuracy	1
/scratchc/nrlab/wang04/ulyses_results_iteration/iteration_3_merge_below_3/lr_model/lr10/0.1-1_pairwise/lr_input.feat.cnv.tf.0.1-1_pairwise_roc_curve_csv/repeat_10_fold_5_metrics.csv	1	5	lr	(0.1, 1]	TF	Sensitivity	1
/scratchc/nrlab/wang04/ulyses_results_iteration/iteration_3_merge_below_3/lr_model/lr10/0.1-1_pairwise/lr_input.feat.cnv.tf.0.1-1_pairwise_roc_curve_csv/repeat_10_fold_5_metrics.csv	1	5	lr	(0.1, 1]	TF	Specificity	1
/scratchc/nrlab/wang04/ulyses_results_iteration/iteration_3_merge_below_3/lr_model/lr10/0.1-1_pairwise/lr_input.feat.cnv.tf.0.1-1_pairwise_roc_curve_csv/repeat_10_fold_5_metrics.csv	1	5	lr	(0.1, 1]	TF	F1	1
/scratchc/nrlab/wang04/ulyses_results_iteration/iteration_3_merge_below_3/lr_model/lr10/0.1-1_pairwise/lr_input.feat.cnv.tf.0.1-1_pairwise_roc_curve_csv/repeat_10_fold_5_metrics.csv	1	5	lr	(0.1, 1]	TF	Sensitivity at 99% Specificity	0
/scratchc/nrlab/wang04/ulyses_results_iteration/iteration_3_merge_below_3/lr_model/lr10/0.1-1_pairwise/lr_input.feat.cnv.tf.0.1-1_pairwise_roc_curve_csv/repeat_10_fold_5_metrics.csv	1	5	lr	(0.1, 1]	TF	Accuracy at 99% Specificity	0.495
/scratchc/nrlab/wang04/ulyses_results_iteration/iteration_3_merge_below_3/lr_model/lr10/0.1-1_pairwise/lr_input.feat.cnv.tf.0.1-1_pairwise_roc_curve_csv/repeat_10_fold_5_metrics.csv	1	5	lr	(0.1, 1]	TF	F1 at 99% Specificity	0
/scratchc/nrlab/wang04/ulyses_results_iteration/iteration_3_merge_below_3/lr_model/lr10/0.1-1_pairwise/lr_input.feat.cnv.tf.0.1-1_pairwise_roc_curve_csv/repeat_10_fold_5_metrics.csv	1	5	lr	(0.1, 1]	TF	Sensitivity at 95% Specificity	0
/scratchc/nrlab/wang04/ulyses_results_iteration/iteration_3_merge_below_3/lr_model/lr10/0.1-1_pairwise/lr_input.feat.cnv.tf.0.1-1_pairwise_roc_curve_csv/repeat_10_fold_5_metrics.csv	1	5	lr	(0.1, 1]	TF	Accuracy at 95% Specificity	0.475
/scratchc/nrlab/wang04/ulyses_results_iteration/iteration_3_merge_below_3/lr_model/lr10/0.1-1_pairwise/lr_input.feat.cnv.tf.0.1-1_pairwise_roc_curve_csv/repeat_10_fold_5_metrics.csv	1	5	lr	(0.1, 1]	TF	F1 at 95% Specificity	0
/scratchc/nrlab/wang04/ulyses_results_iteration/iteration_3_merge_below_3/lr_model/lr10/0.1-1_pairwise/lr_input.feat.cnv.tf.0.1-1_pairwise_roc_curve_csv/repeat_10_fold_5_metrics.csv	2	1	lr	(0.1, 1]	TF	AUROC	1
/scratchc/nrlab/wang04/ulyses_results_iteration/iteration_3_merge_below_3/lr_model/lr10/0.1-1_pairwise/lr_input.feat.cnv.tf.0.1-1_pairwise_roc_curve_csv/repeat_10_fold_5_metrics.csv	2	1	lr	(0.1, 1]	TF	AUPRC	1
/scratchc/nrlab/wang04/ulyses_results_iteration/iteration_3_merge_below_3/lr_model/lr10/0.1-1_pairwise/lr_input.feat.cnv.tf.0.1-1_pairwise_roc_curve_csv/repeat_10_fold_5_metrics.csv	2	1	lr	(0.1, 1]	TF	Accuracy	1
/scratchc/nrlab/wang04/ulyses_results_iteration/iteration_3_merge_below_3/lr_model/lr10/0.1-1_pairwise/lr_input.feat.cnv.tf.0.1-1_pairwise_roc_curve_csv/repeat_10_fold_5_metrics.csv	2	1	lr	(0.1, 1]	TF	Sensitivity	1
/scratchc/nrlab/wang04/ulyses_results_iteration/iteration_3_merge_below_3/lr_model/lr10/0.1-1_pairwise/lr_input.feat.cnv.tf.0.1-1_pairwise_roc_curve_csv/repeat_10_fold_5_metrics.csv	2	1	lr	(0.1, 1]	TF	Specificity	1
/scratchc/nrlab/wang04/ulyses_results_iteration/iteration_3_merge_below_3/lr_model/lr10/0.1-1_pairwise/lr_input.feat.cnv.tf.0.1-1_pairwise_roc_curve_csv/repeat_10_fold_5_metrics.csv	2	1	lr	(0.1, 1]	TF	F1	1
/scratchc/nrlab/wang04/ulyses_results_iteration/iteration_3_merge_below_3/lr_model/lr10/0.1-1_pairwise/lr_input.feat.cnv.tf.0.1-1_pairwise_roc_curve_csv/repeat_10_fold_5_metrics.csv	2	1	lr	(0.1, 1]	TF	Sensitivity at 99% Specificity	0
/scratchc/nrlab/wang04/ulyses_results_iteration/iteration_3_merge_below_3/lr_model/lr10/0.1-1_pairwise/lr_input.feat.cnv.tf.0.1-1_pairwise_roc_curve_csv/repeat_10_fold_5_metrics.csv	2	1	lr	(0.1, 1]	TF	Accuracy at 99% Specificity	0.495
/scratchc/nrlab/wang04/ulyses_results_iteration/iteration_3_merge_below_3/lr_model/lr10/0.1-1_pairwise/lr_input.feat.cnv.tf.0.1-1_pairwise_roc_curve_csv/repeat_10_fold_5_metrics.csv	2	1	lr	(0.1, 1]	TF	F1 at 99% Specificity	0
/scratchc/nrlab/wang04/ulyses_results_iteration/iteration_3_merge_below_3/lr_model/lr10/0.1-1_pairwise/lr_input.feat.cnv.tf.0.1-1_pairwise_roc_curve_csv/repeat_10_fold_5_metrics.csv	2	1	lr	(0.1, 1]	TF	Sensitivity at 95% Specificity	0
/scratchc/nrlab/wang04/ulyses_results_iteration/iteration_3_merge_below_3/lr_model/lr10/0.1-1_pairwise/lr_input.feat.cnv.tf.0.1-1_pairwise_roc_curve_csv/repeat_10_fold_5_metrics.csv	2	1	lr	(0.1, 1]	TF	Accuracy at 95% Specificity	0.475
/scratchc/nrlab/wang04/ulyses_results_iteration/iteration_3_merge_below_3/lr_model/lr10/0.1-1_pairwise/lr_input.feat.cnv.tf.0.1-1_pairwise_roc_curve_csv/repeat_10_fold_5_metrics.csv	2	1	lr	(0.1, 1]	TF	F1 at 95% Specificity	0
/scratchc/nrlab/wang04/ulyses_results_iteration/iteration_3_merge_below_3/lr_model/lr10/0.1-1_pairwise/lr_input.feat.cnv.tf.0.1-1_pairwise_roc_curve_csv/repeat_10_fold_5_metrics.csv	2	2	lr	(0.1, 1]	TF	AUROC	1
/scratchc/nrlab/wang04/ulyses_results_iteration/iteration_3_merge_below_3/lr_model/lr10/0.1-1_pairwise/lr_input.feat.cnv.tf.0.1-1_pairwise_roc_curve_csv/repeat_10_fold_5_metrics.csv	2	2	lr	(0.1, 1]	TF	AUPRC	1
/scratchc/nrlab/wang04/ulyses_results_iteration/iteration_3_merge_below_3/lr_model/lr10/0.1-1_pairwise/lr_input.feat.cnv.tf.0.1-1_pairwise_roc_curve_csv/repeat_10_fold_5_metrics.csv	2	2	lr	(0.1, 1]	TF	Accuracy	1
/scratchc/nrlab/wang04/ulyses_results_iteration/iteration_3_merge_below_3/lr_model/lr10/0.1-1_pairwise/lr_input.feat.cnv.tf.0.1-1_pairwise_roc_curve_csv/repeat_10_fold_5_metrics.csv	2	2	lr	(0.1, 1]	TF	Sensitivity	1
/scratchc/nrlab/wang04/ulyses_results_iteration/iteration_3_merge_below_3/lr_model/lr10/0.1-1_pairwise/lr_input.feat.cnv.tf.0.1-1_pairwise_roc_curve_csv/repeat_10_fold_5_metrics.csv	2	2	lr	(0.1, 1]	TF	Specificity	1
/scratchc/nrlab/wang04/ulyses_results_iteration/iteration_3_merge_below_3/lr_model/lr10/0.1-1_pairwise/lr_input.feat.cnv.tf.0.1-1_pairwise_roc_curve_csv/repeat_10_fold_5_metrics.csv	2	2	lr	(0.1, 1]	TF	F1	1
/scratchc/nrlab/wang04/ulyses_results_iteration/iteration_3_merge_below_3/lr_model/lr10/0.1-1_pairwise/lr_input.feat.cnv.tf.0.1-1_pairwise_roc_curve_csv/repeat_10_fold_5_metrics.csv	2	2	lr	(0.1, 1]	TF	Sensitivity at 99% Specificity	0
/scratchc/nrlab/wang04/ulyses_results_iteration/iteration_3_merge_below_3/lr_model/lr10/0.1-1_pairwise/lr_input.feat.cnv.tf.0.1-1_pairwise_roc_curve_csv/repeat_10_fold_5_metrics.csv	2	2	lr	(0.1, 1]	TF	Accuracy at 99% Specificity	0.495
/scratchc/nrlab/wang04/ulyses_results_iteration/iteration_3_merge_below_3/lr_model/lr10/0.1-1_pairwise/lr_input.feat.cnv.tf.0.1-1_pairwise_roc_curve_csv/repeat_10_fold_5_metrics.csv	2	2	lr	(0.1, 1]	TF	F1 at 99% Specificity	0
/scratchc/nrlab/wang04/ulyses_results_iteration/iteration_3_merge_below_3/lr_model/lr10/0.1-1_pairwise/lr_input.feat.cnv.tf.0.1-1_pairwise_roc_curve_csv/repeat_10_fold_5_metrics.csv	2	2	lr	(0.1, 1]	TF	Sensitivity at 95% Specificity	0
/scratchc/nrlab/wang04/ulyses_results_iteration/iteration_3_merge_below_3/lr_model/lr10/0.1-1_pairwise/lr_input.feat.cnv.tf.0.1-1_pairwise_roc_curve_csv/repeat_10_fold_5_metrics.csv	2	2	lr	(0.1, 1]	TF	Accuracy at 95% Specificity	0.475
/scratchc/nrlab/wang04/ulyses_results_iteration/iteration_3_merge_below_3/lr_model/lr10/0.1-1_pairwise/lr_input.feat.cnv.tf.0.1-1_pairwise_roc_curve_csv/repeat_10_fold_5_metrics.csv	2	2	lr	(0.1, 1]	TF	F1 at 95% Specificity	0
/scratchc/nrlab/wang04/ulyses_results_iteration/iteration_3_merge_below_3/lr_model/lr10/0.1-1_pairwise/lr_input.feat.cnv.tf.0.1-1_pairwise_roc_curve_csv/repeat_10_fold_5_metrics.csv	2	3	lr	(0.1, 1]	TF	AUROC	1
/scratchc/nrlab/wang04/ulyses_results_iteration/iteration_3_merge_below_3/lr_model/lr10/0.1-1_pairwise/lr_input.feat.cnv.tf.0.1-1_pairwise_roc_curve_csv/repeat_10_fold_5_metrics.csv	2	3	lr	(0.1, 1]	TF	AUPRC	1
/scratchc/nrlab/wang04/ulyses_results_iteration/iteration_3_merge_below_3/lr_model/lr10/0.1-1_pairwise/lr_input.feat.cnv.tf.0.1-1_pairwise_roc_curve_csv/repeat_10_fold_5_metrics.csv	2	3	lr	(0.1, 1]	TF	Accuracy	1
/scratchc/nrlab/wang04/ulyses_results_iteration/iteration_3_merge_below_3/lr_model/lr10/0.1-1_pairwise/lr_input.feat.cnv.tf.0.1-1_pairwise_roc_curve_csv/repeat_10_fold_5_metrics.csv	2	3	lr	(0.1, 1]	TF	Sensitivity	1
/scratchc/nrlab/wang04/ulyses_results_iteration/iteration_3_merge_below_3/lr_model/lr10/0.1-1_pairwise/lr_input.feat.cnv.tf.0.1-1_pairwise_roc_curve_csv/repeat_10_fold_5_metrics.csv	2	3	lr	(0.1, 1]	TF	Specificity	1
/scratchc/nrlab/wang04/ulyses_results_iteration/iteration_3_merge_below_3/lr_model/lr10/0.1-1_pairwise/lr_input.feat.cnv.tf.0.1-1_pairwise_roc_curve_csv/repeat_10_fold_5_metrics.csv	2	3	lr	(0.1, 1]	TF	F1	1
/scratchc/nrlab/wang04/ulyses_results_iteration/iteration_3_merge_below_3/lr_model/lr10/0.1-1_pairwise/lr_input.feat.cnv.tf.0.1-1_pairwise_roc_curve_csv/repeat_10_fold_5_metrics.csv	2	3	lr	(0.1, 1]	TF	Sensitivity at 99% Specificity	0
/scratchc/nrlab/wang04/ulyses_results_iteration/iteration_3_merge_below_3/lr_model/lr10/0.1-1_pairwise/lr_input.feat.cnv.tf.0.1-1_pairwise_roc_curve_csv/repeat_10_fold_5_metrics.csv	2	3	lr	(0.1, 1]	TF	Accuracy at 99% Specificity	0.495
/scratchc/nrlab/wang04/ulyses_results_iteration/iteration_3_merge_below_3/lr_model/lr10/0.1-1_pairwise/lr_input.feat.cnv.tf.0.1-1_pairwise_roc_curve_csv/repeat_10_fold_5_metrics.csv	2	3	lr	(0.1, 1]	TF	F1 at 99% Specificity	0
/scratchc/nrlab/wang04/ulyses_results_iteration/iteration_3_merge_below_3/lr_model/lr10/0.1-1_pairwise/lr_input.feat.cnv.tf.0.1-1_pairwise_roc_curve_csv/repeat_10_fold_5_metrics.csv	2	3	lr	(0.1, 1]	TF	Sensitivity at 95% Specificity	0
/scratchc/nrlab/wang04/ulyses_results_iteration/iteration_3_merge_below_3/lr_model/lr10/0.1-1_pairwise/lr_input.feat.cnv.tf.0.1-1_pairwise_roc_curve_csv/repeat_10_fold_5_metrics.csv	2	3	lr	(0.1, 1]	TF	Accuracy at 95% Specificity	0.475
/scratchc/nrlab/wang04/ulyses_results_iteration/iteration_3_merge_below_3/lr_model/lr10/0.1-1_pairwise/lr_input.feat.cnv.tf.0.1-1_pairwise_roc_curve_csv/repeat_10_fold_5_metrics.csv	2	3	lr	(0.1, 1]	TF	F1 at 95% Specificity	0
/scratchc/nrlab/wang04/ulyses_results_iteration/iteration_3_merge_below_3/lr_model/lr10/0.1-1_pairwise/lr_input.feat.cnv.tf.0.1-1_pairwise_roc_curve_csv/repeat_10_fold_5_metrics.csv	2	4	lr	(0.1, 1]	TF	AUROC	1
/scratchc/nrlab/wang04/ulyses_results_iteration/iteration_3_merge_below_3/lr_model/lr10/0.1-1_pairwise/lr_input.feat.cnv.tf.0.1-1_pairwise_roc_curve_csv/repeat_10_fold_5_metrics.csv	2	4	lr	(0.1, 1]	TF	AUPRC	1
/scratchc/nrlab/wang04/ulyses_results_iteration/iteration_3_merge_below_3/lr_model/lr10/0.1-1_pairwise/lr_input.feat.cnv.tf.0.1-1_pairwise_roc_curve_csv/repeat_10_fold_5_metrics.csv	2	4	lr	(0.1, 1]	TF	Accuracy	1
/scratchc/nrlab/wang04/ulyses_results_iteration/iteration_3_merge_below_3/lr_model/lr10/0.1-1_pairwise/lr_input.feat.cnv.tf.0.1-1_pairwise_roc_curve_csv/repeat_10_fold_5_metrics.csv	2	4	lr	(0.1, 1]	TF	Sensitivity	1
/scratchc/nrlab/wang04/ulyses_results_iteration/iteration_3_merge_below_3/lr_model/lr10/0.1-1_pairwise/lr_input.feat.cnv.tf.0.1-1_pairwise_roc_curve_csv/repeat_10_fold_5_metrics.csv	2	4	lr	(0.1, 1]	TF	Specificity	1
/scratchc/nrlab/wang04/ulyses_results_iteration/iteration_3_merge_below_3/lr_model/lr10/0.1-1_pairwise/lr_input.feat.cnv.tf.0.1-1_pairwise_roc_curve_csv/repeat_10_fold_5_metrics.csv	2	4	lr	(0.1, 1]	TF	F1	1
/scratchc/nrlab/wang04/ulyses_results_iteration/iteration_3_merge_below_3/lr_model/lr10/0.1-1_pairwise/lr_input.feat.cnv.tf.0.1-1_pairwise_roc_curve_csv/repeat_10_fold_5_metrics.csv	2	4	lr	(0.1, 1]	TF	Sensitivity at 99% Specificity	0
/scratchc/nrlab/wang04/ulyses_results_iteration/iteration_3_merge_below_3/lr_model/lr10/0.1-1_pairwise/lr_input.feat.cnv.tf.0.1-1_pairwise_roc_curve_csv/repeat_10_fold_5_metrics.csv	2	4	lr	(0.1, 1]	TF	Accuracy at 99% Specificity	0.495
/scratchc/nrlab/wang04/ulyses_results_iteration/iteration_3_merge_below_3/lr_model/lr10/0.1-1_pairwise/lr_input.feat.cnv.tf.0.1-1_pairwise_roc_curve_csv/repeat_10_fold_5_metrics.csv	2	4	lr	(0.1, 1]	TF	F1 at 99% Specificity	0
/scratchc/nrlab/wang04/ulyses_results_iteration/iteration_3_merge_below_3/lr_model/lr10/0.1-1_pairwise/lr_input.feat.cnv.tf.0.1-1_pairwise_roc_curve_csv/repeat_10_fold_5_metrics.csv	2	4	lr	(0.1, 1]	TF	Sensitivity at 95% Specificity	0
/scratchc/nrlab/wang04/ulyses_results_iteration/iteration_3_merge_below_3/lr_model/lr10/0.1-1_pairwise/lr_input.feat.cnv.tf.0.1-1_pairwise_roc_curve_csv/repeat_10_fold_5_metrics.csv	2	4	lr	(0.1, 1]	TF	Accuracy at 95% Specificity	0.475
/scratchc/nrlab/wang04/ulyses_results_iteration/iteration_3_merge_below_3/lr_model/lr10/0.1-1_pairwise/lr_input.feat.cnv.tf.0.1-1_pairwise_roc_curve_csv/repeat_10_fold_5_metrics.csv	2	4	lr	(0.1, 1]	TF	F1 at 95% Specificity	0
/scratchc/nrlab/wang04/ulyses_results_iteration/iteration_3_merge_below_3/lr_model/lr10/0.1-1_pairwise/lr_input.feat.cnv.tf.0.1-1_pairwise_roc_curve_csv/repeat_10_fold_5_metrics.csv	2	5	lr	(0.1, 1]	TF	AUROC	1
/scratchc/nrlab/wang04/ulyses_results_iteration/iteration_3_merge_below_3/lr_model/lr10/0.1-1_pairwise/lr_input.feat.cnv.tf.0.1-1_pairwise_roc_curve_csv/repeat_10_fold_5_metrics.csv	2	5	lr	(0.1, 1]	TF	AUPRC	1
/scratchc/nrlab/wang04/ulyses_results_iteration/iteration_3_merge_below_3/lr_model/lr10/0.1-1_pairwise/lr_input.feat.cnv.tf.0.1-1_pairwise_roc_curve_csv/repeat_10_fold_5_metrics.csv	2	5	lr	(0.1, 1]	TF	Accuracy	1
/scratchc/nrlab/wang04/ulyses_results_iteration/iteration_3_merge_below_3/lr_model/lr10/0.1-1_pairwise/lr_input.feat.cnv.tf.0.1-1_pairwise_roc_curve_csv/repeat_10_fold_5_metrics.csv	2	5	lr	(0.1, 1]	TF	Sensitivity	1
/scratchc/nrlab/wang04/ulyses_results_iteration/iteration_3_merge_below_3/lr_model/lr10/0.1-1_pairwise/lr_input.feat.cnv.tf.0.1-1_pairwise_roc_curve_csv/repeat_10_fold_5_metrics.csv	2	5	lr	(0.1, 1]	TF	Specificity	1
/scratchc/nrlab/wang04/ulyses_results_iteration/iteration_3_merge_below_3/lr_model/lr10/0.1-1_pairwise/lr_input.feat.cnv.tf.0.1-1_pairwise_roc_curve_csv/repeat_10_fold_5_metrics.csv	2	5	lr	(0.1, 1]	TF	F1	1
/scratchc/nrlab/wang04/ulyses_results_iteration/iteration_3_merge_below_3/lr_model/lr10/0.1-1_pairwise/lr_input.feat.cnv.tf.0.1-1_pairwise_roc_curve_csv/repeat_10_fold_5_metrics.csv	2	5	lr	(0.1, 1]	TF	Sensitivity at 99% Specificity	0
/scratchc/nrlab/wang04/ulyses_results_iteration/iteration_3_merge_below_3/lr_model/lr10/0.1-1_pairwise/lr_input.feat.cnv.tf.0.1-1_pairwise_roc_curve_csv/repeat_10_fold_5_metrics.csv	2	5	lr	(0.1, 1]	TF	Accuracy at 99% Specificity	0.495
/scratchc/nrlab/wang04/ulyses_results_iteration/iteration_3_merge_below_3/lr_model/lr10/0.1-1_pairwise/lr_input.feat.cnv.tf.0.1-1_pairwise_roc_curve_csv/repeat_10_fold_5_metrics.csv	2	5	lr	(0.1, 1]	TF	F1 at 99% Specificity	0
/scratchc/nrlab/wang04/ulyses_results_iteration/iteration_3_merge_below_3/lr_model/lr10/0.1-1_pairwise/lr_input.feat.cnv.tf.0.1-1_pairwise_roc_curve_csv/repeat_10_fold_5_metrics.csv	2	5	lr	(0.1, 1]	TF	Sensitivity at 95% Specificity	0
/scratchc/nrlab/wang04/ulyses_results_iteration/iteration_3_merge_below_3/lr_model/lr10/0.1-1_pairwise/lr_input.feat.cnv.tf.0.1-1_pairwise_roc_curve_csv/repeat_10_fold_5_metrics.csv	2	5	lr	(0.1, 1]	TF	Accuracy at 95% Specificity	0.475
/scratchc/nrlab/wang04/ulyses_results_iteration/iteration_3_merge_below_3/lr_model/lr10/0.1-1_pairwise/lr_input.feat.cnv.tf.0.1-1_pairwise_roc_curve_csv/repeat_10_fold_5_metrics.csv	2	5	lr	(0.1, 1]	TF	F1 at 95% Specificity	0
/scratchc/nrlab/wang04/ulyses_results_iteration/iteration_3_merge_below_3/lr_model/lr10/0.1-1_pairwise/lr_input.feat.cnv.tf.0.1-1_pairwise_roc_curve_csv/repeat_10_fold_5_metrics.csv	3	1	lr	(0.1, 1]	TF	AUROC	1
/scratchc/nrlab/wang04/ulyses_results_iteration/iteration_3_merge_below_3/lr_model/lr10/0.1-1_pairwise/lr_input.feat.cnv.tf.0.1-1_pairwise_roc_curve_csv/repeat_10_fold_5_metrics.csv	3	1	lr	(0.1, 1]	TF	AUPRC	1
/scratchc/nrlab/wang04/ulyses_results_iteration/iteration_3_merge_below_3/lr_model/lr10/0.1-1_pairwise/lr_input.feat.cnv.tf.0.1-1_pairwise_roc_curve_csv/repeat_10_fold_5_metrics.csv	3	1	lr	(0.1, 1]	TF	Accuracy	1
/scratchc/nrlab/wang04/ulyses_results_iteration/iteration_3_merge_below_3/lr_model/lr10/0.1-1_pairwise/lr_input.feat.cnv.tf.0.1-1_pairwise_roc_curve_csv/repeat_10_fold_5_metrics.csv	3	1	lr	(0.1, 1]	TF	Sensitivity	1
/scratchc/nrlab/wang04/ulyses_results_iteration/iteration_3_merge_below_3/lr_model/lr10/0.1-1_pairwise/lr_input.feat.cnv.tf.0.1-1_pairwise_roc_curve_csv/repeat_10_fold_5_metrics.csv	3	1	lr	(0.1, 1]	TF	Specificity	1
/scratchc/nrlab/wang04/ulyses_results_iteration/iteration_3_merge_below_3/lr_model/lr10/0.1-1_pairwise/lr_input.feat.cnv.tf.0.1-1_pairwise_roc_curve_csv/repeat_10_fold_5_metrics.csv	3	1	lr	(0.1, 1]	TF	F1	1
/scratchc/nrlab/wang04/ulyses_results_iteration/iteration_3_merge_below_3/lr_model/lr10/0.1-1_pairwise/lr_input.feat.cnv.tf.0.1-1_pairwise_roc_curve_csv/repeat_10_fold_5_metrics.csv	3	1	lr	(0.1, 1]	TF	Sensitivity at 99% Specificity	0
/scratchc/nrlab/wang04/ulyses_results_iteration/iteration_3_merge_below_3/lr_model/lr10/0.1-1_pairwise/lr_input.feat.cnv.tf.0.1-1_pairwise_roc_curve_csv/repeat_10_fold_5_metrics.csv	3	1	lr	(0.1, 1]	TF	Accuracy at 99% Specificity	0.495
/scratchc/nrlab/wang04/ulyses_results_iteration/iteration_3_merge_below_3/lr_model/lr10/0.1-1_pairwise/lr_input.feat.cnv.tf.0.1-1_pairwise_roc_curve_csv/repeat_10_fold_5_metrics.csv	3	1	lr	(0.1, 1]	TF	F1 at 99% Specificity	0
/scratchc/nrlab/wang04/ulyses_results_iteration/iteration_3_merge_below_3/lr_model/lr10/0.1-1_pairwise/lr_input.feat.cnv.tf.0.1-1_pairwise_roc_curve_csv/repeat_10_fold_5_metrics.csv	3	1	lr	(0.1, 1]	TF	Sensitivity at 95% Specificity	0
/scratchc/nrlab/wang04/ulyses_results_iteration/iteration_3_merge_below_3/lr_model/lr10/0.1-1_pairwise/lr_input.feat.cnv.tf.0.1-1_pairwise_roc_curve_csv/repeat_10_fold_5_metrics.csv	3	1	lr	(0.1, 1]	TF	Accuracy at 95% Specificity	0.475
/scratchc/nrlab/wang04/ulyses_results_iteration/iteration_3_merge_below_3/lr_model/lr10/0.1-1_pairwise/lr_input.feat.cnv.tf.0.1-1_pairwise_roc_curve_csv/repeat_10_fold_5_metrics.csv	3	1	lr	(0.1, 1]	TF	F1 at 95% Specificity	0
/scratchc/nrlab/wang04/ulyses_results_iteration/iteration_3_merge_below_3/lr_model/lr10/0.1-1_pairwise/lr_input.feat.cnv.tf.0.1-1_pairwise_roc_curve_csv/repeat_10_fold_5_metrics.csv	3	2	lr	(0.1, 1]	TF	AUROC	1
/scratchc/nrlab/wang04/ulyses_results_iteration/iteration_3_merge_below_3/lr_model/lr10/0.1-1_pairwise/lr_input.feat.cnv.tf.0.1-1_pairwise_roc_curve_csv/repeat_10_fold_5_metrics.csv	3	2	lr	(0.1, 1]	TF	AUPRC	1
/scratchc/nrlab/wang04/ulyses_results_iteration/iteration_3_merge_below_3/lr_model/lr10/0.1-1_pairwise/lr_input.feat.cnv.tf.0.1-1_pairwise_roc_curve_csv/repeat_10_fold_5_metrics.csv	3	2	lr	(0.1, 1]	TF	Accuracy	1
/scratchc/nrlab/wang04/ulyses_results_iteration/iteration_3_merge_below_3/lr_model/lr10/0.1-1_pairwise/lr_input.feat.cnv.tf.0.1-1_pairwise_roc_curve_csv/repeat_10_fold_5_metrics.csv	3	2	lr	(0.1, 1]	TF	Sensitivity	1
/scratchc/nrlab/wang04/ulyses_results_iteration/iteration_3_merge_below_3/lr_model/lr10/0.1-1_pairwise/lr_input.feat.cnv.tf.0.1-1_pairwise_roc_curve_csv/repeat_10_fold_5_metrics.csv	3	2	lr	(0.1, 1]	TF	Specificity	1
/scratchc/nrlab/wang04/ulyses_results_iteration/iteration_3_merge_below_3/lr_model/lr10/0.1-1_pairwise/lr_input.feat.cnv.tf.0.1-1_pairwise_roc_curve_csv/repeat_10_fold_5_metrics.csv	3	2	lr	(0.1, 1]	TF	F1	1
/scratchc/nrlab/wang04/ulyses_results_iteration/iteration_3_merge_below_3/lr_model/lr10/0.1-1_pairwise/lr_input.feat.cnv.tf.0.1-1_pairwise_roc_curve_csv/repeat_10_fold_5_metrics.csv	3	2	lr	(0.1, 1]	TF	Sensitivity at 99% Specificity	0
/scratchc/nrlab/wang04/ulyses_results_iteration/iteration_3_merge_below_3/lr_model/lr10/0.1-1_pairwise/lr_input.feat.cnv.tf.0.1-1_pairwise_roc_curve_csv/repeat_10_fold_5_metrics.csv	3	2	lr	(0.1, 1]	TF	Accuracy at 99% Specificity	0.495
/scratchc/nrlab/wang04/ulyses_results_iteration/iteration_3_merge_below_3/lr_model/lr10/0.1-1_pairwise/lr_input.feat.cnv.tf.0.1-1_pairwise_roc_curve_csv/repeat_10_fold_5_metrics.csv	3	2	lr	(0.1, 1]	TF	F1 at 99% Specificity	0
/scratchc/nrlab/wang04/ulyses_results_iteration/iteration_3_merge_below_3/lr_model/lr10/0.1-1_pairwise/lr_input.feat.cnv.tf.0.1-1_pairwise_roc_curve_csv/repeat_10_fold_5_metrics.csv	3	2	lr	(0.1, 1]	TF	Sensitivity at 95% Specificity	0
/scratchc/nrlab/wang04/ulyses_results_iteration/iteration_3_merge_below_3/lr_model/lr10/0.1-1_pairwise/lr_input.feat.cnv.tf.0.1-1_pairwise_roc_curve_csv/repeat_10_fold_5_metrics.csv	3	2	lr	(0.1, 1]	TF	Accuracy at 95% Specificity	0.475
/scratchc/nrlab/wang04/ulyses_results_iteration/iteration_3_merge_below_3/lr_model/lr10/0.1-1_pairwise/lr_input.feat.cnv.tf.0.1-1_pairwise_roc_curve_csv/repeat_10_fold_5_metrics.csv	3	2	lr	(0.1, 1]	TF	F1 at 95% Specificity	0
/scratchc/nrlab/wang04/ulyses_results_iteration/iteration_3_merge_below_3/lr_model/lr10/0.1-1_pairwise/lr_input.feat.cnv.tf.0.1-1_pairwise_roc_curve_csv/repeat_10_fold_5_metrics.csv	3	3	lr	(0.1, 1]	TF	AUROC	1
/scratchc/nrlab/wang04/ulyses_results_iteration/iteration_3_merge_below_3/lr_model/lr10/0.1-1_pairwise/lr_input.feat.cnv.tf.0.1-1_pairwise_roc_curve_csv/repeat_10_fold_5_metrics.csv	3	3	lr	(0.1, 1]	TF	AUPRC	1
/scratchc/nrlab/wang04/ulyses_results_iteration/iteration_3_merge_below_3/lr_model/lr10/0.1-1_pairwise/lr_input.feat.cnv.tf.0.1-1_pairwise_roc_curve_csv/repeat_10_fold_5_metrics.csv	3	3	lr	(0.1, 1]	TF	Accuracy	1
/scratchc/nrlab/wang04/ulyses_results_iteration/iteration_3_merge_below_3/lr_model/lr10/0.1-1_pairwise/lr_input.feat.cnv.tf.0.1-1_pairwise_roc_curve_csv/repeat_10_fold_5_metrics.csv	3	3	lr	(0.1, 1]	TF	Sensitivity	1
/scratchc/nrlab/wang04/ulyses_results_iteration/iteration_3_merge_below_3/lr_model/lr10/0.1-1_pairwise/lr_input.feat.cnv.tf.0.1-1_pairwise_roc_curve_csv/repeat_10_fold_5_metrics.csv	3	3	lr	(0.1, 1]	TF	Specificity	1
/scratchc/nrlab/wang04/ulyses_results_iteration/iteration_3_merge_below_3/lr_model/lr10/0.1-1_pairwise/lr_input.feat.cnv.tf.0.1-1_pairwise_roc_curve_csv/repeat_10_fold_5_metrics.csv	3	3	lr	(0.1, 1]	TF	F1	1
/scratchc/nrlab/wang04/ulyses_results_iteration/iteration_3_merge_below_3/lr_model/lr10/0.1-1_pairwise/lr_input.feat.cnv.tf.0.1-1_pairwise_roc_curve_csv/repeat_10_fold_5_metrics.csv	3	3	lr	(0.1, 1]	TF	Sensitivity at 99% Specificity	0
/scratchc/nrlab/wang04/ulyses_results_iteration/iteration_3_merge_below_3/lr_model/lr10/0.1-1_pairwise/lr_input.feat.cnv.tf.0.1-1_pairwise_roc_curve_csv/repeat_10_fold_5_metrics.csv	3	3	lr	(0.1, 1]	TF	Accuracy at 99% Specificity	0.495
/scratchc/nrlab/wang04/ulyses_results_iteration/iteration_3_merge_below_3/lr_model/lr10/0.1-1_pairwise/lr_input.feat.cnv.tf.0.1-1_pairwise_roc_curve_csv/repeat_10_fold_5_metrics.csv	3	3	lr	(0.1, 1]	TF	F1 at 99% Specificity	0
/scratchc/nrlab/wang04/ulyses_results_iteration/iteration_3_merge_below_3/lr_model/lr10/0.1-1_pairwise/lr_input.feat.cnv.tf.0.1-1_pairwise_roc_curve_csv/repeat_10_fold_5_metrics.csv	3	3	lr	(0.1, 1]	TF	Sensitivity at 95% Specificity	0
/scratchc/nrlab/wang04/ulyses_results_iteration/iteration_3_merge_below_3/lr_model/lr10/0.1-1_pairwise/lr_input.feat.cnv.tf.0.1-1_pairwise_roc_curve_csv/repeat_10_fold_5_metrics.csv	3	3	lr	(0.1, 1]	TF	Accuracy at 95% Specificity	0.475
/scratchc/nrlab/wang04/ulyses_results_iteration/iteration_3_merge_below_3/lr_model/lr10/0.1-1_pairwise/lr_input.feat.cnv.tf.0.1-1_pairwise_roc_curve_csv/repeat_10_fold_5_metrics.csv	3	3	lr	(0.1, 1]	TF	F1 at 95% Specificity	0
/scratchc/nrlab/wang04/ulyses_results_iteration/iteration_3_merge_below_3/lr_model/lr10/0.1-1_pairwise/lr_input.feat.cnv.tf.0.1-1_pairwise_roc_curve_csv/repeat_10_fold_5_metrics.csv	3	4	lr	(0.1, 1]	TF	AUROC	1
/scratchc/nrlab/wang04/ulyses_results_iteration/iteration_3_merge_below_3/lr_model/lr10/0.1-1_pairwise/lr_input.feat.cnv.tf.0.1-1_pairwise_roc_curve_csv/repeat_10_fold_5_metrics.csv	3	4	lr	(0.1, 1]	TF	AUPRC	1
/scratchc/nrlab/wang04/ulyses_results_iteration/iteration_3_merge_below_3/lr_model/lr10/0.1-1_pairwise/lr_input.feat.cnv.tf.0.1-1_pairwise_roc_curve_csv/repeat_10_fold_5_metrics.csv	3	4	lr	(0.1, 1]	TF	Accuracy	1
/scratchc/nrlab/wang04/ulyses_results_iteration/iteration_3_merge_below_3/lr_model/lr10/0.1-1_pairwise/lr_input.feat.cnv.tf.0.1-1_pairwise_roc_curve_csv/repeat_10_fold_5_metrics.csv	3	4	lr	(0.1, 1]	TF	Sensitivity	1
/scratchc/nrlab/wang04/ulyses_results_iteration/iteration_3_merge_below_3/lr_model/lr10/0.1-1_pairwise/lr_input.feat.cnv.tf.0.1-1_pairwise_roc_curve_csv/repeat_10_fold_5_metrics.csv	3	4	lr	(0.1, 1]	TF	Specificity	1
/scratchc/nrlab/wang04/ulyses_results_iteration/iteration_3_merge_below_3/lr_model/lr10/0.1-1_pairwise/lr_input.feat.cnv.tf.0.1-1_pairwise_roc_curve_csv/repeat_10_fold_5_metrics.csv	3	4	lr	(0.1, 1]	TF	F1	1
/scratchc/nrlab/wang04/ulyses_results_iteration/iteration_3_merge_below_3/lr_model/lr10/0.1-1_pairwise/lr_input.feat.cnv.tf.0.1-1_pairwise_roc_curve_csv/repeat_10_fold_5_metrics.csv	3	4	lr	(0.1, 1]	TF	Sensitivity at 99% Specificity	0
/scratchc/nrlab/wang04/ulyses_results_iteration/iteration_3_merge_below_3/lr_model/lr10/0.1-1_pairwise/lr_input.feat.cnv.tf.0.1-1_pairwise_roc_curve_csv/repeat_10_fold_5_metrics.csv	3	4	lr	(0.1, 1]	TF	Accuracy at 99% Specificity	0.495
/scratchc/nrlab/wang04/ulyses_results_iteration/iteration_3_merge_below_3/lr_model/lr10/0.1-1_pairwise/lr_input.feat.cnv.tf.0.1-1_pairwise_roc_curve_csv/repeat_10_fold_5_metrics.csv	3	4	lr	(0.1, 1]	TF	F1 at 99% Specificity	0
/scratchc/nrlab/wang04/ulyses_results_iteration/iteration_3_merge_below_3/lr_model/lr10/0.1-1_pairwise/lr_input.feat.cnv.tf.0.1-1_pairwise_roc_curve_csv/repeat_10_fold_5_metrics.csv	3	4	lr	(0.1, 1]	TF	Sensitivity at 95% Specificity	0
/scratchc/nrlab/wang04/ulyses_results_iteration/iteration_3_merge_below_3/lr_model/lr10/0.1-1_pairwise/lr_input.feat.cnv.tf.0.1-1_pairwise_roc_curve_csv/repeat_10_fold_5_metrics.csv	3	4	lr	(0.1, 1]	TF	Accuracy at 95% Specificity	0.475
/scratchc/nrlab/wang04/ulyses_results_iteration/iteration_3_merge_below_3/lr_model/lr10/0.1-1_pairwise/lr_input.feat.cnv.tf.0.1-1_pairwise_roc_curve_csv/repeat_10_fold_5_metrics.csv	3	4	lr	(0.1, 1]	TF	F1 at 95% Specificity	0
/scratchc/nrlab/wang04/ulyses_results_iteration/iteration_3_merge_below_3/lr_model/lr10/0.1-1_pairwise/lr_input.feat.cnv.tf.0.1-1_pairwise_roc_curve_csv/repeat_10_fold_5_metrics.csv	3	5	lr	(0.1, 1]	TF	AUROC	1
/scratchc/nrlab/wang04/ulyses_results_iteration/iteration_3_merge_below_3/lr_model/lr10/0.1-1_pairwise/lr_input.feat.cnv.tf.0.1-1_pairwise_roc_curve_csv/repeat_10_fold_5_metrics.csv	3	5	lr	(0.1, 1]	TF	AUPRC	1
/scratchc/nrlab/wang04/ulyses_results_iteration/iteration_3_merge_below_3/lr_model/lr10/0.1-1_pairwise/lr_input.feat.cnv.tf.0.1-1_pairwise_roc_curve_csv/repeat_10_fold_5_metrics.csv	3	5	lr	(0.1, 1]	TF	Accuracy	1
/scratchc/nrlab/wang04/ulyses_results_iteration/iteration_3_merge_below_3/lr_model/lr10/0.1-1_pairwise/lr_input.feat.cnv.tf.0.1-1_pairwise_roc_curve_csv/repeat_10_fold_5_metrics.csv	3	5	lr	(0.1, 1]	TF	Sensitivity	1
/scratchc/nrlab/wang04/ulyses_results_iteration/iteration_3_merge_below_3/lr_model/lr10/0.1-1_pairwise/lr_input.feat.cnv.tf.0.1-1_pairwise_roc_curve_csv/repeat_10_fold_5_metrics.csv	3	5	lr	(0.1, 1]	TF	Specificity	1
/scratchc/nrlab/wang04/ulyses_results_iteration/iteration_3_merge_below_3/lr_model/lr10/0.1-1_pairwise/lr_input.feat.cnv.tf.0.1-1_pairwise_roc_curve_csv/repeat_10_fold_5_metrics.csv	3	5	lr	(0.1, 1]	TF	F1	1
/scratchc/nrlab/wang04/ulyses_results_iteration/iteration_3_merge_below_3/lr_model/lr10/0.1-1_pairwise/lr_input.feat.cnv.tf.0.1-1_pairwise_roc_curve_csv/repeat_10_fold_5_metrics.csv	3	5	lr	(0.1, 1]	TF	Sensitivity at 99% Specificity	0
/scratchc/nrlab/wang04/ulyses_results_iteration/iteration_3_merge_below_3/lr_model/lr10/0.1-1_pairwise/lr_input.feat.cnv.tf.0.1-1_pairwise_roc_curve_csv/repeat_10_fold_5_metrics.csv	3	5	lr	(0.1, 1]	TF	Accuracy at 99% Specificity	0.495
/scratchc/nrlab/wang04/ulyses_results_iteration/iteration_3_merge_below_3/lr_model/lr10/0.1-1_pairwise/lr_input.feat.cnv.tf.0.1-1_pairwise_roc_curve_csv/repeat_10_fold_5_metrics.csv	3	5	lr	(0.1, 1]	TF	F1 at 99% Specificity	0
/scratchc/nrlab/wang04/ulyses_results_iteration/iteration_3_merge_below_3/lr_model/lr10/0.1-1_pairwise/lr_input.feat.cnv.tf.0.1-1_pairwise_roc_curve_csv/repeat_10_fold_5_metrics.csv	3	5	lr	(0.1, 1]	TF	Sensitivity at 95% Specificity	0
/scratchc/nrlab/wang04/ulyses_results_iteration/iteration_3_merge_below_3/lr_model/lr10/0.1-1_pairwise/lr_input.feat.cnv.tf.0.1-1_pairwise_roc_curve_csv/repeat_10_fold_5_metrics.csv	3	5	lr	(0.1, 1]	TF	Accuracy at 95% Specificity	0.475
/scratchc/nrlab/wang04/ulyses_results_iteration/iteration_3_merge_below_3/lr_model/lr10/0.1-1_pairwise/lr_input.feat.cnv.tf.0.1-1_pairwise_roc_curve_csv/repeat_10_fold_5_metrics.csv	3	5	lr	(0.1, 1]	TF	F1 at 95% Specificity	0
/scratchc/nrlab/wang04/ulyses_results_iteration/iteration_3_merge_below_3/lr_model/lr10/0.1-1_pairwise/lr_input.feat.cnv.tf.0.1-1_pairwise_roc_curve_csv/repeat_10_fold_5_metrics.csv	4	1	lr	(0.1, 1]	TF	AUROC	1
/scratchc/nrlab/wang04/ulyses_results_iteration/iteration_3_merge_below_3/lr_model/lr10/0.1-1_pairwise/lr_input.feat.cnv.tf.0.1-1_pairwise_roc_curve_csv/repeat_10_fold_5_metrics.csv	4	1	lr	(0.1, 1]	TF	AUPRC	1
/scratchc/nrlab/wang04/ulyses_results_iteration/iteration_3_merge_below_3/lr_model/lr10/0.1-1_pairwise/lr_input.feat.cnv.tf.0.1-1_pairwise_roc_curve_csv/repeat_10_fold_5_metrics.csv	4	1	lr	(0.1, 1]	TF	Accuracy	1
/scratchc/nrlab/wang04/ulyses_results_iteration/iteration_3_merge_below_3/lr_model/lr10/0.1-1_pairwise/lr_input.feat.cnv.tf.0.1-1_pairwise_roc_curve_csv/repeat_10_fold_5_metrics.csv	4	1	lr	(0.1, 1]	TF	Sensitivity	1
/scratchc/nrlab/wang04/ulyses_results_iteration/iteration_3_merge_below_3/lr_model/lr10/0.1-1_pairwise/lr_input.feat.cnv.tf.0.1-1_pairwise_roc_curve_csv/repeat_10_fold_5_metrics.csv	4	1	lr	(0.1, 1]	TF	Specificity	1
/scratchc/nrlab/wang04/ulyses_results_iteration/iteration_3_merge_below_3/lr_model/lr10/0.1-1_pairwise/lr_input.feat.cnv.tf.0.1-1_pairwise_roc_curve_csv/repeat_10_fold_5_metrics.csv	4	1	lr	(0.1, 1]	TF	F1	1
/scratchc/nrlab/wang04/ulyses_results_iteration/iteration_3_merge_below_3/lr_model/lr10/0.1-1_pairwise/lr_input.feat.cnv.tf.0.1-1_pairwise_roc_curve_csv/repeat_10_fold_5_metrics.csv	4	1	lr	(0.1, 1]	TF	Sensitivity at 99% Specificity	0
/scratchc/nrlab/wang04/ulyses_results_iteration/iteration_3_merge_below_3/lr_model/lr10/0.1-1_pairwise/lr_input.feat.cnv.tf.0.1-1_pairwise_roc_curve_csv/repeat_10_fold_5_metrics.csv	4	1	lr	(0.1, 1]	TF	Accuracy at 99% Specificity	0.495
/scratchc/nrlab/wang04/ulyses_results_iteration/iteration_3_merge_below_3/lr_model/lr10/0.1-1_pairwise/lr_input.feat.cnv.tf.0.1-1_pairwise_roc_curve_csv/repeat_10_fold_5_metrics.csv	4	1	lr	(0.1, 1]	TF	F1 at 99% Specificity	0
/scratchc/nrlab/wang04/ulyses_results_iteration/iteration_3_merge_below_3/lr_model/lr10/0.1-1_pairwise/lr_input.feat.cnv.tf.0.1-1_pairwise_roc_curve_csv/repeat_10_fold_5_metrics.csv	4	1	lr	(0.1, 1]	TF	Sensitivity at 95% Specificity	0
/scratchc/nrlab/wang04/ulyses_results_iteration/iteration_3_merge_below_3/lr_model/lr10/0.1-1_pairwise/lr_input.feat.cnv.tf.0.1-1_pairwise_roc_curve_csv/repeat_10_fold_5_metrics.csv	4	1	lr	(0.1, 1]	TF	Accuracy at 95% Specificity	0.475
/scratchc/nrlab/wang04/ulyses_results_iteration/iteration_3_merge_below_3/lr_model/lr10/0.1-1_pairwise/lr_input.feat.cnv.tf.0.1-1_pairwise_roc_curve_csv/repeat_10_fold_5_metrics.csv	4	1	lr	(0.1, 1]	TF	F1 at 95% Specificity	0
/scratchc/nrlab/wang04/ulyses_results_iteration/iteration_3_merge_below_3/lr_model/lr10/0.1-1_pairwise/lr_input.feat.cnv.tf.0.1-1_pairwise_roc_curve_csv/repeat_10_fold_5_metrics.csv	4	2	lr	(0.1, 1]	TF	AUROC	1
/scratchc/nrlab/wang04/ulyses_results_iteration/iteration_3_merge_below_3/lr_model/lr10/0.1-1_pairwise/lr_input.feat.cnv.tf.0.1-1_pairwise_roc_curve_csv/repeat_10_fold_5_metrics.csv	4	2	lr	(0.1, 1]	TF	AUPRC	1
/scratchc/nrlab/wang04/ulyses_results_iteration/iteration_3_merge_below_3/lr_model/lr10/0.1-1_pairwise/lr_input.feat.cnv.tf.0.1-1_pairwise_roc_curve_csv/repeat_10_fold_5_metrics.csv	4	2	lr	(0.1, 1]	TF	Accuracy	1
/scratchc/nrlab/wang04/ulyses_results_iteration/iteration_3_merge_below_3/lr_model/lr10/0.1-1_pairwise/lr_input.feat.cnv.tf.0.1-1_pairwise_roc_curve_csv/repeat_10_fold_5_metrics.csv	4	2	lr	(0.1, 1]	TF	Sensitivity	1
/scratchc/nrlab/wang04/ulyses_results_iteration/iteration_3_merge_below_3/lr_model/lr10/0.1-1_pairwise/lr_input.feat.cnv.tf.0.1-1_pairwise_roc_curve_csv/repeat_10_fold_5_metrics.csv	4	2	lr	(0.1, 1]	TF	Specificity	1
/scratchc/nrlab/wang04/ulyses_results_iteration/iteration_3_merge_below_3/lr_model/lr10/0.1-1_pairwise/lr_input.feat.cnv.tf.0.1-1_pairwise_roc_curve_csv/repeat_10_fold_5_metrics.csv	4	2	lr	(0.1, 1]	TF	F1	1
/scratchc/nrlab/wang04/ulyses_results_iteration/iteration_3_merge_below_3/lr_model/lr10/0.1-1_pairwise/lr_input.feat.cnv.tf.0.1-1_pairwise_roc_curve_csv/repeat_10_fold_5_metrics.csv	4	2	lr	(0.1, 1]	TF	Sensitivity at 99% Specificity	0
/scratchc/nrlab/wang04/ulyses_results_iteration/iteration_3_merge_below_3/lr_model/lr10/0.1-1_pairwise/lr_input.feat.cnv.tf.0.1-1_pairwise_roc_curve_csv/repeat_10_fold_5_metrics.csv	4	2	lr	(0.1, 1]	TF	Accuracy at 99% Specificity	0.495
/scratchc/nrlab/wang04/ulyses_results_iteration/iteration_3_merge_below_3/lr_model/lr10/0.1-1_pairwise/lr_input.feat.cnv.tf.0.1-1_pairwise_roc_curve_csv/repeat_10_fold_5_metrics.csv	4	2	lr	(0.1, 1]	TF	F1 at 99% Specificity	0
/scratchc/nrlab/wang04/ulyses_results_iteration/iteration_3_merge_below_3/lr_model/lr10/0.1-1_pairwise/lr_input.feat.cnv.tf.0.1-1_pairwise_roc_curve_csv/repeat_10_fold_5_metrics.csv	4	2	lr	(0.1, 1]	TF	Sensitivity at 95% Specificity	0
/scratchc/nrlab/wang04/ulyses_results_iteration/iteration_3_merge_below_3/lr_model/lr10/0.1-1_pairwise/lr_input.feat.cnv.tf.0.1-1_pairwise_roc_curve_csv/repeat_10_fold_5_metrics.csv	4	2	lr	(0.1, 1]	TF	Accuracy at 95% Specificity	0.475
/scratchc/nrlab/wang04/ulyses_results_iteration/iteration_3_merge_below_3/lr_model/lr10/0.1-1_pairwise/lr_input.feat.cnv.tf.0.1-1_pairwise_roc_curve_csv/repeat_10_fold_5_metrics.csv	4	2	lr	(0.1, 1]	TF	F1 at 95% Specificity	0
/scratchc/nrlab/wang04/ulyses_results_iteration/iteration_3_merge_below_3/lr_model/lr10/0.1-1_pairwise/lr_input.feat.cnv.tf.0.1-1_pairwise_roc_curve_csv/repeat_10_fold_5_metrics.csv	4	3	lr	(0.1, 1]	TF	AUROC	1
/scratchc/nrlab/wang04/ulyses_results_iteration/iteration_3_merge_below_3/lr_model/lr10/0.1-1_pairwise/lr_input.feat.cnv.tf.0.1-1_pairwise_roc_curve_csv/repeat_10_fold_5_metrics.csv	4	3	lr	(0.1, 1]	TF	AUPRC	1
/scratchc/nrlab/wang04/ulyses_results_iteration/iteration_3_merge_below_3/lr_model/lr10/0.1-1_pairwise/lr_input.feat.cnv.tf.0.1-1_pairwise_roc_curve_csv/repeat_10_fold_5_metrics.csv	4	3	lr	(0.1, 1]	TF	Accuracy	1
/scratchc/nrlab/wang04/ulyses_results_iteration/iteration_3_merge_below_3/lr_model/lr10/0.1-1_pairwise/lr_input.feat.cnv.tf.0.1-1_pairwise_roc_curve_csv/repeat_10_fold_5_metrics.csv	4	3	lr	(0.1, 1]	TF	Sensitivity	1
/scratchc/nrlab/wang04/ulyses_results_iteration/iteration_3_merge_below_3/lr_model/lr10/0.1-1_pairwise/lr_input.feat.cnv.tf.0.1-1_pairwise_roc_curve_csv/repeat_10_fold_5_metrics.csv	4	3	lr	(0.1, 1]	TF	Specificity	1
/scratchc/nrlab/wang04/ulyses_results_iteration/iteration_3_merge_below_3/lr_model/lr10/0.1-1_pairwise/lr_input.feat.cnv.tf.0.1-1_pairwise_roc_curve_csv/repeat_10_fold_5_metrics.csv	4	3	lr	(0.1, 1]	TF	F1	1
/scratchc/nrlab/wang04/ulyses_results_iteration/iteration_3_merge_below_3/lr_model/lr10/0.1-1_pairwise/lr_input.feat.cnv.tf.0.1-1_pairwise_roc_curve_csv/repeat_10_fold_5_metrics.csv	4	3	lr	(0.1, 1]	TF	Sensitivity at 99% Specificity	0
/scratchc/nrlab/wang04/ulyses_results_iteration/iteration_3_merge_below_3/lr_model/lr10/0.1-1_pairwise/lr_input.feat.cnv.tf.0.1-1_pairwise_roc_curve_csv/repeat_10_fold_5_metrics.csv	4	3	lr	(0.1, 1]	TF	Accuracy at 99% Specificity	0.495
/scratchc/nrlab/wang04/ulyses_results_iteration/iteration_3_merge_below_3/lr_model/lr10/0.1-1_pairwise/lr_input.feat.cnv.tf.0.1-1_pairwise_roc_curve_csv/repeat_10_fold_5_metrics.csv	4	3	lr	(0.1, 1]	TF	F1 at 99% Specificity	0
/scratchc/nrlab/wang04/ulyses_results_iteration/iteration_3_merge_below_3/lr_model/lr10/0.1-1_pairwise/lr_input.feat.cnv.tf.0.1-1_pairwise_roc_curve_csv/repeat_10_fold_5_metrics.csv	4	3	lr	(0.1, 1]	TF	Sensitivity at 95% Specificity	0
/scratchc/nrlab/wang04/ulyses_results_iteration/iteration_3_merge_below_3/lr_model/lr10/0.1-1_pairwise/lr_input.feat.cnv.tf.0.1-1_pairwise_roc_curve_csv/repeat_10_fold_5_metrics.csv	4	3	lr	(0.1, 1]	TF	Accuracy at 95% Specificity	0.475
/scratchc/nrlab/wang04/ulyses_results_iteration/iteration_3_merge_below_3/lr_model/lr10/0.1-1_pairwise/lr_input.feat.cnv.tf.0.1-1_pairwise_roc_curve_csv/repeat_10_fold_5_metrics.csv	4	3	lr	(0.1, 1]	TF	F1 at 95% Specificity	0
/scratchc/nrlab/wang04/ulyses_results_iteration/iteration_3_merge_below_3/lr_model/lr10/0.1-1_pairwise/lr_input.feat.cnv.tf.0.1-1_pairwise_roc_curve_csv/repeat_10_fold_5_metrics.csv	4	4	lr	(0.1, 1]	TF	AUROC	1
/scratchc/nrlab/wang04/ulyses_results_iteration/iteration_3_merge_below_3/lr_model/lr10/0.1-1_pairwise/lr_input.feat.cnv.tf.0.1-1_pairwise_roc_curve_csv/repeat_10_fold_5_metrics.csv	4	4	lr	(0.1, 1]	TF	AUPRC	1
/scratchc/nrlab/wang04/ulyses_results_iteration/iteration_3_merge_below_3/lr_model/lr10/0.1-1_pairwise/lr_input.feat.cnv.tf.0.1-1_pairwise_roc_curve_csv/repeat_10_fold_5_metrics.csv	4	4	lr	(0.1, 1]	TF	Accuracy	1
/scratchc/nrlab/wang04/ulyses_results_iteration/iteration_3_merge_below_3/lr_model/lr10/0.1-1_pairwise/lr_input.feat.cnv.tf.0.1-1_pairwise_roc_curve_csv/repeat_10_fold_5_metrics.csv	4	4	lr	(0.1, 1]	TF	Sensitivity	1
/scratchc/nrlab/wang04/ulyses_results_iteration/iteration_3_merge_below_3/lr_model/lr10/0.1-1_pairwise/lr_input.feat.cnv.tf.0.1-1_pairwise_roc_curve_csv/repeat_10_fold_5_metrics.csv	4	4	lr	(0.1, 1]	TF	Specificity	1
/scratchc/nrlab/wang04/ulyses_results_iteration/iteration_3_merge_below_3/lr_model/lr10/0.1-1_pairwise/lr_input.feat.cnv.tf.0.1-1_pairwise_roc_curve_csv/repeat_10_fold_5_metrics.csv	4	4	lr	(0.1, 1]	TF	F1	1
/scratchc/nrlab/wang04/ulyses_results_iteration/iteration_3_merge_below_3/lr_model/lr10/0.1-1_pairwise/lr_input.feat.cnv.tf.0.1-1_pairwise_roc_curve_csv/repeat_10_fold_5_metrics.csv	4	4	lr	(0.1, 1]	TF	Sensitivity at 99% Specificity	0
/scratchc/nrlab/wang04/ulyses_results_iteration/iteration_3_merge_below_3/lr_model/lr10/0.1-1_pairwise/lr_input.feat.cnv.tf.0.1-1_pairwise_roc_curve_csv/repeat_10_fold_5_metrics.csv	4	4	lr	(0.1, 1]	TF	Accuracy at 99% Specificity	0.495
/scratchc/nrlab/wang04/ulyses_results_iteration/iteration_3_merge_below_3/lr_model/lr10/0.1-1_pairwise/lr_input.feat.cnv.tf.0.1-1_pairwise_roc_curve_csv/repeat_10_fold_5_metrics.csv	4	4	lr	(0.1, 1]	TF	F1 at 99% Specificity	0
/scratchc/nrlab/wang04/ulyses_results_iteration/iteration_3_merge_below_3/lr_model/lr10/0.1-1_pairwise/lr_input.feat.cnv.tf.0.1-1_pairwise_roc_curve_csv/repeat_10_fold_5_metrics.csv	4	4	lr	(0.1, 1]	TF	Sensitivity at 95% Specificity	0
/scratchc/nrlab/wang04/ulyses_results_iteration/iteration_3_merge_below_3/lr_model/lr10/0.1-1_pairwise/lr_input.feat.cnv.tf.0.1-1_pairwise_roc_curve_csv/repeat_10_fold_5_metrics.csv	4	4	lr	(0.1, 1]	TF	Accuracy at 95% Specificity	0.475
/scratchc/nrlab/wang04/ulyses_results_iteration/iteration_3_merge_below_3/lr_model/lr10/0.1-1_pairwise/lr_input.feat.cnv.tf.0.1-1_pairwise_roc_curve_csv/repeat_10_fold_5_metrics.csv	4	4	lr	(0.1, 1]	TF	F1 at 95% Specificity	0
/scratchc/nrlab/wang04/ulyses_results_iteration/iteration_3_merge_below_3/lr_model/lr10/0.1-1_pairwise/lr_input.feat.cnv.tf.0.1-1_pairwise_roc_curve_csv/repeat_10_fold_5_metrics.csv	4	5	lr	(0.1, 1]	TF	AUROC	1
/scratchc/nrlab/wang04/ulyses_results_iteration/iteration_3_merge_below_3/lr_model/lr10/0.1-1_pairwise/lr_input.feat.cnv.tf.0.1-1_pairwise_roc_curve_csv/repeat_10_fold_5_metrics.csv	4	5	lr	(0.1, 1]	TF	AUPRC	1
/scratchc/nrlab/wang04/ulyses_results_iteration/iteration_3_merge_below_3/lr_model/lr10/0.1-1_pairwise/lr_input.feat.cnv.tf.0.1-1_pairwise_roc_curve_csv/repeat_10_fold_5_metrics.csv	4	5	lr	(0.1, 1]	TF	Accuracy	1
/scratchc/nrlab/wang04/ulyses_results_iteration/iteration_3_merge_below_3/lr_model/lr10/0.1-1_pairwise/lr_input.feat.cnv.tf.0.1-1_pairwise_roc_curve_csv/repeat_10_fold_5_metrics.csv	4	5	lr	(0.1, 1]	TF	Sensitivity	1
/scratchc/nrlab/wang04/ulyses_results_iteration/iteration_3_merge_below_3/lr_model/lr10/0.1-1_pairwise/lr_input.feat.cnv.tf.0.1-1_pairwise_roc_curve_csv/repeat_10_fold_5_metrics.csv	4	5	lr	(0.1, 1]	TF	Specificity	1
/scratchc/nrlab/wang04/ulyses_results_iteration/iteration_3_merge_below_3/lr_model/lr10/0.1-1_pairwise/lr_input.feat.cnv.tf.0.1-1_pairwise_roc_curve_csv/repeat_10_fold_5_metrics.csv	4	5	lr	(0.1, 1]	TF	F1	1
/scratchc/nrlab/wang04/ulyses_results_iteration/iteration_3_merge_below_3/lr_model/lr10/0.1-1_pairwise/lr_input.feat.cnv.tf.0.1-1_pairwise_roc_curve_csv/repeat_10_fold_5_metrics.csv	4	5	lr	(0.1, 1]	TF	Sensitivity at 99% Specificity	0
/scratchc/nrlab/wang04/ulyses_results_iteration/iteration_3_merge_below_3/lr_model/lr10/0.1-1_pairwise/lr_input.feat.cnv.tf.0.1-1_pairwise_roc_curve_csv/repeat_10_fold_5_metrics.csv	4	5	lr	(0.1, 1]	TF	Accuracy at 99% Specificity	0.495
/scratchc/nrlab/wang04/ulyses_results_iteration/iteration_3_merge_below_3/lr_model/lr10/0.1-1_pairwise/lr_input.feat.cnv.tf.0.1-1_pairwise_roc_curve_csv/repeat_10_fold_5_metrics.csv	4	5	lr	(0.1, 1]	TF	F1 at 99% Specificity	0
/scratchc/nrlab/wang04/ulyses_results_iteration/iteration_3_merge_below_3/lr_model/lr10/0.1-1_pairwise/lr_input.feat.cnv.tf.0.1-1_pairwise_roc_curve_csv/repeat_10_fold_5_metrics.csv	4	5	lr	(0.1, 1]	TF	Sensitivity at 95% Specificity	0
/scratchc/nrlab/wang04/ulyses_results_iteration/iteration_3_merge_below_3/lr_model/lr10/0.1-1_pairwise/lr_input.feat.cnv.tf.0.1-1_pairwise_roc_curve_csv/repeat_10_fold_5_metrics.csv	4	5	lr	(0.1, 1]	TF	Accuracy at 95% Specificity	0.475
/scratchc/nrlab/wang04/ulyses_results_iteration/iteration_3_merge_below_3/lr_model/lr10/0.1-1_pairwise/lr_input.feat.cnv.tf.0.1-1_pairwise_roc_curve_csv/repeat_10_fold_5_metrics.csv	4	5	lr	(0.1, 1]	TF	F1 at 95% Specificity	0
/scratchc/nrlab/wang04/ulyses_results_iteration/iteration_3_merge_below_3/lr_model/lr10/0.1-1_pairwise/lr_input.feat.cnv.tf.0.1-1_pairwise_roc_curve_csv/repeat_10_fold_5_metrics.csv	5	1	lr	(0.1, 1]	TF	AUROC	1
/scratchc/nrlab/wang04/ulyses_results_iteration/iteration_3_merge_below_3/lr_model/lr10/0.1-1_pairwise/lr_input.feat.cnv.tf.0.1-1_pairwise_roc_curve_csv/repeat_10_fold_5_metrics.csv	5	1	lr	(0.1, 1]	TF	AUPRC	1
/scratchc/nrlab/wang04/ulyses_results_iteration/iteration_3_merge_below_3/lr_model/lr10/0.1-1_pairwise/lr_input.feat.cnv.tf.0.1-1_pairwise_roc_curve_csv/repeat_10_fold_5_metrics.csv	5	1	lr	(0.1, 1]	TF	Accuracy	1
/scratchc/nrlab/wang04/ulyses_results_iteration/iteration_3_merge_below_3/lr_model/lr10/0.1-1_pairwise/lr_input.feat.cnv.tf.0.1-1_pairwise_roc_curve_csv/repeat_10_fold_5_metrics.csv	5	1	lr	(0.1, 1]	TF	Sensitivity	1
/scratchc/nrlab/wang04/ulyses_results_iteration/iteration_3_merge_below_3/lr_model/lr10/0.1-1_pairwise/lr_input.feat.cnv.tf.0.1-1_pairwise_roc_curve_csv/repeat_10_fold_5_metrics.csv	5	1	lr	(0.1, 1]	TF	Specificity	1
/scratchc/nrlab/wang04/ulyses_results_iteration/iteration_3_merge_below_3/lr_model/lr10/0.1-1_pairwise/lr_input.feat.cnv.tf.0.1-1_pairwise_roc_curve_csv/repeat_10_fold_5_metrics.csv	5	1	lr	(0.1, 1]	TF	F1	1
/scratchc/nrlab/wang04/ulyses_results_iteration/iteration_3_merge_below_3/lr_model/lr10/0.1-1_pairwise/lr_input.feat.cnv.tf.0.1-1_pairwise_roc_curve_csv/repeat_10_fold_5_metrics.csv	5	1	lr	(0.1, 1]	TF	Sensitivity at 99% Specificity	0
/scratchc/nrlab/wang04/ulyses_results_iteration/iteration_3_merge_below_3/lr_model/lr10/0.1-1_pairwise/lr_input.feat.cnv.tf.0.1-1_pairwise_roc_curve_csv/repeat_10_fold_5_metrics.csv	5	1	lr	(0.1, 1]	TF	Accuracy at 99% Specificity	0.495
/scratchc/nrlab/wang04/ulyses_results_iteration/iteration_3_merge_below_3/lr_model/lr10/0.1-1_pairwise/lr_input.feat.cnv.tf.0.1-1_pairwise_roc_curve_csv/repeat_10_fold_5_metrics.csv	5	1	lr	(0.1, 1]	TF	F1 at 99% Specificity	0
/scratchc/nrlab/wang04/ulyses_results_iteration/iteration_3_merge_below_3/lr_model/lr10/0.1-1_pairwise/lr_input.feat.cnv.tf.0.1-1_pairwise_roc_curve_csv/repeat_10_fold_5_metrics.csv	5	1	lr	(0.1, 1]	TF	Sensitivity at 95% Specificity	0
/scratchc/nrlab/wang04/ulyses_results_iteration/iteration_3_merge_below_3/lr_model/lr10/0.1-1_pairwise/lr_input.feat.cnv.tf.0.1-1_pairwise_roc_curve_csv/repeat_10_fold_5_metrics.csv	5	1	lr	(0.1, 1]	TF	Accuracy at 95% Specificity	0.475
/scratchc/nrlab/wang04/ulyses_results_iteration/iteration_3_merge_below_3/lr_model/lr10/0.1-1_pairwise/lr_input.feat.cnv.tf.0.1-1_pairwise_roc_curve_csv/repeat_10_fold_5_metrics.csv	5	1	lr	(0.1, 1]	TF	F1 at 95% Specificity	0
/scratchc/nrlab/wang04/ulyses_results_iteration/iteration_3_merge_below_3/lr_model/lr10/0.1-1_pairwise/lr_input.feat.cnv.tf.0.1-1_pairwise_roc_curve_csv/repeat_10_fold_5_metrics.csv	5	2	lr	(0.1, 1]	TF	AUROC	1
/scratchc/nrlab/wang04/ulyses_results_iteration/iteration_3_merge_below_3/lr_model/lr10/0.1-1_pairwise/lr_input.feat.cnv.tf.0.1-1_pairwise_roc_curve_csv/repeat_10_fold_5_metrics.csv	5	2	lr	(0.1, 1]	TF	AUPRC	1
/scratchc/nrlab/wang04/ulyses_results_iteration/iteration_3_merge_below_3/lr_model/lr10/0.1-1_pairwise/lr_input.feat.cnv.tf.0.1-1_pairwise_roc_curve_csv/repeat_10_fold_5_metrics.csv	5	2	lr	(0.1, 1]	TF	Accuracy	1
/scratchc/nrlab/wang04/ulyses_results_iteration/iteration_3_merge_below_3/lr_model/lr10/0.1-1_pairwise/lr_input.feat.cnv.tf.0.1-1_pairwise_roc_curve_csv/repeat_10_fold_5_metrics.csv	5	2	lr	(0.1, 1]	TF	Sensitivity	1
/scratchc/nrlab/wang04/ulyses_results_iteration/iteration_3_merge_below_3/lr_model/lr10/0.1-1_pairwise/lr_input.feat.cnv.tf.0.1-1_pairwise_roc_curve_csv/repeat_10_fold_5_metrics.csv	5	2	lr	(0.1, 1]	TF	Specificity	1
/scratchc/nrlab/wang04/ulyses_results_iteration/iteration_3_merge_below_3/lr_model/lr10/0.1-1_pairwise/lr_input.feat.cnv.tf.0.1-1_pairwise_roc_curve_csv/repeat_10_fold_5_metrics.csv	5	2	lr	(0.1, 1]	TF	F1	1
/scratchc/nrlab/wang04/ulyses_results_iteration/iteration_3_merge_below_3/lr_model/lr10/0.1-1_pairwise/lr_input.feat.cnv.tf.0.1-1_pairwise_roc_curve_csv/repeat_10_fold_5_metrics.csv	5	2	lr	(0.1, 1]	TF	Sensitivity at 99% Specificity	0
/scratchc/nrlab/wang04/ulyses_results_iteration/iteration_3_merge_below_3/lr_model/lr10/0.1-1_pairwise/lr_input.feat.cnv.tf.0.1-1_pairwise_roc_curve_csv/repeat_10_fold_5_metrics.csv	5	2	lr	(0.1, 1]	TF	Accuracy at 99% Specificity	0.495
/scratchc/nrlab/wang04/ulyses_results_iteration/iteration_3_merge_below_3/lr_model/lr10/0.1-1_pairwise/lr_input.feat.cnv.tf.0.1-1_pairwise_roc_curve_csv/repeat_10_fold_5_metrics.csv	5	2	lr	(0.1, 1]	TF	F1 at 99% Specificity	0
/scratchc/nrlab/wang04/ulyses_results_iteration/iteration_3_merge_below_3/lr_model/lr10/0.1-1_pairwise/lr_input.feat.cnv.tf.0.1-1_pairwise_roc_curve_csv/repeat_10_fold_5_metrics.csv	5	2	lr	(0.1, 1]	TF	Sensitivity at 95% Specificity	0
/scratchc/nrlab/wang04/ulyses_results_iteration/iteration_3_merge_below_3/lr_model/lr10/0.1-1_pairwise/lr_input.feat.cnv.tf.0.1-1_pairwise_roc_curve_csv/repeat_10_fold_5_metrics.csv	5	2	lr	(0.1, 1]	TF	Accuracy at 95% Specificity	0.475
/scratchc/nrlab/wang04/ulyses_results_iteration/iteration_3_merge_below_3/lr_model/lr10/0.1-1_pairwise/lr_input.feat.cnv.tf.0.1-1_pairwise_roc_curve_csv/repeat_10_fold_5_metrics.csv	5	2	lr	(0.1, 1]	TF	F1 at 95% Specificity	0
/scratchc/nrlab/wang04/ulyses_results_iteration/iteration_3_merge_below_3/lr_model/lr10/0.1-1_pairwise/lr_input.feat.cnv.tf.0.1-1_pairwise_roc_curve_csv/repeat_10_fold_5_metrics.csv	5	3	lr	(0.1, 1]	TF	AUROC	1
/scratchc/nrlab/wang04/ulyses_results_iteration/iteration_3_merge_below_3/lr_model/lr10/0.1-1_pairwise/lr_input.feat.cnv.tf.0.1-1_pairwise_roc_curve_csv/repeat_10_fold_5_metrics.csv	5	3	lr	(0.1, 1]	TF	AUPRC	1
/scratchc/nrlab/wang04/ulyses_results_iteration/iteration_3_merge_below_3/lr_model/lr10/0.1-1_pairwise/lr_input.feat.cnv.tf.0.1-1_pairwise_roc_curve_csv/repeat_10_fold_5_metrics.csv	5	3	lr	(0.1, 1]	TF	Accuracy	1
/scratchc/nrlab/wang04/ulyses_results_iteration/iteration_3_merge_below_3/lr_model/lr10/0.1-1_pairwise/lr_input.feat.cnv.tf.0.1-1_pairwise_roc_curve_csv/repeat_10_fold_5_metrics.csv	5	3	lr	(0.1, 1]	TF	Sensitivity	1
/scratchc/nrlab/wang04/ulyses_results_iteration/iteration_3_merge_below_3/lr_model/lr10/0.1-1_pairwise/lr_input.feat.cnv.tf.0.1-1_pairwise_roc_curve_csv/repeat_10_fold_5_metrics.csv	5	3	lr	(0.1, 1]	TF	Specificity	1
/scratchc/nrlab/wang04/ulyses_results_iteration/iteration_3_merge_below_3/lr_model/lr10/0.1-1_pairwise/lr_input.feat.cnv.tf.0.1-1_pairwise_roc_curve_csv/repeat_10_fold_5_metrics.csv	5	3	lr	(0.1, 1]	TF	F1	1
/scratchc/nrlab/wang04/ulyses_results_iteration/iteration_3_merge_below_3/lr_model/lr10/0.1-1_pairwise/lr_input.feat.cnv.tf.0.1-1_pairwise_roc_curve_csv/repeat_10_fold_5_metrics.csv	5	3	lr	(0.1, 1]	TF	Sensitivity at 99% Specificity	0
/scratchc/nrlab/wang04/ulyses_results_iteration/iteration_3_merge_below_3/lr_model/lr10/0.1-1_pairwise/lr_input.feat.cnv.tf.0.1-1_pairwise_roc_curve_csv/repeat_10_fold_5_metrics.csv	5	3	lr	(0.1, 1]	TF	Accuracy at 99% Specificity	0.495
/scratchc/nrlab/wang04/ulyses_results_iteration/iteration_3_merge_below_3/lr_model/lr10/0.1-1_pairwise/lr_input.feat.cnv.tf.0.1-1_pairwise_roc_curve_csv/repeat_10_fold_5_metrics.csv	5	3	lr	(0.1, 1]	TF	F1 at 99% Specificity	0
/scratchc/nrlab/wang04/ulyses_results_iteration/iteration_3_merge_below_3/lr_model/lr10/0.1-1_pairwise/lr_input.feat.cnv.tf.0.1-1_pairwise_roc_curve_csv/repeat_10_fold_5_metrics.csv	5	3	lr	(0.1, 1]	TF	Sensitivity at 95% Specificity	0
/scratchc/nrlab/wang04/ulyses_results_iteration/iteration_3_merge_below_3/lr_model/lr10/0.1-1_pairwise/lr_input.feat.cnv.tf.0.1-1_pairwise_roc_curve_csv/repeat_10_fold_5_metrics.csv	5	3	lr	(0.1, 1]	TF	Accuracy at 95% Specificity	0.475
/scratchc/nrlab/wang04/ulyses_results_iteration/iteration_3_merge_below_3/lr_model/lr10/0.1-1_pairwise/lr_input.feat.cnv.tf.0.1-1_pairwise_roc_curve_csv/repeat_10_fold_5_metrics.csv	5	3	lr	(0.1, 1]	TF	F1 at 95% Specificity	0
/scratchc/nrlab/wang04/ulyses_results_iteration/iteration_3_merge_below_3/lr_model/lr10/0.1-1_pairwise/lr_input.feat.cnv.tf.0.1-1_pairwise_roc_curve_csv/repeat_10_fold_5_metrics.csv	5	4	lr	(0.1, 1]	TF	AUROC	1
/scratchc/nrlab/wang04/ulyses_results_iteration/iteration_3_merge_below_3/lr_model/lr10/0.1-1_pairwise/lr_input.feat.cnv.tf.0.1-1_pairwise_roc_curve_csv/repeat_10_fold_5_metrics.csv	5	4	lr	(0.1, 1]	TF	AUPRC	1
/scratchc/nrlab/wang04/ulyses_results_iteration/iteration_3_merge_below_3/lr_model/lr10/0.1-1_pairwise/lr_input.feat.cnv.tf.0.1-1_pairwise_roc_curve_csv/repeat_10_fold_5_metrics.csv	5	4	lr	(0.1, 1]	TF	Accuracy	1
/scratchc/nrlab/wang04/ulyses_results_iteration/iteration_3_merge_below_3/lr_model/lr10/0.1-1_pairwise/lr_input.feat.cnv.tf.0.1-1_pairwise_roc_curve_csv/repeat_10_fold_5_metrics.csv	5	4	lr	(0.1, 1]	TF	Sensitivity	1
/scratchc/nrlab/wang04/ulyses_results_iteration/iteration_3_merge_below_3/lr_model/lr10/0.1-1_pairwise/lr_input.feat.cnv.tf.0.1-1_pairwise_roc_curve_csv/repeat_10_fold_5_metrics.csv	5	4	lr	(0.1, 1]	TF	Specificity	1
/scratchc/nrlab/wang04/ulyses_results_iteration/iteration_3_merge_below_3/lr_model/lr10/0.1-1_pairwise/lr_input.feat.cnv.tf.0.1-1_pairwise_roc_curve_csv/repeat_10_fold_5_metrics.csv	5	4	lr	(0.1, 1]	TF	F1	1
/scratchc/nrlab/wang04/ulyses_results_iteration/iteration_3_merge_below_3/lr_model/lr10/0.1-1_pairwise/lr_input.feat.cnv.tf.0.1-1_pairwise_roc_curve_csv/repeat_10_fold_5_metrics.csv	5	4	lr	(0.1, 1]	TF	Sensitivity at 99% Specificity	0
/scratchc/nrlab/wang04/ulyses_results_iteration/iteration_3_merge_below_3/lr_model/lr10/0.1-1_pairwise/lr_input.feat.cnv.tf.0.1-1_pairwise_roc_curve_csv/repeat_10_fold_5_metrics.csv	5	4	lr	(0.1, 1]	TF	Accuracy at 99% Specificity	0.495
/scratchc/nrlab/wang04/ulyses_results_iteration/iteration_3_merge_below_3/lr_model/lr10/0.1-1_pairwise/lr_input.feat.cnv.tf.0.1-1_pairwise_roc_curve_csv/repeat_10_fold_5_metrics.csv	5	4	lr	(0.1, 1]	TF	F1 at 99% Specificity	0
/scratchc/nrlab/wang04/ulyses_results_iteration/iteration_3_merge_below_3/lr_model/lr10/0.1-1_pairwise/lr_input.feat.cnv.tf.0.1-1_pairwise_roc_curve_csv/repeat_10_fold_5_metrics.csv	5	4	lr	(0.1, 1]	TF	Sensitivity at 95% Specificity	0
/scratchc/nrlab/wang04/ulyses_results_iteration/iteration_3_merge_below_3/lr_model/lr10/0.1-1_pairwise/lr_input.feat.cnv.tf.0.1-1_pairwise_roc_curve_csv/repeat_10_fold_5_metrics.csv	5	4	lr	(0.1, 1]	TF	Accuracy at 95% Specificity	0.475
/scratchc/nrlab/wang04/ulyses_results_iteration/iteration_3_merge_below_3/lr_model/lr10/0.1-1_pairwise/lr_input.feat.cnv.tf.0.1-1_pairwise_roc_curve_csv/repeat_10_fold_5_metrics.csv	5	4	lr	(0.1, 1]	TF	F1 at 95% Specificity	0
/scratchc/nrlab/wang04/ulyses_results_iteration/iteration_3_merge_below_3/lr_model/lr10/0.1-1_pairwise/lr_input.feat.cnv.tf.0.1-1_pairwise_roc_curve_csv/repeat_10_fold_5_metrics.csv	5	5	lr	(0.1, 1]	TF	AUROC	1
/scratchc/nrlab/wang04/ulyses_results_iteration/iteration_3_merge_below_3/lr_model/lr10/0.1-1_pairwise/lr_input.feat.cnv.tf.0.1-1_pairwise_roc_curve_csv/repeat_10_fold_5_metrics.csv	5	5	lr	(0.1, 1]	TF	AUPRC	1
/scratchc/nrlab/wang04/ulyses_results_iteration/iteration_3_merge_below_3/lr_model/lr10/0.1-1_pairwise/lr_input.feat.cnv.tf.0.1-1_pairwise_roc_curve_csv/repeat_10_fold_5_metrics.csv	5	5	lr	(0.1, 1]	TF	Accuracy	1
/scratchc/nrlab/wang04/ulyses_results_iteration/iteration_3_merge_below_3/lr_model/lr10/0.1-1_pairwise/lr_input.feat.cnv.tf.0.1-1_pairwise_roc_curve_csv/repeat_10_fold_5_metrics.csv	5	5	lr	(0.1, 1]	TF	Sensitivity	1
/scratchc/nrlab/wang04/ulyses_results_iteration/iteration_3_merge_below_3/lr_model/lr10/0.1-1_pairwise/lr_input.feat.cnv.tf.0.1-1_pairwise_roc_curve_csv/repeat_10_fold_5_metrics.csv	5	5	lr	(0.1, 1]	TF	Specificity	1
/scratchc/nrlab/wang04/ulyses_results_iteration/iteration_3_merge_below_3/lr_model/lr10/0.1-1_pairwise/lr_input.feat.cnv.tf.0.1-1_pairwise_roc_curve_csv/repeat_10_fold_5_metrics.csv	5	5	lr	(0.1, 1]	TF	F1	1
/scratchc/nrlab/wang04/ulyses_results_iteration/iteration_3_merge_below_3/lr_model/lr10/0.1-1_pairwise/lr_input.feat.cnv.tf.0.1-1_pairwise_roc_curve_csv/repeat_10_fold_5_metrics.csv	5	5	lr	(0.1, 1]	TF	Sensitivity at 99% Specificity	0
/scratchc/nrlab/wang04/ulyses_results_iteration/iteration_3_merge_below_3/lr_model/lr10/0.1-1_pairwise/lr_input.feat.cnv.tf.0.1-1_pairwise_roc_curve_csv/repeat_10_fold_5_metrics.csv	5	5	lr	(0.1, 1]	TF	Accuracy at 99% Specificity	0.495
/scratchc/nrlab/wang04/ulyses_results_iteration/iteration_3_merge_below_3/lr_model/lr10/0.1-1_pairwise/lr_input.feat.cnv.tf.0.1-1_pairwise_roc_curve_csv/repeat_10_fold_5_metrics.csv	5	5	lr	(0.1, 1]	TF	F1 at 99% Specificity	0
/scratchc/nrlab/wang04/ulyses_results_iteration/iteration_3_merge_below_3/lr_model/lr10/0.1-1_pairwise/lr_input.feat.cnv.tf.0.1-1_pairwise_roc_curve_csv/repeat_10_fold_5_metrics.csv	5	5	lr	(0.1, 1]	TF	Sensitivity at 95% Specificity	0
/scratchc/nrlab/wang04/ulyses_results_iteration/iteration_3_merge_below_3/lr_model/lr10/0.1-1_pairwise/lr_input.feat.cnv.tf.0.1-1_pairwise_roc_curve_csv/repeat_10_fold_5_metrics.csv	5	5	lr	(0.1, 1]	TF	Accuracy at 95% Specificity	0.475
/scratchc/nrlab/wang04/ulyses_results_iteration/iteration_3_merge_below_3/lr_model/lr10/0.1-1_pairwise/lr_input.feat.cnv.tf.0.1-1_pairwise_roc_curve_csv/repeat_10_fold_5_metrics.csv	5	5	lr	(0.1, 1]	TF	F1 at 95% Specificity	0
/scratchc/nrlab/wang04/ulyses_results_iteration/iteration_3_merge_below_3/lr_model/lr10/0.1-1_pairwise/lr_input.feat.cnv.tf.0.1-1_pairwise_roc_curve_csv/repeat_10_fold_5_metrics.csv	6	1	lr	(0.1, 1]	TF	AUROC	1
/scratchc/nrlab/wang04/ulyses_results_iteration/iteration_3_merge_below_3/lr_model/lr10/0.1-1_pairwise/lr_input.feat.cnv.tf.0.1-1_pairwise_roc_curve_csv/repeat_10_fold_5_metrics.csv	6	1	lr	(0.1, 1]	TF	AUPRC	1
/scratchc/nrlab/wang04/ulyses_results_iteration/iteration_3_merge_below_3/lr_model/lr10/0.1-1_pairwise/lr_input.feat.cnv.tf.0.1-1_pairwise_roc_curve_csv/repeat_10_fold_5_metrics.csv	6	1	lr	(0.1, 1]	TF	Accuracy	1
/scratchc/nrlab/wang04/ulyses_results_iteration/iteration_3_merge_below_3/lr_model/lr10/0.1-1_pairwise/lr_input.feat.cnv.tf.0.1-1_pairwise_roc_curve_csv/repeat_10_fold_5_metrics.csv	6	1	lr	(0.1, 1]	TF	Sensitivity	1
/scratchc/nrlab/wang04/ulyses_results_iteration/iteration_3_merge_below_3/lr_model/lr10/0.1-1_pairwise/lr_input.feat.cnv.tf.0.1-1_pairwise_roc_curve_csv/repeat_10_fold_5_metrics.csv	6	1	lr	(0.1, 1]	TF	Specificity	1
/scratchc/nrlab/wang04/ulyses_results_iteration/iteration_3_merge_below_3/lr_model/lr10/0.1-1_pairwise/lr_input.feat.cnv.tf.0.1-1_pairwise_roc_curve_csv/repeat_10_fold_5_metrics.csv	6	1	lr	(0.1, 1]	TF	F1	1
/scratchc/nrlab/wang04/ulyses_results_iteration/iteration_3_merge_below_3/lr_model/lr10/0.1-1_pairwise/lr_input.feat.cnv.tf.0.1-1_pairwise_roc_curve_csv/repeat_10_fold_5_metrics.csv	6	1	lr	(0.1, 1]	TF	Sensitivity at 99% Specificity	0
/scratchc/nrlab/wang04/ulyses_results_iteration/iteration_3_merge_below_3/lr_model/lr10/0.1-1_pairwise/lr_input.feat.cnv.tf.0.1-1_pairwise_roc_curve_csv/repeat_10_fold_5_metrics.csv	6	1	lr	(0.1, 1]	TF	Accuracy at 99% Specificity	0.495
/scratchc/nrlab/wang04/ulyses_results_iteration/iteration_3_merge_below_3/lr_model/lr10/0.1-1_pairwise/lr_input.feat.cnv.tf.0.1-1_pairwise_roc_curve_csv/repeat_10_fold_5_metrics.csv	6	1	lr	(0.1, 1]	TF	F1 at 99% Specificity	0
/scratchc/nrlab/wang04/ulyses_results_iteration/iteration_3_merge_below_3/lr_model/lr10/0.1-1_pairwise/lr_input.feat.cnv.tf.0.1-1_pairwise_roc_curve_csv/repeat_10_fold_5_metrics.csv	6	1	lr	(0.1, 1]	TF	Sensitivity at 95% Specificity	0
/scratchc/nrlab/wang04/ulyses_results_iteration/iteration_3_merge_below_3/lr_model/lr10/0.1-1_pairwise/lr_input.feat.cnv.tf.0.1-1_pairwise_roc_curve_csv/repeat_10_fold_5_metrics.csv	6	1	lr	(0.1, 1]	TF	Accuracy at 95% Specificity	0.475
/scratchc/nrlab/wang04/ulyses_results_iteration/iteration_3_merge_below_3/lr_model/lr10/0.1-1_pairwise/lr_input.feat.cnv.tf.0.1-1_pairwise_roc_curve_csv/repeat_10_fold_5_metrics.csv	6	1	lr	(0.1, 1]	TF	F1 at 95% Specificity	0
/scratchc/nrlab/wang04/ulyses_results_iteration/iteration_3_merge_below_3/lr_model/lr10/0.1-1_pairwise/lr_input.feat.cnv.tf.0.1-1_pairwise_roc_curve_csv/repeat_10_fold_5_metrics.csv	6	2	lr	(0.1, 1]	TF	AUROC	1
/scratchc/nrlab/wang04/ulyses_results_iteration/iteration_3_merge_below_3/lr_model/lr10/0.1-1_pairwise/lr_input.feat.cnv.tf.0.1-1_pairwise_roc_curve_csv/repeat_10_fold_5_metrics.csv	6	2	lr	(0.1, 1]	TF	AUPRC	1
/scratchc/nrlab/wang04/ulyses_results_iteration/iteration_3_merge_below_3/lr_model/lr10/0.1-1_pairwise/lr_input.feat.cnv.tf.0.1-1_pairwise_roc_curve_csv/repeat_10_fold_5_metrics.csv	6	2	lr	(0.1, 1]	TF	Accuracy	1
/scratchc/nrlab/wang04/ulyses_results_iteration/iteration_3_merge_below_3/lr_model/lr10/0.1-1_pairwise/lr_input.feat.cnv.tf.0.1-1_pairwise_roc_curve_csv/repeat_10_fold_5_metrics.csv	6	2	lr	(0.1, 1]	TF	Sensitivity	1
/scratchc/nrlab/wang04/ulyses_results_iteration/iteration_3_merge_below_3/lr_model/lr10/0.1-1_pairwise/lr_input.feat.cnv.tf.0.1-1_pairwise_roc_curve_csv/repeat_10_fold_5_metrics.csv	6	2	lr	(0.1, 1]	TF	Specificity	1
/scratchc/nrlab/wang04/ulyses_results_iteration/iteration_3_merge_below_3/lr_model/lr10/0.1-1_pairwise/lr_input.feat.cnv.tf.0.1-1_pairwise_roc_curve_csv/repeat_10_fold_5_metrics.csv	6	2	lr	(0.1, 1]	TF	F1	1
/scratchc/nrlab/wang04/ulyses_results_iteration/iteration_3_merge_below_3/lr_model/lr10/0.1-1_pairwise/lr_input.feat.cnv.tf.0.1-1_pairwise_roc_curve_csv/repeat_10_fold_5_metrics.csv	6	2	lr	(0.1, 1]	TF	Sensitivity at 99% Specificity	0
/scratchc/nrlab/wang04/ulyses_results_iteration/iteration_3_merge_below_3/lr_model/lr10/0.1-1_pairwise/lr_input.feat.cnv.tf.0.1-1_pairwise_roc_curve_csv/repeat_10_fold_5_metrics.csv	6	2	lr	(0.1, 1]	TF	Accuracy at 99% Specificity	0.495
/scratchc/nrlab/wang04/ulyses_results_iteration/iteration_3_merge_below_3/lr_model/lr10/0.1-1_pairwise/lr_input.feat.cnv.tf.0.1-1_pairwise_roc_curve_csv/repeat_10_fold_5_metrics.csv	6	2	lr	(0.1, 1]	TF	F1 at 99% Specificity	0
/scratchc/nrlab/wang04/ulyses_results_iteration/iteration_3_merge_below_3/lr_model/lr10/0.1-1_pairwise/lr_input.feat.cnv.tf.0.1-1_pairwise_roc_curve_csv/repeat_10_fold_5_metrics.csv	6	2	lr	(0.1, 1]	TF	Sensitivity at 95% Specificity	0
/scratchc/nrlab/wang04/ulyses_results_iteration/iteration_3_merge_below_3/lr_model/lr10/0.1-1_pairwise/lr_input.feat.cnv.tf.0.1-1_pairwise_roc_curve_csv/repeat_10_fold_5_metrics.csv	6	2	lr	(0.1, 1]	TF	Accuracy at 95% Specificity	0.475
/scratchc/nrlab/wang04/ulyses_results_iteration/iteration_3_merge_below_3/lr_model/lr10/0.1-1_pairwise/lr_input.feat.cnv.tf.0.1-1_pairwise_roc_curve_csv/repeat_10_fold_5_metrics.csv	6	2	lr	(0.1, 1]	TF	F1 at 95% Specificity	0
/scratchc/nrlab/wang04/ulyses_results_iteration/iteration_3_merge_below_3/lr_model/lr10/0.1-1_pairwise/lr_input.feat.cnv.tf.0.1-1_pairwise_roc_curve_csv/repeat_10_fold_5_metrics.csv	6	3	lr	(0.1, 1]	TF	AUROC	1
/scratchc/nrlab/wang04/ulyses_results_iteration/iteration_3_merge_below_3/lr_model/lr10/0.1-1_pairwise/lr_input.feat.cnv.tf.0.1-1_pairwise_roc_curve_csv/repeat_10_fold_5_metrics.csv	6	3	lr	(0.1, 1]	TF	AUPRC	1
/scratchc/nrlab/wang04/ulyses_results_iteration/iteration_3_merge_below_3/lr_model/lr10/0.1-1_pairwise/lr_input.feat.cnv.tf.0.1-1_pairwise_roc_curve_csv/repeat_10_fold_5_metrics.csv	6	3	lr	(0.1, 1]	TF	Accuracy	1
/scratchc/nrlab/wang04/ulyses_results_iteration/iteration_3_merge_below_3/lr_model/lr10/0.1-1_pairwise/lr_input.feat.cnv.tf.0.1-1_pairwise_roc_curve_csv/repeat_10_fold_5_metrics.csv	6	3	lr	(0.1, 1]	TF	Sensitivity	1
/scratchc/nrlab/wang04/ulyses_results_iteration/iteration_3_merge_below_3/lr_model/lr10/0.1-1_pairwise/lr_input.feat.cnv.tf.0.1-1_pairwise_roc_curve_csv/repeat_10_fold_5_metrics.csv	6	3	lr	(0.1, 1]	TF	Specificity	1
/scratchc/nrlab/wang04/ulyses_results_iteration/iteration_3_merge_below_3/lr_model/lr10/0.1-1_pairwise/lr_input.feat.cnv.tf.0.1-1_pairwise_roc_curve_csv/repeat_10_fold_5_metrics.csv	6	3	lr	(0.1, 1]	TF	F1	1
/scratchc/nrlab/wang04/ulyses_results_iteration/iteration_3_merge_below_3/lr_model/lr10/0.1-1_pairwise/lr_input.feat.cnv.tf.0.1-1_pairwise_roc_curve_csv/repeat_10_fold_5_metrics.csv	6	3	lr	(0.1, 1]	TF	Sensitivity at 99% Specificity	0
/scratchc/nrlab/wang04/ulyses_results_iteration/iteration_3_merge_below_3/lr_model/lr10/0.1-1_pairwise/lr_input.feat.cnv.tf.0.1-1_pairwise_roc_curve_csv/repeat_10_fold_5_metrics.csv	6	3	lr	(0.1, 1]	TF	Accuracy at 99% Specificity	0.495
/scratchc/nrlab/wang04/ulyses_results_iteration/iteration_3_merge_below_3/lr_model/lr10/0.1-1_pairwise/lr_input.feat.cnv.tf.0.1-1_pairwise_roc_curve_csv/repeat_10_fold_5_metrics.csv	6	3	lr	(0.1, 1]	TF	F1 at 99% Specificity	0
/scratchc/nrlab/wang04/ulyses_results_iteration/iteration_3_merge_below_3/lr_model/lr10/0.1-1_pairwise/lr_input.feat.cnv.tf.0.1-1_pairwise_roc_curve_csv/repeat_10_fold_5_metrics.csv	6	3	lr	(0.1, 1]	TF	Sensitivity at 95% Specificity	0
/scratchc/nrlab/wang04/ulyses_results_iteration/iteration_3_merge_below_3/lr_model/lr10/0.1-1_pairwise/lr_input.feat.cnv.tf.0.1-1_pairwise_roc_curve_csv/repeat_10_fold_5_metrics.csv	6	3	lr	(0.1, 1]	TF	Accuracy at 95% Specificity	0.475
/scratchc/nrlab/wang04/ulyses_results_iteration/iteration_3_merge_below_3/lr_model/lr10/0.1-1_pairwise/lr_input.feat.cnv.tf.0.1-1_pairwise_roc_curve_csv/repeat_10_fold_5_metrics.csv	6	3	lr	(0.1, 1]	TF	F1 at 95% Specificity	0
/scratchc/nrlab/wang04/ulyses_results_iteration/iteration_3_merge_below_3/lr_model/lr10/0.1-1_pairwise/lr_input.feat.cnv.tf.0.1-1_pairwise_roc_curve_csv/repeat_10_fold_5_metrics.csv	6	4	lr	(0.1, 1]	TF	AUROC	1
/scratchc/nrlab/wang04/ulyses_results_iteration/iteration_3_merge_below_3/lr_model/lr10/0.1-1_pairwise/lr_input.feat.cnv.tf.0.1-1_pairwise_roc_curve_csv/repeat_10_fold_5_metrics.csv	6	4	lr	(0.1, 1]	TF	AUPRC	1
/scratchc/nrlab/wang04/ulyses_results_iteration/iteration_3_merge_below_3/lr_model/lr10/0.1-1_pairwise/lr_input.feat.cnv.tf.0.1-1_pairwise_roc_curve_csv/repeat_10_fold_5_metrics.csv	6	4	lr	(0.1, 1]	TF	Accuracy	1
/scratchc/nrlab/wang04/ulyses_results_iteration/iteration_3_merge_below_3/lr_model/lr10/0.1-1_pairwise/lr_input.feat.cnv.tf.0.1-1_pairwise_roc_curve_csv/repeat_10_fold_5_metrics.csv	6	4	lr	(0.1, 1]	TF	Sensitivity	1
/scratchc/nrlab/wang04/ulyses_results_iteration/iteration_3_merge_below_3/lr_model/lr10/0.1-1_pairwise/lr_input.feat.cnv.tf.0.1-1_pairwise_roc_curve_csv/repeat_10_fold_5_metrics.csv	6	4	lr	(0.1, 1]	TF	Specificity	1
/scratchc/nrlab/wang04/ulyses_results_iteration/iteration_3_merge_below_3/lr_model/lr10/0.1-1_pairwise/lr_input.feat.cnv.tf.0.1-1_pairwise_roc_curve_csv/repeat_10_fold_5_metrics.csv	6	4	lr	(0.1, 1]	TF	F1	1
/scratchc/nrlab/wang04/ulyses_results_iteration/iteration_3_merge_below_3/lr_model/lr10/0.1-1_pairwise/lr_input.feat.cnv.tf.0.1-1_pairwise_roc_curve_csv/repeat_10_fold_5_metrics.csv	6	4	lr	(0.1, 1]	TF	Sensitivity at 99% Specificity	0
/scratchc/nrlab/wang04/ulyses_results_iteration/iteration_3_merge_below_3/lr_model/lr10/0.1-1_pairwise/lr_input.feat.cnv.tf.0.1-1_pairwise_roc_curve_csv/repeat_10_fold_5_metrics.csv	6	4	lr	(0.1, 1]	TF	Accuracy at 99% Specificity	0.495
/scratchc/nrlab/wang04/ulyses_results_iteration/iteration_3_merge_below_3/lr_model/lr10/0.1-1_pairwise/lr_input.feat.cnv.tf.0.1-1_pairwise_roc_curve_csv/repeat_10_fold_5_metrics.csv	6	4	lr	(0.1, 1]	TF	F1 at 99% Specificity	0
/scratchc/nrlab/wang04/ulyses_results_iteration/iteration_3_merge_below_3/lr_model/lr10/0.1-1_pairwise/lr_input.feat.cnv.tf.0.1-1_pairwise_roc_curve_csv/repeat_10_fold_5_metrics.csv	6	4	lr	(0.1, 1]	TF	Sensitivity at 95% Specificity	0
/scratchc/nrlab/wang04/ulyses_results_iteration/iteration_3_merge_below_3/lr_model/lr10/0.1-1_pairwise/lr_input.feat.cnv.tf.0.1-1_pairwise_roc_curve_csv/repeat_10_fold_5_metrics.csv	6	4	lr	(0.1, 1]	TF	Accuracy at 95% Specificity	0.475
/scratchc/nrlab/wang04/ulyses_results_iteration/iteration_3_merge_below_3/lr_model/lr10/0.1-1_pairwise/lr_input.feat.cnv.tf.0.1-1_pairwise_roc_curve_csv/repeat_10_fold_5_metrics.csv	6	4	lr	(0.1, 1]	TF	F1 at 95% Specificity	0
/scratchc/nrlab/wang04/ulyses_results_iteration/iteration_3_merge_below_3/lr_model/lr10/0.1-1_pairwise/lr_input.feat.cnv.tf.0.1-1_pairwise_roc_curve_csv/repeat_10_fold_5_metrics.csv	6	5	lr	(0.1, 1]	TF	AUROC	1
/scratchc/nrlab/wang04/ulyses_results_iteration/iteration_3_merge_below_3/lr_model/lr10/0.1-1_pairwise/lr_input.feat.cnv.tf.0.1-1_pairwise_roc_curve_csv/repeat_10_fold_5_metrics.csv	6	5	lr	(0.1, 1]	TF	AUPRC	1
/scratchc/nrlab/wang04/ulyses_results_iteration/iteration_3_merge_below_3/lr_model/lr10/0.1-1_pairwise/lr_input.feat.cnv.tf.0.1-1_pairwise_roc_curve_csv/repeat_10_fold_5_metrics.csv	6	5	lr	(0.1, 1]	TF	Accuracy	1
/scratchc/nrlab/wang04/ulyses_results_iteration/iteration_3_merge_below_3/lr_model/lr10/0.1-1_pairwise/lr_input.feat.cnv.tf.0.1-1_pairwise_roc_curve_csv/repeat_10_fold_5_metrics.csv	6	5	lr	(0.1, 1]	TF	Sensitivity	1
/scratchc/nrlab/wang04/ulyses_results_iteration/iteration_3_merge_below_3/lr_model/lr10/0.1-1_pairwise/lr_input.feat.cnv.tf.0.1-1_pairwise_roc_curve_csv/repeat_10_fold_5_metrics.csv	6	5	lr	(0.1, 1]	TF	Specificity	1
/scratchc/nrlab/wang04/ulyses_results_iteration/iteration_3_merge_below_3/lr_model/lr10/0.1-1_pairwise/lr_input.feat.cnv.tf.0.1-1_pairwise_roc_curve_csv/repeat_10_fold_5_metrics.csv	6	5	lr	(0.1, 1]	TF	F1	1
/scratchc/nrlab/wang04/ulyses_results_iteration/iteration_3_merge_below_3/lr_model/lr10/0.1-1_pairwise/lr_input.feat.cnv.tf.0.1-1_pairwise_roc_curve_csv/repeat_10_fold_5_metrics.csv	6	5	lr	(0.1, 1]	TF	Sensitivity at 99% Specificity	0
/scratchc/nrlab/wang04/ulyses_results_iteration/iteration_3_merge_below_3/lr_model/lr10/0.1-1_pairwise/lr_input.feat.cnv.tf.0.1-1_pairwise_roc_curve_csv/repeat_10_fold_5_metrics.csv	6	5	lr	(0.1, 1]	TF	Accuracy at 99% Specificity	0.495
/scratchc/nrlab/wang04/ulyses_results_iteration/iteration_3_merge_below_3/lr_model/lr10/0.1-1_pairwise/lr_input.feat.cnv.tf.0.1-1_pairwise_roc_curve_csv/repeat_10_fold_5_metrics.csv	6	5	lr	(0.1, 1]	TF	F1 at 99% Specificity	0
/scratchc/nrlab/wang04/ulyses_results_iteration/iteration_3_merge_below_3/lr_model/lr10/0.1-1_pairwise/lr_input.feat.cnv.tf.0.1-1_pairwise_roc_curve_csv/repeat_10_fold_5_metrics.csv	6	5	lr	(0.1, 1]	TF	Sensitivity at 95% Specificity	0
/scratchc/nrlab/wang04/ulyses_results_iteration/iteration_3_merge_below_3/lr_model/lr10/0.1-1_pairwise/lr_input.feat.cnv.tf.0.1-1_pairwise_roc_curve_csv/repeat_10_fold_5_metrics.csv	6	5	lr	(0.1, 1]	TF	Accuracy at 95% Specificity	0.475
/scratchc/nrlab/wang04/ulyses_results_iteration/iteration_3_merge_below_3/lr_model/lr10/0.1-1_pairwise/lr_input.feat.cnv.tf.0.1-1_pairwise_roc_curve_csv/repeat_10_fold_5_metrics.csv	6	5	lr	(0.1, 1]	TF	F1 at 95% Specificity	0
/scratchc/nrlab/wang04/ulyses_results_iteration/iteration_3_merge_below_3/lr_model/lr10/0.1-1_pairwise/lr_input.feat.cnv.tf.0.1-1_pairwise_roc_curve_csv/repeat_10_fold_5_metrics.csv	7	1	lr	(0.1, 1]	TF	AUROC	1
/scratchc/nrlab/wang04/ulyses_results_iteration/iteration_3_merge_below_3/lr_model/lr10/0.1-1_pairwise/lr_input.feat.cnv.tf.0.1-1_pairwise_roc_curve_csv/repeat_10_fold_5_metrics.csv	7	1	lr	(0.1, 1]	TF	AUPRC	1
/scratchc/nrlab/wang04/ulyses_results_iteration/iteration_3_merge_below_3/lr_model/lr10/0.1-1_pairwise/lr_input.feat.cnv.tf.0.1-1_pairwise_roc_curve_csv/repeat_10_fold_5_metrics.csv	7	1	lr	(0.1, 1]	TF	Accuracy	1
/scratchc/nrlab/wang04/ulyses_results_iteration/iteration_3_merge_below_3/lr_model/lr10/0.1-1_pairwise/lr_input.feat.cnv.tf.0.1-1_pairwise_roc_curve_csv/repeat_10_fold_5_metrics.csv	7	1	lr	(0.1, 1]	TF	Sensitivity	1
/scratchc/nrlab/wang04/ulyses_results_iteration/iteration_3_merge_below_3/lr_model/lr10/0.1-1_pairwise/lr_input.feat.cnv.tf.0.1-1_pairwise_roc_curve_csv/repeat_10_fold_5_metrics.csv	7	1	lr	(0.1, 1]	TF	Specificity	1
/scratchc/nrlab/wang04/ulyses_results_iteration/iteration_3_merge_below_3/lr_model/lr10/0.1-1_pairwise/lr_input.feat.cnv.tf.0.1-1_pairwise_roc_curve_csv/repeat_10_fold_5_metrics.csv	7	1	lr	(0.1, 1]	TF	F1	1
/scratchc/nrlab/wang04/ulyses_results_iteration/iteration_3_merge_below_3/lr_model/lr10/0.1-1_pairwise/lr_input.feat.cnv.tf.0.1-1_pairwise_roc_curve_csv/repeat_10_fold_5_metrics.csv	7	1	lr	(0.1, 1]	TF	Sensitivity at 99% Specificity	0
/scratchc/nrlab/wang04/ulyses_results_iteration/iteration_3_merge_below_3/lr_model/lr10/0.1-1_pairwise/lr_input.feat.cnv.tf.0.1-1_pairwise_roc_curve_csv/repeat_10_fold_5_metrics.csv	7	1	lr	(0.1, 1]	TF	Accuracy at 99% Specificity	0.495
/scratchc/nrlab/wang04/ulyses_results_iteration/iteration_3_merge_below_3/lr_model/lr10/0.1-1_pairwise/lr_input.feat.cnv.tf.0.1-1_pairwise_roc_curve_csv/repeat_10_fold_5_metrics.csv	7	1	lr	(0.1, 1]	TF	F1 at 99% Specificity	0
/scratchc/nrlab/wang04/ulyses_results_iteration/iteration_3_merge_below_3/lr_model/lr10/0.1-1_pairwise/lr_input.feat.cnv.tf.0.1-1_pairwise_roc_curve_csv/repeat_10_fold_5_metrics.csv	7	1	lr	(0.1, 1]	TF	Sensitivity at 95% Specificity	0
/scratchc/nrlab/wang04/ulyses_results_iteration/iteration_3_merge_below_3/lr_model/lr10/0.1-1_pairwise/lr_input.feat.cnv.tf.0.1-1_pairwise_roc_curve_csv/repeat_10_fold_5_metrics.csv	7	1	lr	(0.1, 1]	TF	Accuracy at 95% Specificity	0.475
/scratchc/nrlab/wang04/ulyses_results_iteration/iteration_3_merge_below_3/lr_model/lr10/0.1-1_pairwise/lr_input.feat.cnv.tf.0.1-1_pairwise_roc_curve_csv/repeat_10_fold_5_metrics.csv	7	1	lr	(0.1, 1]	TF	F1 at 95% Specificity	0
/scratchc/nrlab/wang04/ulyses_results_iteration/iteration_3_merge_below_3/lr_model/lr10/0.1-1_pairwise/lr_input.feat.cnv.tf.0.1-1_pairwise_roc_curve_csv/repeat_10_fold_5_metrics.csv	7	2	lr	(0.1, 1]	TF	AUROC	1
/scratchc/nrlab/wang04/ulyses_results_iteration/iteration_3_merge_below_3/lr_model/lr10/0.1-1_pairwise/lr_input.feat.cnv.tf.0.1-1_pairwise_roc_curve_csv/repeat_10_fold_5_metrics.csv	7	2	lr	(0.1, 1]	TF	AUPRC	1
/scratchc/nrlab/wang04/ulyses_results_iteration/iteration_3_merge_below_3/lr_model/lr10/0.1-1_pairwise/lr_input.feat.cnv.tf.0.1-1_pairwise_roc_curve_csv/repeat_10_fold_5_metrics.csv	7	2	lr	(0.1, 1]	TF	Accuracy	1
/scratchc/nrlab/wang04/ulyses_results_iteration/iteration_3_merge_below_3/lr_model/lr10/0.1-1_pairwise/lr_input.feat.cnv.tf.0.1-1_pairwise_roc_curve_csv/repeat_10_fold_5_metrics.csv	7	2	lr	(0.1, 1]	TF	Sensitivity	1
/scratchc/nrlab/wang04/ulyses_results_iteration/iteration_3_merge_below_3/lr_model/lr10/0.1-1_pairwise/lr_input.feat.cnv.tf.0.1-1_pairwise_roc_curve_csv/repeat_10_fold_5_metrics.csv	7	2	lr	(0.1, 1]	TF	Specificity	1
/scratchc/nrlab/wang04/ulyses_results_iteration/iteration_3_merge_below_3/lr_model/lr10/0.1-1_pairwise/lr_input.feat.cnv.tf.0.1-1_pairwise_roc_curve_csv/repeat_10_fold_5_metrics.csv	7	2	lr	(0.1, 1]	TF	F1	1
/scratchc/nrlab/wang04/ulyses_results_iteration/iteration_3_merge_below_3/lr_model/lr10/0.1-1_pairwise/lr_input.feat.cnv.tf.0.1-1_pairwise_roc_curve_csv/repeat_10_fold_5_metrics.csv	7	2	lr	(0.1, 1]	TF	Sensitivity at 99% Specificity	0
/scratchc/nrlab/wang04/ulyses_results_iteration/iteration_3_merge_below_3/lr_model/lr10/0.1-1_pairwise/lr_input.feat.cnv.tf.0.1-1_pairwise_roc_curve_csv/repeat_10_fold_5_metrics.csv	7	2	lr	(0.1, 1]	TF	Accuracy at 99% Specificity	0.495
/scratchc/nrlab/wang04/ulyses_results_iteration/iteration_3_merge_below_3/lr_model/lr10/0.1-1_pairwise/lr_input.feat.cnv.tf.0.1-1_pairwise_roc_curve_csv/repeat_10_fold_5_metrics.csv	7	2	lr	(0.1, 1]	TF	F1 at 99% Specificity	0
/scratchc/nrlab/wang04/ulyses_results_iteration/iteration_3_merge_below_3/lr_model/lr10/0.1-1_pairwise/lr_input.feat.cnv.tf.0.1-1_pairwise_roc_curve_csv/repeat_10_fold_5_metrics.csv	7	2	lr	(0.1, 1]	TF	Sensitivity at 95% Specificity	0
/scratchc/nrlab/wang04/ulyses_results_iteration/iteration_3_merge_below_3/lr_model/lr10/0.1-1_pairwise/lr_input.feat.cnv.tf.0.1-1_pairwise_roc_curve_csv/repeat_10_fold_5_metrics.csv	7	2	lr	(0.1, 1]	TF	Accuracy at 95% Specificity	0.475
/scratchc/nrlab/wang04/ulyses_results_iteration/iteration_3_merge_below_3/lr_model/lr10/0.1-1_pairwise/lr_input.feat.cnv.tf.0.1-1_pairwise_roc_curve_csv/repeat_10_fold_5_metrics.csv	7	2	lr	(0.1, 1]	TF	F1 at 95% Specificity	0
/scratchc/nrlab/wang04/ulyses_results_iteration/iteration_3_merge_below_3/lr_model/lr10/0.1-1_pairwise/lr_input.feat.cnv.tf.0.1-1_pairwise_roc_curve_csv/repeat_10_fold_5_metrics.csv	7	3	lr	(0.1, 1]	TF	AUROC	1
/scratchc/nrlab/wang04/ulyses_results_iteration/iteration_3_merge_below_3/lr_model/lr10/0.1-1_pairwise/lr_input.feat.cnv.tf.0.1-1_pairwise_roc_curve_csv/repeat_10_fold_5_metrics.csv	7	3	lr	(0.1, 1]	TF	AUPRC	1
/scratchc/nrlab/wang04/ulyses_results_iteration/iteration_3_merge_below_3/lr_model/lr10/0.1-1_pairwise/lr_input.feat.cnv.tf.0.1-1_pairwise_roc_curve_csv/repeat_10_fold_5_metrics.csv	7	3	lr	(0.1, 1]	TF	Accuracy	1
/scratchc/nrlab/wang04/ulyses_results_iteration/iteration_3_merge_below_3/lr_model/lr10/0.1-1_pairwise/lr_input.feat.cnv.tf.0.1-1_pairwise_roc_curve_csv/repeat_10_fold_5_metrics.csv	7	3	lr	(0.1, 1]	TF	Sensitivity	1
/scratchc/nrlab/wang04/ulyses_results_iteration/iteration_3_merge_below_3/lr_model/lr10/0.1-1_pairwise/lr_input.feat.cnv.tf.0.1-1_pairwise_roc_curve_csv/repeat_10_fold_5_metrics.csv	7	3	lr	(0.1, 1]	TF	Specificity	1
/scratchc/nrlab/wang04/ulyses_results_iteration/iteration_3_merge_below_3/lr_model/lr10/0.1-1_pairwise/lr_input.feat.cnv.tf.0.1-1_pairwise_roc_curve_csv/repeat_10_fold_5_metrics.csv	7	3	lr	(0.1, 1]	TF	F1	1
/scratchc/nrlab/wang04/ulyses_results_iteration/iteration_3_merge_below_3/lr_model/lr10/0.1-1_pairwise/lr_input.feat.cnv.tf.0.1-1_pairwise_roc_curve_csv/repeat_10_fold_5_metrics.csv	7	3	lr	(0.1, 1]	TF	Sensitivity at 99% Specificity	0
/scratchc/nrlab/wang04/ulyses_results_iteration/iteration_3_merge_below_3/lr_model/lr10/0.1-1_pairwise/lr_input.feat.cnv.tf.0.1-1_pairwise_roc_curve_csv/repeat_10_fold_5_metrics.csv	7	3	lr	(0.1, 1]	TF	Accuracy at 99% Specificity	0.495
/scratchc/nrlab/wang04/ulyses_results_iteration/iteration_3_merge_below_3/lr_model/lr10/0.1-1_pairwise/lr_input.feat.cnv.tf.0.1-1_pairwise_roc_curve_csv/repeat_10_fold_5_metrics.csv	7	3	lr	(0.1, 1]	TF	F1 at 99% Specificity	0
/scratchc/nrlab/wang04/ulyses_results_iteration/iteration_3_merge_below_3/lr_model/lr10/0.1-1_pairwise/lr_input.feat.cnv.tf.0.1-1_pairwise_roc_curve_csv/repeat_10_fold_5_metrics.csv	7	3	lr	(0.1, 1]	TF	Sensitivity at 95% Specificity	0
/scratchc/nrlab/wang04/ulyses_results_iteration/iteration_3_merge_below_3/lr_model/lr10/0.1-1_pairwise/lr_input.feat.cnv.tf.0.1-1_pairwise_roc_curve_csv/repeat_10_fold_5_metrics.csv	7	3	lr	(0.1, 1]	TF	Accuracy at 95% Specificity	0.475
/scratchc/nrlab/wang04/ulyses_results_iteration/iteration_3_merge_below_3/lr_model/lr10/0.1-1_pairwise/lr_input.feat.cnv.tf.0.1-1_pairwise_roc_curve_csv/repeat_10_fold_5_metrics.csv	7	3	lr	(0.1, 1]	TF	F1 at 95% Specificity	0
/scratchc/nrlab/wang04/ulyses_results_iteration/iteration_3_merge_below_3/lr_model/lr10/0.1-1_pairwise/lr_input.feat.cnv.tf.0.1-1_pairwise_roc_curve_csv/repeat_10_fold_5_metrics.csv	7	4	lr	(0.1, 1]	TF	AUROC	1
/scratchc/nrlab/wang04/ulyses_results_iteration/iteration_3_merge_below_3/lr_model/lr10/0.1-1_pairwise/lr_input.feat.cnv.tf.0.1-1_pairwise_roc_curve_csv/repeat_10_fold_5_metrics.csv	7	4	lr	(0.1, 1]	TF	AUPRC	1
/scratchc/nrlab/wang04/ulyses_results_iteration/iteration_3_merge_below_3/lr_model/lr10/0.1-1_pairwise/lr_input.feat.cnv.tf.0.1-1_pairwise_roc_curve_csv/repeat_10_fold_5_metrics.csv	7	4	lr	(0.1, 1]	TF	Accuracy	1
/scratchc/nrlab/wang04/ulyses_results_iteration/iteration_3_merge_below_3/lr_model/lr10/0.1-1_pairwise/lr_input.feat.cnv.tf.0.1-1_pairwise_roc_curve_csv/repeat_10_fold_5_metrics.csv	7	4	lr	(0.1, 1]	TF	Sensitivity	1
/scratchc/nrlab/wang04/ulyses_results_iteration/iteration_3_merge_below_3/lr_model/lr10/0.1-1_pairwise/lr_input.feat.cnv.tf.0.1-1_pairwise_roc_curve_csv/repeat_10_fold_5_metrics.csv	7	4	lr	(0.1, 1]	TF	Specificity	1
/scratchc/nrlab/wang04/ulyses_results_iteration/iteration_3_merge_below_3/lr_model/lr10/0.1-1_pairwise/lr_input.feat.cnv.tf.0.1-1_pairwise_roc_curve_csv/repeat_10_fold_5_metrics.csv	7	4	lr	(0.1, 1]	TF	F1	1
/scratchc/nrlab/wang04/ulyses_results_iteration/iteration_3_merge_below_3/lr_model/lr10/0.1-1_pairwise/lr_input.feat.cnv.tf.0.1-1_pairwise_roc_curve_csv/repeat_10_fold_5_metrics.csv	7	4	lr	(0.1, 1]	TF	Sensitivity at 99% Specificity	0
/scratchc/nrlab/wang04/ulyses_results_iteration/iteration_3_merge_below_3/lr_model/lr10/0.1-1_pairwise/lr_input.feat.cnv.tf.0.1-1_pairwise_roc_curve_csv/repeat_10_fold_5_metrics.csv	7	4	lr	(0.1, 1]	TF	Accuracy at 99% Specificity	0.495
/scratchc/nrlab/wang04/ulyses_results_iteration/iteration_3_merge_below_3/lr_model/lr10/0.1-1_pairwise/lr_input.feat.cnv.tf.0.1-1_pairwise_roc_curve_csv/repeat_10_fold_5_metrics.csv	7	4	lr	(0.1, 1]	TF	F1 at 99% Specificity	0
/scratchc/nrlab/wang04/ulyses_results_iteration/iteration_3_merge_below_3/lr_model/lr10/0.1-1_pairwise/lr_input.feat.cnv.tf.0.1-1_pairwise_roc_curve_csv/repeat_10_fold_5_metrics.csv	7	4	lr	(0.1, 1]	TF	Sensitivity at 95% Specificity	0
/scratchc/nrlab/wang04/ulyses_results_iteration/iteration_3_merge_below_3/lr_model/lr10/0.1-1_pairwise/lr_input.feat.cnv.tf.0.1-1_pairwise_roc_curve_csv/repeat_10_fold_5_metrics.csv	7	4	lr	(0.1, 1]	TF	Accuracy at 95% Specificity	0.475
/scratchc/nrlab/wang04/ulyses_results_iteration/iteration_3_merge_below_3/lr_model/lr10/0.1-1_pairwise/lr_input.feat.cnv.tf.0.1-1_pairwise_roc_curve_csv/repeat_10_fold_5_metrics.csv	7	4	lr	(0.1, 1]	TF	F1 at 95% Specificity	0
/scratchc/nrlab/wang04/ulyses_results_iteration/iteration_3_merge_below_3/lr_model/lr10/0.1-1_pairwise/lr_input.feat.cnv.tf.0.1-1_pairwise_roc_curve_csv/repeat_10_fold_5_metrics.csv	7	5	lr	(0.1, 1]	TF	AUROC	1
/scratchc/nrlab/wang04/ulyses_results_iteration/iteration_3_merge_below_3/lr_model/lr10/0.1-1_pairwise/lr_input.feat.cnv.tf.0.1-1_pairwise_roc_curve_csv/repeat_10_fold_5_metrics.csv	7	5	lr	(0.1, 1]	TF	AUPRC	1
/scratchc/nrlab/wang04/ulyses_results_iteration/iteration_3_merge_below_3/lr_model/lr10/0.1-1_pairwise/lr_input.feat.cnv.tf.0.1-1_pairwise_roc_curve_csv/repeat_10_fold_5_metrics.csv	7	5	lr	(0.1, 1]	TF	Accuracy	1
/scratchc/nrlab/wang04/ulyses_results_iteration/iteration_3_merge_below_3/lr_model/lr10/0.1-1_pairwise/lr_input.feat.cnv.tf.0.1-1_pairwise_roc_curve_csv/repeat_10_fold_5_metrics.csv	7	5	lr	(0.1, 1]	TF	Sensitivity	1
/scratchc/nrlab/wang04/ulyses_results_iteration/iteration_3_merge_below_3/lr_model/lr10/0.1-1_pairwise/lr_input.feat.cnv.tf.0.1-1_pairwise_roc_curve_csv/repeat_10_fold_5_metrics.csv	7	5	lr	(0.1, 1]	TF	Specificity	1
/scratchc/nrlab/wang04/ulyses_results_iteration/iteration_3_merge_below_3/lr_model/lr10/0.1-1_pairwise/lr_input.feat.cnv.tf.0.1-1_pairwise_roc_curve_csv/repeat_10_fold_5_metrics.csv	7	5	lr	(0.1, 1]	TF	F1	1
/scratchc/nrlab/wang04/ulyses_results_iteration/iteration_3_merge_below_3/lr_model/lr10/0.1-1_pairwise/lr_input.feat.cnv.tf.0.1-1_pairwise_roc_curve_csv/repeat_10_fold_5_metrics.csv	7	5	lr	(0.1, 1]	TF	Sensitivity at 99% Specificity	0
/scratchc/nrlab/wang04/ulyses_results_iteration/iteration_3_merge_below_3/lr_model/lr10/0.1-1_pairwise/lr_input.feat.cnv.tf.0.1-1_pairwise_roc_curve_csv/repeat_10_fold_5_metrics.csv	7	5	lr	(0.1, 1]	TF	Accuracy at 99% Specificity	0.495
/scratchc/nrlab/wang04/ulyses_results_iteration/iteration_3_merge_below_3/lr_model/lr10/0.1-1_pairwise/lr_input.feat.cnv.tf.0.1-1_pairwise_roc_curve_csv/repeat_10_fold_5_metrics.csv	7	5	lr	(0.1, 1]	TF	F1 at 99% Specificity	0
/scratchc/nrlab/wang04/ulyses_results_iteration/iteration_3_merge_below_3/lr_model/lr10/0.1-1_pairwise/lr_input.feat.cnv.tf.0.1-1_pairwise_roc_curve_csv/repeat_10_fold_5_metrics.csv	7	5	lr	(0.1, 1]	TF	Sensitivity at 95% Specificity	0
/scratchc/nrlab/wang04/ulyses_results_iteration/iteration_3_merge_below_3/lr_model/lr10/0.1-1_pairwise/lr_input.feat.cnv.tf.0.1-1_pairwise_roc_curve_csv/repeat_10_fold_5_metrics.csv	7	5	lr	(0.1, 1]	TF	Accuracy at 95% Specificity	0.475
/scratchc/nrlab/wang04/ulyses_results_iteration/iteration_3_merge_below_3/lr_model/lr10/0.1-1_pairwise/lr_input.feat.cnv.tf.0.1-1_pairwise_roc_curve_csv/repeat_10_fold_5_metrics.csv	7	5	lr	(0.1, 1]	TF	F1 at 95% Specificity	0
/scratchc/nrlab/wang04/ulyses_results_iteration/iteration_3_merge_below_3/lr_model/lr10/0.1-1_pairwise/lr_input.feat.cnv.tf.0.1-1_pairwise_roc_curve_csv/repeat_10_fold_5_metrics.csv	8	1	lr	(0.1, 1]	TF	AUROC	1
/scratchc/nrlab/wang04/ulyses_results_iteration/iteration_3_merge_below_3/lr_model/lr10/0.1-1_pairwise/lr_input.feat.cnv.tf.0.1-1_pairwise_roc_curve_csv/repeat_10_fold_5_metrics.csv	8	1	lr	(0.1, 1]	TF	AUPRC	1
/scratchc/nrlab/wang04/ulyses_results_iteration/iteration_3_merge_below_3/lr_model/lr10/0.1-1_pairwise/lr_input.feat.cnv.tf.0.1-1_pairwise_roc_curve_csv/repeat_10_fold_5_metrics.csv	8	1	lr	(0.1, 1]	TF	Accuracy	1
/scratchc/nrlab/wang04/ulyses_results_iteration/iteration_3_merge_below_3/lr_model/lr10/0.1-1_pairwise/lr_input.feat.cnv.tf.0.1-1_pairwise_roc_curve_csv/repeat_10_fold_5_metrics.csv	8	1	lr	(0.1, 1]	TF	Sensitivity	1
/scratchc/nrlab/wang04/ulyses_results_iteration/iteration_3_merge_below_3/lr_model/lr10/0.1-1_pairwise/lr_input.feat.cnv.tf.0.1-1_pairwise_roc_curve_csv/repeat_10_fold_5_metrics.csv	8	1	lr	(0.1, 1]	TF	Specificity	1
/scratchc/nrlab/wang04/ulyses_results_iteration/iteration_3_merge_below_3/lr_model/lr10/0.1-1_pairwise/lr_input.feat.cnv.tf.0.1-1_pairwise_roc_curve_csv/repeat_10_fold_5_metrics.csv	8	1	lr	(0.1, 1]	TF	F1	1
/scratchc/nrlab/wang04/ulyses_results_iteration/iteration_3_merge_below_3/lr_model/lr10/0.1-1_pairwise/lr_input.feat.cnv.tf.0.1-1_pairwise_roc_curve_csv/repeat_10_fold_5_metrics.csv	8	1	lr	(0.1, 1]	TF	Sensitivity at 99% Specificity	0
/scratchc/nrlab/wang04/ulyses_results_iteration/iteration_3_merge_below_3/lr_model/lr10/0.1-1_pairwise/lr_input.feat.cnv.tf.0.1-1_pairwise_roc_curve_csv/repeat_10_fold_5_metrics.csv	8	1	lr	(0.1, 1]	TF	Accuracy at 99% Specificity	0.495
/scratchc/nrlab/wang04/ulyses_results_iteration/iteration_3_merge_below_3/lr_model/lr10/0.1-1_pairwise/lr_input.feat.cnv.tf.0.1-1_pairwise_roc_curve_csv/repeat_10_fold_5_metrics.csv	8	1	lr	(0.1, 1]	TF	F1 at 99% Specificity	0
/scratchc/nrlab/wang04/ulyses_results_iteration/iteration_3_merge_below_3/lr_model/lr10/0.1-1_pairwise/lr_input.feat.cnv.tf.0.1-1_pairwise_roc_curve_csv/repeat_10_fold_5_metrics.csv	8	1	lr	(0.1, 1]	TF	Sensitivity at 95% Specificity	0
/scratchc/nrlab/wang04/ulyses_results_iteration/iteration_3_merge_below_3/lr_model/lr10/0.1-1_pairwise/lr_input.feat.cnv.tf.0.1-1_pairwise_roc_curve_csv/repeat_10_fold_5_metrics.csv	8	1	lr	(0.1, 1]	TF	Accuracy at 95% Specificity	0.475
/scratchc/nrlab/wang04/ulyses_results_iteration/iteration_3_merge_below_3/lr_model/lr10/0.1-1_pairwise/lr_input.feat.cnv.tf.0.1-1_pairwise_roc_curve_csv/repeat_10_fold_5_metrics.csv	8	1	lr	(0.1, 1]	TF	F1 at 95% Specificity	0
/scratchc/nrlab/wang04/ulyses_results_iteration/iteration_3_merge_below_3/lr_model/lr10/0.1-1_pairwise/lr_input.feat.cnv.tf.0.1-1_pairwise_roc_curve_csv/repeat_10_fold_5_metrics.csv	8	2	lr	(0.1, 1]	TF	AUROC	1
/scratchc/nrlab/wang04/ulyses_results_iteration/iteration_3_merge_below_3/lr_model/lr10/0.1-1_pairwise/lr_input.feat.cnv.tf.0.1-1_pairwise_roc_curve_csv/repeat_10_fold_5_metrics.csv	8	2	lr	(0.1, 1]	TF	AUPRC	1
/scratchc/nrlab/wang04/ulyses_results_iteration/iteration_3_merge_below_3/lr_model/lr10/0.1-1_pairwise/lr_input.feat.cnv.tf.0.1-1_pairwise_roc_curve_csv/repeat_10_fold_5_metrics.csv	8	2	lr	(0.1, 1]	TF	Accuracy	1
/scratchc/nrlab/wang04/ulyses_results_iteration/iteration_3_merge_below_3/lr_model/lr10/0.1-1_pairwise/lr_input.feat.cnv.tf.0.1-1_pairwise_roc_curve_csv/repeat_10_fold_5_metrics.csv	8	2	lr	(0.1, 1]	TF	Sensitivity	1
/scratchc/nrlab/wang04/ulyses_results_iteration/iteration_3_merge_below_3/lr_model/lr10/0.1-1_pairwise/lr_input.feat.cnv.tf.0.1-1_pairwise_roc_curve_csv/repeat_10_fold_5_metrics.csv	8	2	lr	(0.1, 1]	TF	Specificity	1
/scratchc/nrlab/wang04/ulyses_results_iteration/iteration_3_merge_below_3/lr_model/lr10/0.1-1_pairwise/lr_input.feat.cnv.tf.0.1-1_pairwise_roc_curve_csv/repeat_10_fold_5_metrics.csv	8	2	lr	(0.1, 1]	TF	F1	1
/scratchc/nrlab/wang04/ulyses_results_iteration/iteration_3_merge_below_3/lr_model/lr10/0.1-1_pairwise/lr_input.feat.cnv.tf.0.1-1_pairwise_roc_curve_csv/repeat_10_fold_5_metrics.csv	8	2	lr	(0.1, 1]	TF	Sensitivity at 99% Specificity	0
/scratchc/nrlab/wang04/ulyses_results_iteration/iteration_3_merge_below_3/lr_model/lr10/0.1-1_pairwise/lr_input.feat.cnv.tf.0.1-1_pairwise_roc_curve_csv/repeat_10_fold_5_metrics.csv	8	2	lr	(0.1, 1]	TF	Accuracy at 99% Specificity	0.495
/scratchc/nrlab/wang04/ulyses_results_iteration/iteration_3_merge_below_3/lr_model/lr10/0.1-1_pairwise/lr_input.feat.cnv.tf.0.1-1_pairwise_roc_curve_csv/repeat_10_fold_5_metrics.csv	8	2	lr	(0.1, 1]	TF	F1 at 99% Specificity	0
/scratchc/nrlab/wang04/ulyses_results_iteration/iteration_3_merge_below_3/lr_model/lr10/0.1-1_pairwise/lr_input.feat.cnv.tf.0.1-1_pairwise_roc_curve_csv/repeat_10_fold_5_metrics.csv	8	2	lr	(0.1, 1]	TF	Sensitivity at 95% Specificity	0
/scratchc/nrlab/wang04/ulyses_results_iteration/iteration_3_merge_below_3/lr_model/lr10/0.1-1_pairwise/lr_input.feat.cnv.tf.0.1-1_pairwise_roc_curve_csv/repeat_10_fold_5_metrics.csv	8	2	lr	(0.1, 1]	TF	Accuracy at 95% Specificity	0.475
/scratchc/nrlab/wang04/ulyses_results_iteration/iteration_3_merge_below_3/lr_model/lr10/0.1-1_pairwise/lr_input.feat.cnv.tf.0.1-1_pairwise_roc_curve_csv/repeat_10_fold_5_metrics.csv	8	2	lr	(0.1, 1]	TF	F1 at 95% Specificity	0
/scratchc/nrlab/wang04/ulyses_results_iteration/iteration_3_merge_below_3/lr_model/lr10/0.1-1_pairwise/lr_input.feat.cnv.tf.0.1-1_pairwise_roc_curve_csv/repeat_10_fold_5_metrics.csv	8	3	lr	(0.1, 1]	TF	AUROC	1
/scratchc/nrlab/wang04/ulyses_results_iteration/iteration_3_merge_below_3/lr_model/lr10/0.1-1_pairwise/lr_input.feat.cnv.tf.0.1-1_pairwise_roc_curve_csv/repeat_10_fold_5_metrics.csv	8	3	lr	(0.1, 1]	TF	AUPRC	1
/scratchc/nrlab/wang04/ulyses_results_iteration/iteration_3_merge_below_3/lr_model/lr10/0.1-1_pairwise/lr_input.feat.cnv.tf.0.1-1_pairwise_roc_curve_csv/repeat_10_fold_5_metrics.csv	8	3	lr	(0.1, 1]	TF	Accuracy	1
/scratchc/nrlab/wang04/ulyses_results_iteration/iteration_3_merge_below_3/lr_model/lr10/0.1-1_pairwise/lr_input.feat.cnv.tf.0.1-1_pairwise_roc_curve_csv/repeat_10_fold_5_metrics.csv	8	3	lr	(0.1, 1]	TF	Sensitivity	1
/scratchc/nrlab/wang04/ulyses_results_iteration/iteration_3_merge_below_3/lr_model/lr10/0.1-1_pairwise/lr_input.feat.cnv.tf.0.1-1_pairwise_roc_curve_csv/repeat_10_fold_5_metrics.csv	8	3	lr	(0.1, 1]	TF	Specificity	1
/scratchc/nrlab/wang04/ulyses_results_iteration/iteration_3_merge_below_3/lr_model/lr10/0.1-1_pairwise/lr_input.feat.cnv.tf.0.1-1_pairwise_roc_curve_csv/repeat_10_fold_5_metrics.csv	8	3	lr	(0.1, 1]	TF	F1	1
/scratchc/nrlab/wang04/ulyses_results_iteration/iteration_3_merge_below_3/lr_model/lr10/0.1-1_pairwise/lr_input.feat.cnv.tf.0.1-1_pairwise_roc_curve_csv/repeat_10_fold_5_metrics.csv	8	3	lr	(0.1, 1]	TF	Sensitivity at 99% Specificity	0
/scratchc/nrlab/wang04/ulyses_results_iteration/iteration_3_merge_below_3/lr_model/lr10/0.1-1_pairwise/lr_input.feat.cnv.tf.0.1-1_pairwise_roc_curve_csv/repeat_10_fold_5_metrics.csv	8	3	lr	(0.1, 1]	TF	Accuracy at 99% Specificity	0.495
/scratchc/nrlab/wang04/ulyses_results_iteration/iteration_3_merge_below_3/lr_model/lr10/0.1-1_pairwise/lr_input.feat.cnv.tf.0.1-1_pairwise_roc_curve_csv/repeat_10_fold_5_metrics.csv	8	3	lr	(0.1, 1]	TF	F1 at 99% Specificity	0
/scratchc/nrlab/wang04/ulyses_results_iteration/iteration_3_merge_below_3/lr_model/lr10/0.1-1_pairwise/lr_input.feat.cnv.tf.0.1-1_pairwise_roc_curve_csv/repeat_10_fold_5_metrics.csv	8	3	lr	(0.1, 1]	TF	Sensitivity at 95% Specificity	0
/scratchc/nrlab/wang04/ulyses_results_iteration/iteration_3_merge_below_3/lr_model/lr10/0.1-1_pairwise/lr_input.feat.cnv.tf.0.1-1_pairwise_roc_curve_csv/repeat_10_fold_5_metrics.csv	8	3	lr	(0.1, 1]	TF	Accuracy at 95% Specificity	0.475
/scratchc/nrlab/wang04/ulyses_results_iteration/iteration_3_merge_below_3/lr_model/lr10/0.1-1_pairwise/lr_input.feat.cnv.tf.0.1-1_pairwise_roc_curve_csv/repeat_10_fold_5_metrics.csv	8	3	lr	(0.1, 1]	TF	F1 at 95% Specificity	0
/scratchc/nrlab/wang04/ulyses_results_iteration/iteration_3_merge_below_3/lr_model/lr10/0.1-1_pairwise/lr_input.feat.cnv.tf.0.1-1_pairwise_roc_curve_csv/repeat_10_fold_5_metrics.csv	8	4	lr	(0.1, 1]	TF	AUROC	1
/scratchc/nrlab/wang04/ulyses_results_iteration/iteration_3_merge_below_3/lr_model/lr10/0.1-1_pairwise/lr_input.feat.cnv.tf.0.1-1_pairwise_roc_curve_csv/repeat_10_fold_5_metrics.csv	8	4	lr	(0.1, 1]	TF	AUPRC	1
/scratchc/nrlab/wang04/ulyses_results_iteration/iteration_3_merge_below_3/lr_model/lr10/0.1-1_pairwise/lr_input.feat.cnv.tf.0.1-1_pairwise_roc_curve_csv/repeat_10_fold_5_metrics.csv	8	4	lr	(0.1, 1]	TF	Accuracy	1
/scratchc/nrlab/wang04/ulyses_results_iteration/iteration_3_merge_below_3/lr_model/lr10/0.1-1_pairwise/lr_input.feat.cnv.tf.0.1-1_pairwise_roc_curve_csv/repeat_10_fold_5_metrics.csv	8	4	lr	(0.1, 1]	TF	Sensitivity	1
/scratchc/nrlab/wang04/ulyses_results_iteration/iteration_3_merge_below_3/lr_model/lr10/0.1-1_pairwise/lr_input.feat.cnv.tf.0.1-1_pairwise_roc_curve_csv/repeat_10_fold_5_metrics.csv	8	4	lr	(0.1, 1]	TF	Specificity	1
/scratchc/nrlab/wang04/ulyses_results_iteration/iteration_3_merge_below_3/lr_model/lr10/0.1-1_pairwise/lr_input.feat.cnv.tf.0.1-1_pairwise_roc_curve_csv/repeat_10_fold_5_metrics.csv	8	4	lr	(0.1, 1]	TF	F1	1
/scratchc/nrlab/wang04/ulyses_results_iteration/iteration_3_merge_below_3/lr_model/lr10/0.1-1_pairwise/lr_input.feat.cnv.tf.0.1-1_pairwise_roc_curve_csv/repeat_10_fold_5_metrics.csv	8	4	lr	(0.1, 1]	TF	Sensitivity at 99% Specificity	0
/scratchc/nrlab/wang04/ulyses_results_iteration/iteration_3_merge_below_3/lr_model/lr10/0.1-1_pairwise/lr_input.feat.cnv.tf.0.1-1_pairwise_roc_curve_csv/repeat_10_fold_5_metrics.csv	8	4	lr	(0.1, 1]	TF	Accuracy at 99% Specificity	0.495
/scratchc/nrlab/wang04/ulyses_results_iteration/iteration_3_merge_below_3/lr_model/lr10/0.1-1_pairwise/lr_input.feat.cnv.tf.0.1-1_pairwise_roc_curve_csv/repeat_10_fold_5_metrics.csv	8	4	lr	(0.1, 1]	TF	F1 at 99% Specificity	0
/scratchc/nrlab/wang04/ulyses_results_iteration/iteration_3_merge_below_3/lr_model/lr10/0.1-1_pairwise/lr_input.feat.cnv.tf.0.1-1_pairwise_roc_curve_csv/repeat_10_fold_5_metrics.csv	8	4	lr	(0.1, 1]	TF	Sensitivity at 95% Specificity	0
/scratchc/nrlab/wang04/ulyses_results_iteration/iteration_3_merge_below_3/lr_model/lr10/0.1-1_pairwise/lr_input.feat.cnv.tf.0.1-1_pairwise_roc_curve_csv/repeat_10_fold_5_metrics.csv	8	4	lr	(0.1, 1]	TF	Accuracy at 95% Specificity	0.475
/scratchc/nrlab/wang04/ulyses_results_iteration/iteration_3_merge_below_3/lr_model/lr10/0.1-1_pairwise/lr_input.feat.cnv.tf.0.1-1_pairwise_roc_curve_csv/repeat_10_fold_5_metrics.csv	8	4	lr	(0.1, 1]	TF	F1 at 95% Specificity	0
/scratchc/nrlab/wang04/ulyses_results_iteration/iteration_3_merge_below_3/lr_model/lr10/0.1-1_pairwise/lr_input.feat.cnv.tf.0.1-1_pairwise_roc_curve_csv/repeat_10_fold_5_metrics.csv	8	5	lr	(0.1, 1]	TF	AUROC	1
/scratchc/nrlab/wang04/ulyses_results_iteration/iteration_3_merge_below_3/lr_model/lr10/0.1-1_pairwise/lr_input.feat.cnv.tf.0.1-1_pairwise_roc_curve_csv/repeat_10_fold_5_metrics.csv	8	5	lr	(0.1, 1]	TF	AUPRC	1
/scratchc/nrlab/wang04/ulyses_results_iteration/iteration_3_merge_below_3/lr_model/lr10/0.1-1_pairwise/lr_input.feat.cnv.tf.0.1-1_pairwise_roc_curve_csv/repeat_10_fold_5_metrics.csv	8	5	lr	(0.1, 1]	TF	Accuracy	1
/scratchc/nrlab/wang04/ulyses_results_iteration/iteration_3_merge_below_3/lr_model/lr10/0.1-1_pairwise/lr_input.feat.cnv.tf.0.1-1_pairwise_roc_curve_csv/repeat_10_fold_5_metrics.csv	8	5	lr	(0.1, 1]	TF	Sensitivity	1
/scratchc/nrlab/wang04/ulyses_results_iteration/iteration_3_merge_below_3/lr_model/lr10/0.1-1_pairwise/lr_input.feat.cnv.tf.0.1-1_pairwise_roc_curve_csv/repeat_10_fold_5_metrics.csv	8	5	lr	(0.1, 1]	TF	Specificity	1
/scratchc/nrlab/wang04/ulyses_results_iteration/iteration_3_merge_below_3/lr_model/lr10/0.1-1_pairwise/lr_input.feat.cnv.tf.0.1-1_pairwise_roc_curve_csv/repeat_10_fold_5_metrics.csv	8	5	lr	(0.1, 1]	TF	F1	1
/scratchc/nrlab/wang04/ulyses_results_iteration/iteration_3_merge_below_3/lr_model/lr10/0.1-1_pairwise/lr_input.feat.cnv.tf.0.1-1_pairwise_roc_curve_csv/repeat_10_fold_5_metrics.csv	8	5	lr	(0.1, 1]	TF	Sensitivity at 99% Specificity	0
/scratchc/nrlab/wang04/ulyses_results_iteration/iteration_3_merge_below_3/lr_model/lr10/0.1-1_pairwise/lr_input.feat.cnv.tf.0.1-1_pairwise_roc_curve_csv/repeat_10_fold_5_metrics.csv	8	5	lr	(0.1, 1]	TF	Accuracy at 99% Specificity	0.495
/scratchc/nrlab/wang04/ulyses_results_iteration/iteration_3_merge_below_3/lr_model/lr10/0.1-1_pairwise/lr_input.feat.cnv.tf.0.1-1_pairwise_roc_curve_csv/repeat_10_fold_5_metrics.csv	8	5	lr	(0.1, 1]	TF	F1 at 99% Specificity	0
/scratchc/nrlab/wang04/ulyses_results_iteration/iteration_3_merge_below_3/lr_model/lr10/0.1-1_pairwise/lr_input.feat.cnv.tf.0.1-1_pairwise_roc_curve_csv/repeat_10_fold_5_metrics.csv	8	5	lr	(0.1, 1]	TF	Sensitivity at 95% Specificity	0
/scratchc/nrlab/wang04/ulyses_results_iteration/iteration_3_merge_below_3/lr_model/lr10/0.1-1_pairwise/lr_input.feat.cnv.tf.0.1-1_pairwise_roc_curve_csv/repeat_10_fold_5_metrics.csv	8	5	lr	(0.1, 1]	TF	Accuracy at 95% Specificity	0.475
/scratchc/nrlab/wang04/ulyses_results_iteration/iteration_3_merge_below_3/lr_model/lr10/0.1-1_pairwise/lr_input.feat.cnv.tf.0.1-1_pairwise_roc_curve_csv/repeat_10_fold_5_metrics.csv	8	5	lr	(0.1, 1]	TF	F1 at 95% Specificity	0
/scratchc/nrlab/wang04/ulyses_results_iteration/iteration_3_merge_below_3/lr_model/lr10/0.1-1_pairwise/lr_input.feat.cnv.tf.0.1-1_pairwise_roc_curve_csv/repeat_10_fold_5_metrics.csv	9	1	lr	(0.1, 1]	TF	AUROC	1
/scratchc/nrlab/wang04/ulyses_results_iteration/iteration_3_merge_below_3/lr_model/lr10/0.1-1_pairwise/lr_input.feat.cnv.tf.0.1-1_pairwise_roc_curve_csv/repeat_10_fold_5_metrics.csv	9	1	lr	(0.1, 1]	TF	AUPRC	1
/scratchc/nrlab/wang04/ulyses_results_iteration/iteration_3_merge_below_3/lr_model/lr10/0.1-1_pairwise/lr_input.feat.cnv.tf.0.1-1_pairwise_roc_curve_csv/repeat_10_fold_5_metrics.csv	9	1	lr	(0.1, 1]	TF	Accuracy	1
/scratchc/nrlab/wang04/ulyses_results_iteration/iteration_3_merge_below_3/lr_model/lr10/0.1-1_pairwise/lr_input.feat.cnv.tf.0.1-1_pairwise_roc_curve_csv/repeat_10_fold_5_metrics.csv	9	1	lr	(0.1, 1]	TF	Sensitivity	1
/scratchc/nrlab/wang04/ulyses_results_iteration/iteration_3_merge_below_3/lr_model/lr10/0.1-1_pairwise/lr_input.feat.cnv.tf.0.1-1_pairwise_roc_curve_csv/repeat_10_fold_5_metrics.csv	9	1	lr	(0.1, 1]	TF	Specificity	1
/scratchc/nrlab/wang04/ulyses_results_iteration/iteration_3_merge_below_3/lr_model/lr10/0.1-1_pairwise/lr_input.feat.cnv.tf.0.1-1_pairwise_roc_curve_csv/repeat_10_fold_5_metrics.csv	9	1	lr	(0.1, 1]	TF	F1	1
/scratchc/nrlab/wang04/ulyses_results_iteration/iteration_3_merge_below_3/lr_model/lr10/0.1-1_pairwise/lr_input.feat.cnv.tf.0.1-1_pairwise_roc_curve_csv/repeat_10_fold_5_metrics.csv	9	1	lr	(0.1, 1]	TF	Sensitivity at 99% Specificity	0
/scratchc/nrlab/wang04/ulyses_results_iteration/iteration_3_merge_below_3/lr_model/lr10/0.1-1_pairwise/lr_input.feat.cnv.tf.0.1-1_pairwise_roc_curve_csv/repeat_10_fold_5_metrics.csv	9	1	lr	(0.1, 1]	TF	Accuracy at 99% Specificity	0.495
/scratchc/nrlab/wang04/ulyses_results_iteration/iteration_3_merge_below_3/lr_model/lr10/0.1-1_pairwise/lr_input.feat.cnv.tf.0.1-1_pairwise_roc_curve_csv/repeat_10_fold_5_metrics.csv	9	1	lr	(0.1, 1]	TF	F1 at 99% Specificity	0
/scratchc/nrlab/wang04/ulyses_results_iteration/iteration_3_merge_below_3/lr_model/lr10/0.1-1_pairwise/lr_input.feat.cnv.tf.0.1-1_pairwise_roc_curve_csv/repeat_10_fold_5_metrics.csv	9	1	lr	(0.1, 1]	TF	Sensitivity at 95% Specificity	0
/scratchc/nrlab/wang04/ulyses_results_iteration/iteration_3_merge_below_3/lr_model/lr10/0.1-1_pairwise/lr_input.feat.cnv.tf.0.1-1_pairwise_roc_curve_csv/repeat_10_fold_5_metrics.csv	9	1	lr	(0.1, 1]	TF	Accuracy at 95% Specificity	0.475
/scratchc/nrlab/wang04/ulyses_results_iteration/iteration_3_merge_below_3/lr_model/lr10/0.1-1_pairwise/lr_input.feat.cnv.tf.0.1-1_pairwise_roc_curve_csv/repeat_10_fold_5_metrics.csv	9	1	lr	(0.1, 1]	TF	F1 at 95% Specificity	0
/scratchc/nrlab/wang04/ulyses_results_iteration/iteration_3_merge_below_3/lr_model/lr10/0.1-1_pairwise/lr_input.feat.cnv.tf.0.1-1_pairwise_roc_curve_csv/repeat_10_fold_5_metrics.csv	9	2	lr	(0.1, 1]	TF	AUROC	1
/scratchc/nrlab/wang04/ulyses_results_iteration/iteration_3_merge_below_3/lr_model/lr10/0.1-1_pairwise/lr_input.feat.cnv.tf.0.1-1_pairwise_roc_curve_csv/repeat_10_fold_5_metrics.csv	9	2	lr	(0.1, 1]	TF	AUPRC	1
/scratchc/nrlab/wang04/ulyses_results_iteration/iteration_3_merge_below_3/lr_model/lr10/0.1-1_pairwise/lr_input.feat.cnv.tf.0.1-1_pairwise_roc_curve_csv/repeat_10_fold_5_metrics.csv	9	2	lr	(0.1, 1]	TF	Accuracy	1
/scratchc/nrlab/wang04/ulyses_results_iteration/iteration_3_merge_below_3/lr_model/lr10/0.1-1_pairwise/lr_input.feat.cnv.tf.0.1-1_pairwise_roc_curve_csv/repeat_10_fold_5_metrics.csv	9	2	lr	(0.1, 1]	TF	Sensitivity	1
/scratchc/nrlab/wang04/ulyses_results_iteration/iteration_3_merge_below_3/lr_model/lr10/0.1-1_pairwise/lr_input.feat.cnv.tf.0.1-1_pairwise_roc_curve_csv/repeat_10_fold_5_metrics.csv	9	2	lr	(0.1, 1]	TF	Specificity	1
/scratchc/nrlab/wang04/ulyses_results_iteration/iteration_3_merge_below_3/lr_model/lr10/0.1-1_pairwise/lr_input.feat.cnv.tf.0.1-1_pairwise_roc_curve_csv/repeat_10_fold_5_metrics.csv	9	2	lr	(0.1, 1]	TF	F1	1
/scratchc/nrlab/wang04/ulyses_results_iteration/iteration_3_merge_below_3/lr_model/lr10/0.1-1_pairwise/lr_input.feat.cnv.tf.0.1-1_pairwise_roc_curve_csv/repeat_10_fold_5_metrics.csv	9	2	lr	(0.1, 1]	TF	Sensitivity at 99% Specificity	0
/scratchc/nrlab/wang04/ulyses_results_iteration/iteration_3_merge_below_3/lr_model/lr10/0.1-1_pairwise/lr_input.feat.cnv.tf.0.1-1_pairwise_roc_curve_csv/repeat_10_fold_5_metrics.csv	9	2	lr	(0.1, 1]	TF	Accuracy at 99% Specificity	0.495
/scratchc/nrlab/wang04/ulyses_results_iteration/iteration_3_merge_below_3/lr_model/lr10/0.1-1_pairwise/lr_input.feat.cnv.tf.0.1-1_pairwise_roc_curve_csv/repeat_10_fold_5_metrics.csv	9	2	lr	(0.1, 1]	TF	F1 at 99% Specificity	0
/scratchc/nrlab/wang04/ulyses_results_iteration/iteration_3_merge_below_3/lr_model/lr10/0.1-1_pairwise/lr_input.feat.cnv.tf.0.1-1_pairwise_roc_curve_csv/repeat_10_fold_5_metrics.csv	9	2	lr	(0.1, 1]	TF	Sensitivity at 95% Specificity	0
/scratchc/nrlab/wang04/ulyses_results_iteration/iteration_3_merge_below_3/lr_model/lr10/0.1-1_pairwise/lr_input.feat.cnv.tf.0.1-1_pairwise_roc_curve_csv/repeat_10_fold_5_metrics.csv	9	2	lr	(0.1, 1]	TF	Accuracy at 95% Specificity	0.475
/scratchc/nrlab/wang04/ulyses_results_iteration/iteration_3_merge_below_3/lr_model/lr10/0.1-1_pairwise/lr_input.feat.cnv.tf.0.1-1_pairwise_roc_curve_csv/repeat_10_fold_5_metrics.csv	9	2	lr	(0.1, 1]	TF	F1 at 95% Specificity	0
/scratchc/nrlab/wang04/ulyses_results_iteration/iteration_3_merge_below_3/lr_model/lr10/0.1-1_pairwise/lr_input.feat.cnv.tf.0.1-1_pairwise_roc_curve_csv/repeat_10_fold_5_metrics.csv	9	3	lr	(0.1, 1]	TF	AUROC	1
/scratchc/nrlab/wang04/ulyses_results_iteration/iteration_3_merge_below_3/lr_model/lr10/0.1-1_pairwise/lr_input.feat.cnv.tf.0.1-1_pairwise_roc_curve_csv/repeat_10_fold_5_metrics.csv	9	3	lr	(0.1, 1]	TF	AUPRC	1
/scratchc/nrlab/wang04/ulyses_results_iteration/iteration_3_merge_below_3/lr_model/lr10/0.1-1_pairwise/lr_input.feat.cnv.tf.0.1-1_pairwise_roc_curve_csv/repeat_10_fold_5_metrics.csv	9	3	lr	(0.1, 1]	TF	Accuracy	1
/scratchc/nrlab/wang04/ulyses_results_iteration/iteration_3_merge_below_3/lr_model/lr10/0.1-1_pairwise/lr_input.feat.cnv.tf.0.1-1_pairwise_roc_curve_csv/repeat_10_fold_5_metrics.csv	9	3	lr	(0.1, 1]	TF	Sensitivity	1
/scratchc/nrlab/wang04/ulyses_results_iteration/iteration_3_merge_below_3/lr_model/lr10/0.1-1_pairwise/lr_input.feat.cnv.tf.0.1-1_pairwise_roc_curve_csv/repeat_10_fold_5_metrics.csv	9	3	lr	(0.1, 1]	TF	Specificity	1
/scratchc/nrlab/wang04/ulyses_results_iteration/iteration_3_merge_below_3/lr_model/lr10/0.1-1_pairwise/lr_input.feat.cnv.tf.0.1-1_pairwise_roc_curve_csv/repeat_10_fold_5_metrics.csv	9	3	lr	(0.1, 1]	TF	F1	1
/scratchc/nrlab/wang04/ulyses_results_iteration/iteration_3_merge_below_3/lr_model/lr10/0.1-1_pairwise/lr_input.feat.cnv.tf.0.1-1_pairwise_roc_curve_csv/repeat_10_fold_5_metrics.csv	9	3	lr	(0.1, 1]	TF	Sensitivity at 99% Specificity	0
/scratchc/nrlab/wang04/ulyses_results_iteration/iteration_3_merge_below_3/lr_model/lr10/0.1-1_pairwise/lr_input.feat.cnv.tf.0.1-1_pairwise_roc_curve_csv/repeat_10_fold_5_metrics.csv	9	3	lr	(0.1, 1]	TF	Accuracy at 99% Specificity	0.495
/scratchc/nrlab/wang04/ulyses_results_iteration/iteration_3_merge_below_3/lr_model/lr10/0.1-1_pairwise/lr_input.feat.cnv.tf.0.1-1_pairwise_roc_curve_csv/repeat_10_fold_5_metrics.csv	9	3	lr	(0.1, 1]	TF	F1 at 99% Specificity	0
/scratchc/nrlab/wang04/ulyses_results_iteration/iteration_3_merge_below_3/lr_model/lr10/0.1-1_pairwise/lr_input.feat.cnv.tf.0.1-1_pairwise_roc_curve_csv/repeat_10_fold_5_metrics.csv	9	3	lr	(0.1, 1]	TF	Sensitivity at 95% Specificity	0
/scratchc/nrlab/wang04/ulyses_results_iteration/iteration_3_merge_below_3/lr_model/lr10/0.1-1_pairwise/lr_input.feat.cnv.tf.0.1-1_pairwise_roc_curve_csv/repeat_10_fold_5_metrics.csv	9	3	lr	(0.1, 1]	TF	Accuracy at 95% Specificity	0.475
/scratchc/nrlab/wang04/ulyses_results_iteration/iteration_3_merge_below_3/lr_model/lr10/0.1-1_pairwise/lr_input.feat.cnv.tf.0.1-1_pairwise_roc_curve_csv/repeat_10_fold_5_metrics.csv	9	3	lr	(0.1, 1]	TF	F1 at 95% Specificity	0
/scratchc/nrlab/wang04/ulyses_results_iteration/iteration_3_merge_below_3/lr_model/lr10/0.1-1_pairwise/lr_input.feat.cnv.tf.0.1-1_pairwise_roc_curve_csv/repeat_10_fold_5_metrics.csv	9	4	lr	(0.1, 1]	TF	AUROC	1
/scratchc/nrlab/wang04/ulyses_results_iteration/iteration_3_merge_below_3/lr_model/lr10/0.1-1_pairwise/lr_input.feat.cnv.tf.0.1-1_pairwise_roc_curve_csv/repeat_10_fold_5_metrics.csv	9	4	lr	(0.1, 1]	TF	AUPRC	1
/scratchc/nrlab/wang04/ulyses_results_iteration/iteration_3_merge_below_3/lr_model/lr10/0.1-1_pairwise/lr_input.feat.cnv.tf.0.1-1_pairwise_roc_curve_csv/repeat_10_fold_5_metrics.csv	9	4	lr	(0.1, 1]	TF	Accuracy	1
/scratchc/nrlab/wang04/ulyses_results_iteration/iteration_3_merge_below_3/lr_model/lr10/0.1-1_pairwise/lr_input.feat.cnv.tf.0.1-1_pairwise_roc_curve_csv/repeat_10_fold_5_metrics.csv	9	4	lr	(0.1, 1]	TF	Sensitivity	1
/scratchc/nrlab/wang04/ulyses_results_iteration/iteration_3_merge_below_3/lr_model/lr10/0.1-1_pairwise/lr_input.feat.cnv.tf.0.1-1_pairwise_roc_curve_csv/repeat_10_fold_5_metrics.csv	9	4	lr	(0.1, 1]	TF	Specificity	1
/scratchc/nrlab/wang04/ulyses_results_iteration/iteration_3_merge_below_3/lr_model/lr10/0.1-1_pairwise/lr_input.feat.cnv.tf.0.1-1_pairwise_roc_curve_csv/repeat_10_fold_5_metrics.csv	9	4	lr	(0.1, 1]	TF	F1	1
/scratchc/nrlab/wang04/ulyses_results_iteration/iteration_3_merge_below_3/lr_model/lr10/0.1-1_pairwise/lr_input.feat.cnv.tf.0.1-1_pairwise_roc_curve_csv/repeat_10_fold_5_metrics.csv	9	4	lr	(0.1, 1]	TF	Sensitivity at 99% Specificity	0
/scratchc/nrlab/wang04/ulyses_results_iteration/iteration_3_merge_below_3/lr_model/lr10/0.1-1_pairwise/lr_input.feat.cnv.tf.0.1-1_pairwise_roc_curve_csv/repeat_10_fold_5_metrics.csv	9	4	lr	(0.1, 1]	TF	Accuracy at 99% Specificity	0.495
/scratchc/nrlab/wang04/ulyses_results_iteration/iteration_3_merge_below_3/lr_model/lr10/0.1-1_pairwise/lr_input.feat.cnv.tf.0.1-1_pairwise_roc_curve_csv/repeat_10_fold_5_metrics.csv	9	4	lr	(0.1, 1]	TF	F1 at 99% Specificity	0
/scratchc/nrlab/wang04/ulyses_results_iteration/iteration_3_merge_below_3/lr_model/lr10/0.1-1_pairwise/lr_input.feat.cnv.tf.0.1-1_pairwise_roc_curve_csv/repeat_10_fold_5_metrics.csv	9	4	lr	(0.1, 1]	TF	Sensitivity at 95% Specificity	0
/scratchc/nrlab/wang04/ulyses_results_iteration/iteration_3_merge_below_3/lr_model/lr10/0.1-1_pairwise/lr_input.feat.cnv.tf.0.1-1_pairwise_roc_curve_csv/repeat_10_fold_5_metrics.csv	9	4	lr	(0.1, 1]	TF	Accuracy at 95% Specificity	0.475
/scratchc/nrlab/wang04/ulyses_results_iteration/iteration_3_merge_below_3/lr_model/lr10/0.1-1_pairwise/lr_input.feat.cnv.tf.0.1-1_pairwise_roc_curve_csv/repeat_10_fold_5_metrics.csv	9	4	lr	(0.1, 1]	TF	F1 at 95% Specificity	0
/scratchc/nrlab/wang04/ulyses_results_iteration/iteration_3_merge_below_3/lr_model/lr10/0.1-1_pairwise/lr_input.feat.cnv.tf.0.1-1_pairwise_roc_curve_csv/repeat_10_fold_5_metrics.csv	9	5	lr	(0.1, 1]	TF	AUROC	1
/scratchc/nrlab/wang04/ulyses_results_iteration/iteration_3_merge_below_3/lr_model/lr10/0.1-1_pairwise/lr_input.feat.cnv.tf.0.1-1_pairwise_roc_curve_csv/repeat_10_fold_5_metrics.csv	9	5	lr	(0.1, 1]	TF	AUPRC	1
/scratchc/nrlab/wang04/ulyses_results_iteration/iteration_3_merge_below_3/lr_model/lr10/0.1-1_pairwise/lr_input.feat.cnv.tf.0.1-1_pairwise_roc_curve_csv/repeat_10_fold_5_metrics.csv	9	5	lr	(0.1, 1]	TF	Accuracy	1
/scratchc/nrlab/wang04/ulyses_results_iteration/iteration_3_merge_below_3/lr_model/lr10/0.1-1_pairwise/lr_input.feat.cnv.tf.0.1-1_pairwise_roc_curve_csv/repeat_10_fold_5_metrics.csv	9	5	lr	(0.1, 1]	TF	Sensitivity	1
/scratchc/nrlab/wang04/ulyses_results_iteration/iteration_3_merge_below_3/lr_model/lr10/0.1-1_pairwise/lr_input.feat.cnv.tf.0.1-1_pairwise_roc_curve_csv/repeat_10_fold_5_metrics.csv	9	5	lr	(0.1, 1]	TF	Specificity	1
/scratchc/nrlab/wang04/ulyses_results_iteration/iteration_3_merge_below_3/lr_model/lr10/0.1-1_pairwise/lr_input.feat.cnv.tf.0.1-1_pairwise_roc_curve_csv/repeat_10_fold_5_metrics.csv	9	5	lr	(0.1, 1]	TF	F1	1
/scratchc/nrlab/wang04/ulyses_results_iteration/iteration_3_merge_below_3/lr_model/lr10/0.1-1_pairwise/lr_input.feat.cnv.tf.0.1-1_pairwise_roc_curve_csv/repeat_10_fold_5_metrics.csv	9	5	lr	(0.1, 1]	TF	Sensitivity at 99% Specificity	0
/scratchc/nrlab/wang04/ulyses_results_iteration/iteration_3_merge_below_3/lr_model/lr10/0.1-1_pairwise/lr_input.feat.cnv.tf.0.1-1_pairwise_roc_curve_csv/repeat_10_fold_5_metrics.csv	9	5	lr	(0.1, 1]	TF	Accuracy at 99% Specificity	0.495
/scratchc/nrlab/wang04/ulyses_results_iteration/iteration_3_merge_below_3/lr_model/lr10/0.1-1_pairwise/lr_input.feat.cnv.tf.0.1-1_pairwise_roc_curve_csv/repeat_10_fold_5_metrics.csv	9	5	lr	(0.1, 1]	TF	F1 at 99% Specificity	0
/scratchc/nrlab/wang04/ulyses_results_iteration/iteration_3_merge_below_3/lr_model/lr10/0.1-1_pairwise/lr_input.feat.cnv.tf.0.1-1_pairwise_roc_curve_csv/repeat_10_fold_5_metrics.csv	9	5	lr	(0.1, 1]	TF	Sensitivity at 95% Specificity	0
/scratchc/nrlab/wang04/ulyses_results_iteration/iteration_3_merge_below_3/lr_model/lr10/0.1-1_pairwise/lr_input.feat.cnv.tf.0.1-1_pairwise_roc_curve_csv/repeat_10_fold_5_metrics.csv	9	5	lr	(0.1, 1]	TF	Accuracy at 95% Specificity	0.475
/scratchc/nrlab/wang04/ulyses_results_iteration/iteration_3_merge_below_3/lr_model/lr10/0.1-1_pairwise/lr_input.feat.cnv.tf.0.1-1_pairwise_roc_curve_csv/repeat_10_fold_5_metrics.csv	9	5	lr	(0.1, 1]	TF	F1 at 95% Specificity	0
/scratchc/nrlab/wang04/ulyses_results_iteration/iteration_3_merge_below_3/lr_model/lr10/0.1-1_pairwise/lr_input.feat.cnv.tf.0.1-1_pairwise_roc_curve_csv/repeat_10_fold_5_metrics.csv	10	1	lr	(0.1, 1]	TF	AUROC	1
/scratchc/nrlab/wang04/ulyses_results_iteration/iteration_3_merge_below_3/lr_model/lr10/0.1-1_pairwise/lr_input.feat.cnv.tf.0.1-1_pairwise_roc_curve_csv/repeat_10_fold_5_metrics.csv	10	1	lr	(0.1, 1]	TF	AUPRC	1
/scratchc/nrlab/wang04/ulyses_results_iteration/iteration_3_merge_below_3/lr_model/lr10/0.1-1_pairwise/lr_input.feat.cnv.tf.0.1-1_pairwise_roc_curve_csv/repeat_10_fold_5_metrics.csv	10	1	lr	(0.1, 1]	TF	Accuracy	1
/scratchc/nrlab/wang04/ulyses_results_iteration/iteration_3_merge_below_3/lr_model/lr10/0.1-1_pairwise/lr_input.feat.cnv.tf.0.1-1_pairwise_roc_curve_csv/repeat_10_fold_5_metrics.csv	10	1	lr	(0.1, 1]	TF	Sensitivity	1
/scratchc/nrlab/wang04/ulyses_results_iteration/iteration_3_merge_below_3/lr_model/lr10/0.1-1_pairwise/lr_input.feat.cnv.tf.0.1-1_pairwise_roc_curve_csv/repeat_10_fold_5_metrics.csv	10	1	lr	(0.1, 1]	TF	Specificity	1
/scratchc/nrlab/wang04/ulyses_results_iteration/iteration_3_merge_below_3/lr_model/lr10/0.1-1_pairwise/lr_input.feat.cnv.tf.0.1-1_pairwise_roc_curve_csv/repeat_10_fold_5_metrics.csv	10	1	lr	(0.1, 1]	TF	F1	1
/scratchc/nrlab/wang04/ulyses_results_iteration/iteration_3_merge_below_3/lr_model/lr10/0.1-1_pairwise/lr_input.feat.cnv.tf.0.1-1_pairwise_roc_curve_csv/repeat_10_fold_5_metrics.csv	10	1	lr	(0.1, 1]	TF	Sensitivity at 99% Specificity	0
/scratchc/nrlab/wang04/ulyses_results_iteration/iteration_3_merge_below_3/lr_model/lr10/0.1-1_pairwise/lr_input.feat.cnv.tf.0.1-1_pairwise_roc_curve_csv/repeat_10_fold_5_metrics.csv	10	1	lr	(0.1, 1]	TF	Accuracy at 99% Specificity	0.495
/scratchc/nrlab/wang04/ulyses_results_iteration/iteration_3_merge_below_3/lr_model/lr10/0.1-1_pairwise/lr_input.feat.cnv.tf.0.1-1_pairwise_roc_curve_csv/repeat_10_fold_5_metrics.csv	10	1	lr	(0.1, 1]	TF	F1 at 99% Specificity	0
/scratchc/nrlab/wang04/ulyses_results_iteration/iteration_3_merge_below_3/lr_model/lr10/0.1-1_pairwise/lr_input.feat.cnv.tf.0.1-1_pairwise_roc_curve_csv/repeat_10_fold_5_metrics.csv	10	1	lr	(0.1, 1]	TF	Sensitivity at 95% Specificity	0
/scratchc/nrlab/wang04/ulyses_results_iteration/iteration_3_merge_below_3/lr_model/lr10/0.1-1_pairwise/lr_input.feat.cnv.tf.0.1-1_pairwise_roc_curve_csv/repeat_10_fold_5_metrics.csv	10	1	lr	(0.1, 1]	TF	Accuracy at 95% Specificity	0.475
/scratchc/nrlab/wang04/ulyses_results_iteration/iteration_3_merge_below_3/lr_model/lr10/0.1-1_pairwise/lr_input.feat.cnv.tf.0.1-1_pairwise_roc_curve_csv/repeat_10_fold_5_metrics.csv	10	1	lr	(0.1, 1]	TF	F1 at 95% Specificity	0
/scratchc/nrlab/wang04/ulyses_results_iteration/iteration_3_merge_below_3/lr_model/lr10/0.1-1_pairwise/lr_input.feat.cnv.tf.0.1-1_pairwise_roc_curve_csv/repeat_10_fold_5_metrics.csv	10	2	lr	(0.1, 1]	TF	AUROC	1
/scratchc/nrlab/wang04/ulyses_results_iteration/iteration_3_merge_below_3/lr_model/lr10/0.1-1_pairwise/lr_input.feat.cnv.tf.0.1-1_pairwise_roc_curve_csv/repeat_10_fold_5_metrics.csv	10	2	lr	(0.1, 1]	TF	AUPRC	1
/scratchc/nrlab/wang04/ulyses_results_iteration/iteration_3_merge_below_3/lr_model/lr10/0.1-1_pairwise/lr_input.feat.cnv.tf.0.1-1_pairwise_roc_curve_csv/repeat_10_fold_5_metrics.csv	10	2	lr	(0.1, 1]	TF	Accuracy	1
/scratchc/nrlab/wang04/ulyses_results_iteration/iteration_3_merge_below_3/lr_model/lr10/0.1-1_pairwise/lr_input.feat.cnv.tf.0.1-1_pairwise_roc_curve_csv/repeat_10_fold_5_metrics.csv	10	2	lr	(0.1, 1]	TF	Sensitivity	1
/scratchc/nrlab/wang04/ulyses_results_iteration/iteration_3_merge_below_3/lr_model/lr10/0.1-1_pairwise/lr_input.feat.cnv.tf.0.1-1_pairwise_roc_curve_csv/repeat_10_fold_5_metrics.csv	10	2	lr	(0.1, 1]	TF	Specificity	1
/scratchc/nrlab/wang04/ulyses_results_iteration/iteration_3_merge_below_3/lr_model/lr10/0.1-1_pairwise/lr_input.feat.cnv.tf.0.1-1_pairwise_roc_curve_csv/repeat_10_fold_5_metrics.csv	10	2	lr	(0.1, 1]	TF	F1	1
/scratchc/nrlab/wang04/ulyses_results_iteration/iteration_3_merge_below_3/lr_model/lr10/0.1-1_pairwise/lr_input.feat.cnv.tf.0.1-1_pairwise_roc_curve_csv/repeat_10_fold_5_metrics.csv	10	2	lr	(0.1, 1]	TF	Sensitivity at 99% Specificity	0
/scratchc/nrlab/wang04/ulyses_results_iteration/iteration_3_merge_below_3/lr_model/lr10/0.1-1_pairwise/lr_input.feat.cnv.tf.0.1-1_pairwise_roc_curve_csv/repeat_10_fold_5_metrics.csv	10	2	lr	(0.1, 1]	TF	Accuracy at 99% Specificity	0.495
/scratchc/nrlab/wang04/ulyses_results_iteration/iteration_3_merge_below_3/lr_model/lr10/0.1-1_pairwise/lr_input.feat.cnv.tf.0.1-1_pairwise_roc_curve_csv/repeat_10_fold_5_metrics.csv	10	2	lr	(0.1, 1]	TF	F1 at 99% Specificity	0
/scratchc/nrlab/wang04/ulyses_results_iteration/iteration_3_merge_below_3/lr_model/lr10/0.1-1_pairwise/lr_input.feat.cnv.tf.0.1-1_pairwise_roc_curve_csv/repeat_10_fold_5_metrics.csv	10	2	lr	(0.1, 1]	TF	Sensitivity at 95% Specificity	0
/scratchc/nrlab/wang04/ulyses_results_iteration/iteration_3_merge_below_3/lr_model/lr10/0.1-1_pairwise/lr_input.feat.cnv.tf.0.1-1_pairwise_roc_curve_csv/repeat_10_fold_5_metrics.csv	10	2	lr	(0.1, 1]	TF	Accuracy at 95% Specificity	0.475
/scratchc/nrlab/wang04/ulyses_results_iteration/iteration_3_merge_below_3/lr_model/lr10/0.1-1_pairwise/lr_input.feat.cnv.tf.0.1-1_pairwise_roc_curve_csv/repeat_10_fold_5_metrics.csv	10	2	lr	(0.1, 1]	TF	F1 at 95% Specificity	0
/scratchc/nrlab/wang04/ulyses_results_iteration/iteration_3_merge_below_3/lr_model/lr10/0.1-1_pairwise/lr_input.feat.cnv.tf.0.1-1_pairwise_roc_curve_csv/repeat_10_fold_5_metrics.csv	10	3	lr	(0.1, 1]	TF	AUROC	1
/scratchc/nrlab/wang04/ulyses_results_iteration/iteration_3_merge_below_3/lr_model/lr10/0.1-1_pairwise/lr_input.feat.cnv.tf.0.1-1_pairwise_roc_curve_csv/repeat_10_fold_5_metrics.csv	10	3	lr	(0.1, 1]	TF	AUPRC	1
/scratchc/nrlab/wang04/ulyses_results_iteration/iteration_3_merge_below_3/lr_model/lr10/0.1-1_pairwise/lr_input.feat.cnv.tf.0.1-1_pairwise_roc_curve_csv/repeat_10_fold_5_metrics.csv	10	3	lr	(0.1, 1]	TF	Accuracy	1
/scratchc/nrlab/wang04/ulyses_results_iteration/iteration_3_merge_below_3/lr_model/lr10/0.1-1_pairwise/lr_input.feat.cnv.tf.0.1-1_pairwise_roc_curve_csv/repeat_10_fold_5_metrics.csv	10	3	lr	(0.1, 1]	TF	Sensitivity	1
/scratchc/nrlab/wang04/ulyses_results_iteration/iteration_3_merge_below_3/lr_model/lr10/0.1-1_pairwise/lr_input.feat.cnv.tf.0.1-1_pairwise_roc_curve_csv/repeat_10_fold_5_metrics.csv	10	3	lr	(0.1, 1]	TF	Specificity	1
/scratchc/nrlab/wang04/ulyses_results_iteration/iteration_3_merge_below_3/lr_model/lr10/0.1-1_pairwise/lr_input.feat.cnv.tf.0.1-1_pairwise_roc_curve_csv/repeat_10_fold_5_metrics.csv	10	3	lr	(0.1, 1]	TF	F1	1
/scratchc/nrlab/wang04/ulyses_results_iteration/iteration_3_merge_below_3/lr_model/lr10/0.1-1_pairwise/lr_input.feat.cnv.tf.0.1-1_pairwise_roc_curve_csv/repeat_10_fold_5_metrics.csv	10	3	lr	(0.1, 1]	TF	Sensitivity at 99% Specificity	0
/scratchc/nrlab/wang04/ulyses_results_iteration/iteration_3_merge_below_3/lr_model/lr10/0.1-1_pairwise/lr_input.feat.cnv.tf.0.1-1_pairwise_roc_curve_csv/repeat_10_fold_5_metrics.csv	10	3	lr	(0.1, 1]	TF	Accuracy at 99% Specificity	0.495
/scratchc/nrlab/wang04/ulyses_results_iteration/iteration_3_merge_below_3/lr_model/lr10/0.1-1_pairwise/lr_input.feat.cnv.tf.0.1-1_pairwise_roc_curve_csv/repeat_10_fold_5_metrics.csv	10	3	lr	(0.1, 1]	TF	F1 at 99% Specificity	0
/scratchc/nrlab/wang04/ulyses_results_iteration/iteration_3_merge_below_3/lr_model/lr10/0.1-1_pairwise/lr_input.feat.cnv.tf.0.1-1_pairwise_roc_curve_csv/repeat_10_fold_5_metrics.csv	10	3	lr	(0.1, 1]	TF	Sensitivity at 95% Specificity	0
/scratchc/nrlab/wang04/ulyses_results_iteration/iteration_3_merge_below_3/lr_model/lr10/0.1-1_pairwise/lr_input.feat.cnv.tf.0.1-1_pairwise_roc_curve_csv/repeat_10_fold_5_metrics.csv	10	3	lr	(0.1, 1]	TF	Accuracy at 95% Specificity	0.475
/scratchc/nrlab/wang04/ulyses_results_iteration/iteration_3_merge_below_3/lr_model/lr10/0.1-1_pairwise/lr_input.feat.cnv.tf.0.1-1_pairwise_roc_curve_csv/repeat_10_fold_5_metrics.csv	10	3	lr	(0.1, 1]	TF	F1 at 95% Specificity	0
/scratchc/nrlab/wang04/ulyses_results_iteration/iteration_3_merge_below_3/lr_model/lr10/0.1-1_pairwise/lr_input.feat.cnv.tf.0.1-1_pairwise_roc_curve_csv/repeat_10_fold_5_metrics.csv	10	4	lr	(0.1, 1]	TF	AUROC	1
/scratchc/nrlab/wang04/ulyses_results_iteration/iteration_3_merge_below_3/lr_model/lr10/0.1-1_pairwise/lr_input.feat.cnv.tf.0.1-1_pairwise_roc_curve_csv/repeat_10_fold_5_metrics.csv	10	4	lr	(0.1, 1]	TF	AUPRC	1
/scratchc/nrlab/wang04/ulyses_results_iteration/iteration_3_merge_below_3/lr_model/lr10/0.1-1_pairwise/lr_input.feat.cnv.tf.0.1-1_pairwise_roc_curve_csv/repeat_10_fold_5_metrics.csv	10	4	lr	(0.1, 1]	TF	Accuracy	1
/scratchc/nrlab/wang04/ulyses_results_iteration/iteration_3_merge_below_3/lr_model/lr10/0.1-1_pairwise/lr_input.feat.cnv.tf.0.1-1_pairwise_roc_curve_csv/repeat_10_fold_5_metrics.csv	10	4	lr	(0.1, 1]	TF	Sensitivity	1
/scratchc/nrlab/wang04/ulyses_results_iteration/iteration_3_merge_below_3/lr_model/lr10/0.1-1_pairwise/lr_input.feat.cnv.tf.0.1-1_pairwise_roc_curve_csv/repeat_10_fold_5_metrics.csv	10	4	lr	(0.1, 1]	TF	Specificity	1
/scratchc/nrlab/wang04/ulyses_results_iteration/iteration_3_merge_below_3/lr_model/lr10/0.1-1_pairwise/lr_input.feat.cnv.tf.0.1-1_pairwise_roc_curve_csv/repeat_10_fold_5_metrics.csv	10	4	lr	(0.1, 1]	TF	F1	1
/scratchc/nrlab/wang04/ulyses_results_iteration/iteration_3_merge_below_3/lr_model/lr10/0.1-1_pairwise/lr_input.feat.cnv.tf.0.1-1_pairwise_roc_curve_csv/repeat_10_fold_5_metrics.csv	10	4	lr	(0.1, 1]	TF	Sensitivity at 99% Specificity	0
/scratchc/nrlab/wang04/ulyses_results_iteration/iteration_3_merge_below_3/lr_model/lr10/0.1-1_pairwise/lr_input.feat.cnv.tf.0.1-1_pairwise_roc_curve_csv/repeat_10_fold_5_metrics.csv	10	4	lr	(0.1, 1]	TF	Accuracy at 99% Specificity	0.495
/scratchc/nrlab/wang04/ulyses_results_iteration/iteration_3_merge_below_3/lr_model/lr10/0.1-1_pairwise/lr_input.feat.cnv.tf.0.1-1_pairwise_roc_curve_csv/repeat_10_fold_5_metrics.csv	10	4	lr	(0.1, 1]	TF	F1 at 99% Specificity	0
/scratchc/nrlab/wang04/ulyses_results_iteration/iteration_3_merge_below_3/lr_model/lr10/0.1-1_pairwise/lr_input.feat.cnv.tf.0.1-1_pairwise_roc_curve_csv/repeat_10_fold_5_metrics.csv	10	4	lr	(0.1, 1]	TF	Sensitivity at 95% Specificity	0
/scratchc/nrlab/wang04/ulyses_results_iteration/iteration_3_merge_below_3/lr_model/lr10/0.1-1_pairwise/lr_input.feat.cnv.tf.0.1-1_pairwise_roc_curve_csv/repeat_10_fold_5_metrics.csv	10	4	lr	(0.1, 1]	TF	Accuracy at 95% Specificity	0.475
/scratchc/nrlab/wang04/ulyses_results_iteration/iteration_3_merge_below_3/lr_model/lr10/0.1-1_pairwise/lr_input.feat.cnv.tf.0.1-1_pairwise_roc_curve_csv/repeat_10_fold_5_metrics.csv	10	4	lr	(0.1, 1]	TF	F1 at 95% Specificity	0
/scratchc/nrlab/wang04/ulyses_results_iteration/iteration_3_merge_below_3/lr_model/lr10/0.1-1_pairwise/lr_input.feat.cnv.tf.0.1-1_pairwise_roc_curve_csv/repeat_10_fold_5_metrics.csv	10	5	lr	(0.1, 1]	TF	AUROC	1
/scratchc/nrlab/wang04/ulyses_results_iteration/iteration_3_merge_below_3/lr_model/lr10/0.1-1_pairwise/lr_input.feat.cnv.tf.0.1-1_pairwise_roc_curve_csv/repeat_10_fold_5_metrics.csv	10	5	lr	(0.1, 1]	TF	AUPRC	1
/scratchc/nrlab/wang04/ulyses_results_iteration/iteration_3_merge_below_3/lr_model/lr10/0.1-1_pairwise/lr_input.feat.cnv.tf.0.1-1_pairwise_roc_curve_csv/repeat_10_fold_5_metrics.csv	10	5	lr	(0.1, 1]	TF	Accuracy	1
/scratchc/nrlab/wang04/ulyses_results_iteration/iteration_3_merge_below_3/lr_model/lr10/0.1-1_pairwise/lr_input.feat.cnv.tf.0.1-1_pairwise_roc_curve_csv/repeat_10_fold_5_metrics.csv	10	5	lr	(0.1, 1]	TF	Sensitivity	1
/scratchc/nrlab/wang04/ulyses_results_iteration/iteration_3_merge_below_3/lr_model/lr10/0.1-1_pairwise/lr_input.feat.cnv.tf.0.1-1_pairwise_roc_curve_csv/repeat_10_fold_5_metrics.csv	10	5	lr	(0.1, 1]	TF	Specificity	1
/scratchc/nrlab/wang04/ulyses_results_iteration/iteration_3_merge_below_3/lr_model/lr10/0.1-1_pairwise/lr_input.feat.cnv.tf.0.1-1_pairwise_roc_curve_csv/repeat_10_fold_5_metrics.csv	10	5	lr	(0.1, 1]	TF	F1	1
/scratchc/nrlab/wang04/ulyses_results_iteration/iteration_3_merge_below_3/lr_model/lr10/0.1-1_pairwise/lr_input.feat.cnv.tf.0.1-1_pairwise_roc_curve_csv/repeat_10_fold_5_metrics.csv	10	5	lr	(0.1, 1]	TF	Sensitivity at 99% Specificity	0
/scratchc/nrlab/wang04/ulyses_results_iteration/iteration_3_merge_below_3/lr_model/lr10/0.1-1_pairwise/lr_input.feat.cnv.tf.0.1-1_pairwise_roc_curve_csv/repeat_10_fold_5_metrics.csv	10	5	lr	(0.1, 1]	TF	Accuracy at 99% Specificity	0.495
/scratchc/nrlab/wang04/ulyses_results_iteration/iteration_3_merge_below_3/lr_model/lr10/0.1-1_pairwise/lr_input.feat.cnv.tf.0.1-1_pairwise_roc_curve_csv/repeat_10_fold_5_metrics.csv	10	5	lr	(0.1, 1]	TF	F1 at 99% Specificity	0
/scratchc/nrlab/wang04/ulyses_results_iteration/iteration_3_merge_below_3/lr_model/lr10/0.1-1_pairwise/lr_input.feat.cnv.tf.0.1-1_pairwise_roc_curve_csv/repeat_10_fold_5_metrics.csv	10	5	lr	(0.1, 1]	TF	Sensitivity at 95% Specificity	0
/scratchc/nrlab/wang04/ulyses_results_iteration/iteration_3_merge_below_3/lr_model/lr10/0.1-1_pairwise/lr_input.feat.cnv.tf.0.1-1_pairwise_roc_curve_csv/repeat_10_fold_5_metrics.csv	10	5	lr	(0.1, 1]	TF	Accuracy at 95% Specificity	0.475
/scratchc/nrlab/wang04/ulyses_results_iteration/iteration_3_merge_below_3/lr_model/lr10/0.1-1_pairwise/lr_input.feat.cnv.tf.0.1-1_pairwise_roc_curve_csv/repeat_10_fold_5_metrics.csv	10	5	lr	(0.1, 1]	TF	F1 at 95% Specificity	0
/scratchc/nrlab/wang04/ulyses_results_iteration/iteration_3_merge_below_3/lr_model/lr10/all/lr_input.feat.cnv.tf.all_roc_curve_csv/repeat_10_fold_5_metrics.csv	1	1	lr	all	TF	AUROC	0.668545
/scratchc/nrlab/wang04/ulyses_results_iteration/iteration_3_merge_below_3/lr_model/lr10/all/lr_input.feat.cnv.tf.all_roc_curve_csv/repeat_10_fold_5_metrics.csv	1	1	lr	all	TF	AUPRC	0.883416
/scratchc/nrlab/wang04/ulyses_results_iteration/iteration_3_merge_below_3/lr_model/lr10/all/lr_input.feat.cnv.tf.all_roc_curve_csv/repeat_10_fold_5_metrics.csv	1	1	lr	all	TF	Accuracy	0.566802
/scratchc/nrlab/wang04/ulyses_results_iteration/iteration_3_merge_below_3/lr_model/lr10/all/lr_input.feat.cnv.tf.all_roc_curve_csv/repeat_10_fold_5_metrics.csv	1	1	lr	all	TF	Sensitivity	0.431694
/scratchc/nrlab/wang04/ulyses_results_iteration/iteration_3_merge_below_3/lr_model/lr10/all/lr_input.feat.cnv.tf.all_roc_curve_csv/repeat_10_fold_5_metrics.csv	1	1	lr	all	TF	Specificity	0.953125
/scratchc/nrlab/wang04/ulyses_results_iteration/iteration_3_merge_below_3/lr_model/lr10/all/lr_input.feat.cnv.tf.all_roc_curve_csv/repeat_10_fold_5_metrics.csv	1	1	lr	all	TF	F1	0.596226
/scratchc/nrlab/wang04/ulyses_results_iteration/iteration_3_merge_below_3/lr_model/lr10/all/lr_input.feat.cnv.tf.all_roc_curve_csv/repeat_10_fold_5_metrics.csv	1	1	lr	all	TF	Sensitivity at 99% Specificity	0.371585
/scratchc/nrlab/wang04/ulyses_results_iteration/iteration_3_merge_below_3/lr_model/lr10/all/lr_input.feat.cnv.tf.all_roc_curve_csv/repeat_10_fold_5_metrics.csv	1	1	lr	all	TF	Accuracy at 99% Specificity	0.680792
/scratchc/nrlab/wang04/ulyses_results_iteration/iteration_3_merge_below_3/lr_model/lr10/all/lr_input.feat.cnv.tf.all_roc_curve_csv/repeat_10_fold_5_metrics.csv	1	1	lr	all	TF	F1 at 99% Specificity	0.541833
/scratchc/nrlab/wang04/ulyses_results_iteration/iteration_3_merge_below_3/lr_model/lr10/all/lr_input.feat.cnv.tf.all_roc_curve_csv/repeat_10_fold_5_metrics.csv	1	1	lr	all	TF	Sensitivity at 95% Specificity	0.404372
/scratchc/nrlab/wang04/ulyses_results_iteration/iteration_3_merge_below_3/lr_model/lr10/all/lr_input.feat.cnv.tf.all_roc_curve_csv/repeat_10_fold_5_metrics.csv	1	1	lr	all	TF	Accuracy at 95% Specificity	0.662342
/scratchc/nrlab/wang04/ulyses_results_iteration/iteration_3_merge_below_3/lr_model/lr10/all/lr_input.feat.cnv.tf.all_roc_curve_csv/repeat_10_fold_5_metrics.csv	1	1	lr	all	TF	F1 at 95% Specificity	0.571429
/scratchc/nrlab/wang04/ulyses_results_iteration/iteration_3_merge_below_3/lr_model/lr10/all/lr_input.feat.cnv.tf.all_roc_curve_csv/repeat_10_fold_5_metrics.csv	1	2	lr	all	TF	AUROC	0.671642
/scratchc/nrlab/wang04/ulyses_results_iteration/iteration_3_merge_below_3/lr_model/lr10/all/lr_input.feat.cnv.tf.all_roc_curve_csv/repeat_10_fold_5_metrics.csv	1	2	lr	all	TF	AUPRC	0.866586
/scratchc/nrlab/wang04/ulyses_results_iteration/iteration_3_merge_below_3/lr_model/lr10/all/lr_input.feat.cnv.tf.all_roc_curve_csv/repeat_10_fold_5_metrics.csv	1	2	lr	all	TF	Accuracy	0.522267
/scratchc/nrlab/wang04/ulyses_results_iteration/iteration_3_merge_below_3/lr_model/lr10/all/lr_input.feat.cnv.tf.all_roc_curve_csv/repeat_10_fold_5_metrics.csv	1	2	lr	all	TF	Sensitivity	0.355556
/scratchc/nrlab/wang04/ulyses_results_iteration/iteration_3_merge_below_3/lr_model/lr10/all/lr_input.feat.cnv.tf.all_roc_curve_csv/repeat_10_fold_5_metrics.csv	1	2	lr	all	TF	Specificity	0.970149
/scratchc/nrlab/wang04/ulyses_results_iteration/iteration_3_merge_below_3/lr_model/lr10/all/lr_input.feat.cnv.tf.all_roc_curve_csv/repeat_10_fold_5_metrics.csv	1	2	lr	all	TF	F1	0.520325
/scratchc/nrlab/wang04/ulyses_results_iteration/iteration_3_merge_below_3/lr_model/lr10/all/lr_input.feat.cnv.tf.all_roc_curve_csv/repeat_10_fold_5_metrics.csv	1	2	lr	all	TF	Sensitivity at 99% Specificity	0.311111
/scratchc/nrlab/wang04/ulyses_results_iteration/iteration_3_merge_below_3/lr_model/lr10/all/lr_input.feat.cnv.tf.all_roc_curve_csv/repeat_10_fold_5_metrics.csv	1	2	lr	all	TF	Accuracy at 99% Specificity	0.650556
/scratchc/nrlab/wang04/ulyses_results_iteration/iteration_3_merge_below_3/lr_model/lr10/all/lr_input.feat.cnv.tf.all_roc_curve_csv/repeat_10_fold_5_metrics.csv	1	2	lr	all	TF	F1 at 99% Specificity	0.474576
/scratchc/nrlab/wang04/ulyses_results_iteration/iteration_3_merge_below_3/lr_model/lr10/all/lr_input.feat.cnv.tf.all_roc_curve_csv/repeat_10_fold_5_metrics.csv	1	2	lr	all	TF	Sensitivity at 95% Specificity	0.366667
/scratchc/nrlab/wang04/ulyses_results_iteration/iteration_3_merge_below_3/lr_model/lr10/all/lr_input.feat.cnv.tf.all_roc_curve_csv/repeat_10_fold_5_metrics.csv	1	2	lr	all	TF	Accuracy at 95% Specificity	0.637065
/scratchc/nrlab/wang04/ulyses_results_iteration/iteration_3_merge_below_3/lr_model/lr10/all/lr_input.feat.cnv.tf.all_roc_curve_csv/repeat_10_fold_5_metrics.csv	1	2	lr	all	TF	F1 at 95% Specificity	0.53012
/scratchc/nrlab/wang04/ulyses_results_iteration/iteration_3_merge_below_3/lr_model/lr10/all/lr_input.feat.cnv.tf.all_roc_curve_csv/repeat_10_fold_5_metrics.csv	1	3	lr	all	TF	AUROC	0.630321
/scratchc/nrlab/wang04/ulyses_results_iteration/iteration_3_merge_below_3/lr_model/lr10/all/lr_input.feat.cnv.tf.all_roc_curve_csv/repeat_10_fold_5_metrics.csv	1	3	lr	all	TF	AUPRC	0.870817
/scratchc/nrlab/wang04/ulyses_results_iteration/iteration_3_merge_below_3/lr_model/lr10/all/lr_input.feat.cnv.tf.all_roc_curve_csv/repeat_10_fold_5_metrics.csv	1	3	lr	all	TF	Accuracy	0.570281
/scratchc/nrlab/wang04/ulyses_results_iteration/iteration_3_merge_below_3/lr_model/lr10/all/lr_input.feat.cnv.tf.all_roc_curve_csv/repeat_10_fold_5_metrics.csv	1	3	lr	all	TF	Sensitivity	0.427027
/scratchc/nrlab/wang04/ulyses_results_iteration/iteration_3_merge_below_3/lr_model/lr10/all/lr_input.feat.cnv.tf.all_roc_curve_csv/repeat_10_fold_5_metrics.csv	1	3	lr	all	TF	Specificity	0.984375
/scratchc/nrlab/wang04/ulyses_results_iteration/iteration_3_merge_below_3/lr_model/lr10/all/lr_input.feat.cnv.tf.all_roc_curve_csv/repeat_10_fold_5_metrics.csv	1	3	lr	all	TF	F1	0.596226
/scratchc/nrlab/wang04/ulyses_results_iteration/iteration_3_merge_below_3/lr_model/lr10/all/lr_input.feat.cnv.tf.all_roc_curve_csv/repeat_10_fold_5_metrics.csv	1	3	lr	all	TF	Sensitivity at 99% Specificity	0.405405
/scratchc/nrlab/wang04/ulyses_results_iteration/iteration_3_merge_below_3/lr_model/lr10/all/lr_input.feat.cnv.tf.all_roc_curve_csv/repeat_10_fold_5_metrics.csv	1	3	lr	all	TF	Accuracy at 99% Specificity	0.697703
/scratchc/nrlab/wang04/ulyses_results_iteration/iteration_3_merge_below_3/lr_model/lr10/all/lr_input.feat.cnv.tf.all_roc_curve_csv/repeat_10_fold_5_metrics.csv	1	3	lr	all	TF	F1 at 99% Specificity	0.576923
/scratchc/nrlab/wang04/ulyses_results_iteration/iteration_3_merge_below_3/lr_model/lr10/all/lr_input.feat.cnv.tf.all_roc_curve_csv/repeat_10_fold_5_metrics.csv	1	3	lr	all	TF	Sensitivity at 95% Specificity	0.432432
/scratchc/nrlab/wang04/ulyses_results_iteration/iteration_3_merge_below_3/lr_model/lr10/all/lr_input.feat.cnv.tf.all_roc_curve_csv/repeat_10_fold_5_metrics.csv	1	3	lr	all	TF	Accuracy at 95% Specificity	0.676372
/scratchc/nrlab/wang04/ulyses_results_iteration/iteration_3_merge_below_3/lr_model/lr10/all/lr_input.feat.cnv.tf.all_roc_curve_csv/repeat_10_fold_5_metrics.csv	1	3	lr	all	TF	F1 at 95% Specificity	0.599251
/scratchc/nrlab/wang04/ulyses_results_iteration/iteration_3_merge_below_3/lr_model/lr10/all/lr_input.feat.cnv.tf.all_roc_curve_csv/repeat_10_fold_5_metrics.csv	1	4	lr	all	TF	AUROC	0.629568
/scratchc/nrlab/wang04/ulyses_results_iteration/iteration_3_merge_below_3/lr_model/lr10/all/lr_input.feat.cnv.tf.all_roc_curve_csv/repeat_10_fold_5_metrics.csv	1	4	lr	all	TF	AUPRC	0.862481
/scratchc/nrlab/wang04/ulyses_results_iteration/iteration_3_merge_below_3/lr_model/lr10/all/lr_input.feat.cnv.tf.all_roc_curve_csv/repeat_10_fold_5_metrics.csv	1	4	lr	all	TF	Accuracy	0.522267
/scratchc/nrlab/wang04/ulyses_results_iteration/iteration_3_merge_below_3/lr_model/lr10/all/lr_input.feat.cnv.tf.all_roc_curve_csv/repeat_10_fold_5_metrics.csv	1	4	lr	all	TF	Sensitivity	0.398907
/scratchc/nrlab/wang04/ulyses_results_iteration/iteration_3_merge_below_3/lr_model/lr10/all/lr_input.feat.cnv.tf.all_roc_curve_csv/repeat_10_fold_5_metrics.csv	1	4	lr	all	TF	Specificity	0.875
/scratchc/nrlab/wang04/ulyses_results_iteration/iteration_3_merge_below_3/lr_model/lr10/all/lr_input.feat.cnv.tf.all_roc_curve_csv/repeat_10_fold_5_metrics.csv	1	4	lr	all	TF	F1	0.55303
/scratchc/nrlab/wang04/ulyses_results_iteration/iteration_3_merge_below_3/lr_model/lr10/all/lr_input.feat.cnv.tf.all_roc_curve_csv/repeat_10_fold_5_metrics.csv	1	4	lr	all	TF	Sensitivity at 99% Specificity	0.327869
/scratchc/nrlab/wang04/ulyses_results_iteration/iteration_3_merge_below_3/lr_model/lr10/all/lr_input.feat.cnv.tf.all_roc_curve_csv/repeat_10_fold_5_metrics.csv	1	4	lr	all	TF	Accuracy at 99% Specificity	0.658934
/scratchc/nrlab/wang04/ulyses_results_iteration/iteration_3_merge_below_3/lr_model/lr10/all/lr_input.feat.cnv.tf.all_roc_curve_csv/repeat_10_fold_5_metrics.csv	1	4	lr	all	TF	F1 at 99% Specificity	0.493827
/scratchc/nrlab/wang04/ulyses_results_iteration/iteration_3_merge_below_3/lr_model/lr10/all/lr_input.feat.cnv.tf.all_roc_curve_csv/repeat_10_fold_5_metrics.csv	1	4	lr	all	TF	Sensitivity at 95% Specificity	0.355191
/scratchc/nrlab/wang04/ulyses_results_iteration/iteration_3_merge_below_3/lr_model/lr10/all/lr_input.feat.cnv.tf.all_roc_curve_csv/repeat_10_fold_5_metrics.csv	1	4	lr	all	TF	Accuracy at 95% Specificity	0.63033
/scratchc/nrlab/wang04/ulyses_results_iteration/iteration_3_merge_below_3/lr_model/lr10/all/lr_input.feat.cnv.tf.all_roc_curve_csv/repeat_10_fold_5_metrics.csv	1	4	lr	all	TF	F1 at 95% Specificity	0.517928
/scratchc/nrlab/wang04/ulyses_results_iteration/iteration_3_merge_below_3/lr_model/lr10/all/lr_input.feat.cnv.tf.all_roc_curve_csv/repeat_10_fold_5_metrics.csv	1	5	lr	all	TF	AUROC	0.614934
/scratchc/nrlab/wang04/ulyses_results_iteration/iteration_3_merge_below_3/lr_model/lr10/all/lr_input.feat.cnv.tf.all_roc_curve_csv/repeat_10_fold_5_metrics.csv	1	5	lr	all	TF	AUPRC	0.84715
/scratchc/nrlab/wang04/ulyses_results_iteration/iteration_3_merge_below_3/lr_model/lr10/all/lr_input.feat.cnv.tf.all_roc_curve_csv/repeat_10_fold_5_metrics.csv	1	5	lr	all	TF	Accuracy	0.506073
/scratchc/nrlab/wang04/ulyses_results_iteration/iteration_3_merge_below_3/lr_model/lr10/all/lr_input.feat.cnv.tf.all_roc_curve_csv/repeat_10_fold_5_metrics.csv	1	5	lr	all	TF	Sensitivity	0.342541
/scratchc/nrlab/wang04/ulyses_results_iteration/iteration_3_merge_below_3/lr_model/lr10/all/lr_input.feat.cnv.tf.all_roc_curve_csv/repeat_10_fold_5_metrics.csv	1	5	lr	all	TF	Specificity	0.954545
/scratchc/nrlab/wang04/ulyses_results_iteration/iteration_3_merge_below_3/lr_model/lr10/all/lr_input.feat.cnv.tf.all_roc_curve_csv/repeat_10_fold_5_metrics.csv	1	5	lr	all	TF	F1	0.504065
/scratchc/nrlab/wang04/ulyses_results_iteration/iteration_3_merge_below_3/lr_model/lr10/all/lr_input.feat.cnv.tf.all_roc_curve_csv/repeat_10_fold_5_metrics.csv	1	5	lr	all	TF	Sensitivity at 99% Specificity	0.276243
/scratchc/nrlab/wang04/ulyses_results_iteration/iteration_3_merge_below_3/lr_model/lr10/all/lr_input.feat.cnv.tf.all_roc_curve_csv/repeat_10_fold_5_metrics.csv	1	5	lr	all	TF	Accuracy at 99% Specificity	0.633122
/scratchc/nrlab/wang04/ulyses_results_iteration/iteration_3_merge_below_3/lr_model/lr10/all/lr_input.feat.cnv.tf.all_roc_curve_csv/repeat_10_fold_5_metrics.csv	1	5	lr	all	TF	F1 at 99% Specificity	0.4329
/scratchc/nrlab/wang04/ulyses_results_iteration/iteration_3_merge_below_3/lr_model/lr10/all/lr_input.feat.cnv.tf.all_roc_curve_csv/repeat_10_fold_5_metrics.csv	1	5	lr	all	TF	Sensitivity at 95% Specificity	0.342541
/scratchc/nrlab/wang04/ulyses_results_iteration/iteration_3_merge_below_3/lr_model/lr10/all/lr_input.feat.cnv.tf.all_roc_curve_csv/repeat_10_fold_5_metrics.csv	1	5	lr	all	TF	Accuracy at 95% Specificity	0.631877
/scratchc/nrlab/wang04/ulyses_results_iteration/iteration_3_merge_below_3/lr_model/lr10/all/lr_input.feat.cnv.tf.all_roc_curve_csv/repeat_10_fold_5_metrics.csv	1	5	lr	all	TF	F1 at 95% Specificity	0.506122
/scratchc/nrlab/wang04/ulyses_results_iteration/iteration_3_merge_below_3/lr_model/lr10/all/lr_input.feat.cnv.tf.all_roc_curve_csv/repeat_10_fold_5_metrics.csv	2	1	lr	all	TF	AUROC	0.620177
/scratchc/nrlab/wang04/ulyses_results_iteration/iteration_3_merge_below_3/lr_model/lr10/all/lr_input.feat.cnv.tf.all_roc_curve_csv/repeat_10_fold_5_metrics.csv	2	1	lr	all	TF	AUPRC	0.859785
/scratchc/nrlab/wang04/ulyses_results_iteration/iteration_3_merge_below_3/lr_model/lr10/all/lr_input.feat.cnv.tf.all_roc_curve_csv/repeat_10_fold_5_metrics.csv	2	1	lr	all	TF	Accuracy	0.516129
/scratchc/nrlab/wang04/ulyses_results_iteration/iteration_3_merge_below_3/lr_model/lr10/all/lr_input.feat.cnv.tf.all_roc_curve_csv/repeat_10_fold_5_metrics.csv	2	1	lr	all	TF	Sensitivity	0.360656
/scratchc/nrlab/wang04/ulyses_results_iteration/iteration_3_merge_below_3/lr_model/lr10/all/lr_input.feat.cnv.tf.all_roc_curve_csv/repeat_10_fold_5_metrics.csv	2	1	lr	all	TF	Specificity	0.953846
/scratchc/nrlab/wang04/ulyses_results_iteration/iteration_3_merge_below_3/lr_model/lr10/all/lr_input.feat.cnv.tf.all_roc_curve_csv/repeat_10_fold_5_metrics.csv	2	1	lr	all	TF	F1	0.52381
/scratchc/nrlab/wang04/ulyses_results_iteration/iteration_3_merge_below_3/lr_model/lr10/all/lr_input.feat.cnv.tf.all_roc_curve_csv/repeat_10_fold_5_metrics.csv	2	1	lr	all	TF	Sensitivity at 99% Specificity	0
/scratchc/nrlab/wang04/ulyses_results_iteration/iteration_3_merge_below_3/lr_model/lr10/all/lr_input.feat.cnv.tf.all_roc_curve_csv/repeat_10_fold_5_metrics.csv	2	1	lr	all	TF	Accuracy at 99% Specificity	0.495
/scratchc/nrlab/wang04/ulyses_results_iteration/iteration_3_merge_below_3/lr_model/lr10/all/lr_input.feat.cnv.tf.all_roc_curve_csv/repeat_10_fold_5_metrics.csv	2	1	lr	all	TF	F1 at 99% Specificity	0
/scratchc/nrlab/wang04/ulyses_results_iteration/iteration_3_merge_below_3/lr_model/lr10/all/lr_input.feat.cnv.tf.all_roc_curve_csv/repeat_10_fold_5_metrics.csv	2	1	lr	all	TF	Sensitivity at 95% Specificity	0.360656
/scratchc/nrlab/wang04/ulyses_results_iteration/iteration_3_merge_below_3/lr_model/lr10/all/lr_input.feat.cnv.tf.all_roc_curve_csv/repeat_10_fold_5_metrics.csv	2	1	lr	all	TF	Accuracy at 95% Specificity	0.640712
/scratchc/nrlab/wang04/ulyses_results_iteration/iteration_3_merge_below_3/lr_model/lr10/all/lr_input.feat.cnv.tf.all_roc_curve_csv/repeat_10_fold_5_metrics.csv	2	1	lr	all	TF	F1 at 95% Specificity	0.525896
/scratchc/nrlab/wang04/ulyses_results_iteration/iteration_3_merge_below_3/lr_model/lr10/all/lr_input.feat.cnv.tf.all_roc_curve_csv/repeat_10_fold_5_metrics.csv	2	2	lr	all	TF	AUROC	0.697932
/scratchc/nrlab/wang04/ulyses_results_iteration/iteration_3_merge_below_3/lr_model/lr10/all/lr_input.feat.cnv.tf.all_roc_curve_csv/repeat_10_fold_5_metrics.csv	2	2	lr	all	TF	AUPRC	0.885015
/scratchc/nrlab/wang04/ulyses_results_iteration/iteration_3_merge_below_3/lr_model/lr10/all/lr_input.feat.cnv.tf.all_roc_curve_csv/repeat_10_fold_5_metrics.csv	2	2	lr	all	TF	Accuracy	0.562753
/scratchc/nrlab/wang04/ulyses_results_iteration/iteration_3_merge_below_3/lr_model/lr10/all/lr_input.feat.cnv.tf.all_roc_curve_csv/repeat_10_fold_5_metrics.csv	2	2	lr	all	TF	Sensitivity	0.425414
/scratchc/nrlab/wang04/ulyses_results_iteration/iteration_3_merge_below_3/lr_model/lr10/all/lr_input.feat.cnv.tf.all_roc_curve_csv/repeat_10_fold_5_metrics.csv	2	2	lr	all	TF	Specificity	0.939394
/scratchc/nrlab/wang04/ulyses_results_iteration/iteration_3_merge_below_3/lr_model/lr10/all/lr_input.feat.cnv.tf.all_roc_curve_csv/repeat_10_fold_5_metrics.csv	2	2	lr	all	TF	F1	0.587786
/scratchc/nrlab/wang04/ulyses_results_iteration/iteration_3_merge_below_3/lr_model/lr10/all/lr_input.feat.cnv.tf.all_roc_curve_csv/repeat_10_fold_5_metrics.csv	2	2	lr	all	TF	Sensitivity at 99% Specificity	0.342541
/scratchc/nrlab/wang04/ulyses_results_iteration/iteration_3_merge_below_3/lr_model/lr10/all/lr_input.feat.cnv.tf.all_roc_curve_csv/repeat_10_fold_5_metrics.csv	2	2	lr	all	TF	Accuracy at 99% Specificity	0.666271
/scratchc/nrlab/wang04/ulyses_results_iteration/iteration_3_merge_below_3/lr_model/lr10/all/lr_input.feat.cnv.tf.all_roc_curve_csv/repeat_10_fold_5_metrics.csv	2	2	lr	all	TF	F1 at 99% Specificity	0.510288
/scratchc/nrlab/wang04/ulyses_results_iteration/iteration_3_merge_below_3/lr_model/lr10/all/lr_input.feat.cnv.tf.all_roc_curve_csv/repeat_10_fold_5_metrics.csv	2	2	lr	all	TF	Sensitivity at 95% Specificity	0.425414
/scratchc/nrlab/wang04/ulyses_results_iteration/iteration_3_merge_below_3/lr_model/lr10/all/lr_input.feat.cnv.tf.all_roc_curve_csv/repeat_10_fold_5_metrics.csv	2	2	lr	all	TF	Accuracy at 95% Specificity	0.666116
/scratchc/nrlab/wang04/ulyses_results_iteration/iteration_3_merge_below_3/lr_model/lr10/all/lr_input.feat.cnv.tf.all_roc_curve_csv/repeat_10_fold_5_metrics.csv	2	2	lr	all	TF	F1 at 95% Specificity	0.590038
/scratchc/nrlab/wang04/ulyses_results_iteration/iteration_3_merge_below_3/lr_model/lr10/all/lr_input.feat.cnv.tf.all_roc_curve_csv/repeat_10_fold_5_metrics.csv	2	3	lr	all	TF	AUROC	0.602544
/scratchc/nrlab/wang04/ulyses_results_iteration/iteration_3_merge_below_3/lr_model/lr10/all/lr_input.feat.cnv.tf.all_roc_curve_csv/repeat_10_fold_5_metrics.csv	2	3	lr	all	TF	AUPRC	0.853058
/scratchc/nrlab/wang04/ulyses_results_iteration/iteration_3_merge_below_3/lr_model/lr10/all/lr_input.feat.cnv.tf.all_roc_curve_csv/repeat_10_fold_5_metrics.csv	2	3	lr	all	TF	Accuracy	0.526316
/scratchc/nrlab/wang04/ulyses_results_iteration/iteration_3_merge_below_3/lr_model/lr10/all/lr_input.feat.cnv.tf.all_roc_curve_csv/repeat_10_fold_5_metrics.csv	2	3	lr	all	TF	Sensitivity	0.377049
/scratchc/nrlab/wang04/ulyses_results_iteration/iteration_3_merge_below_3/lr_model/lr10/all/lr_input.feat.cnv.tf.all_roc_curve_csv/repeat_10_fold_5_metrics.csv	2	3	lr	all	TF	Specificity	0.953125
/scratchc/nrlab/wang04/ulyses_results_iteration/iteration_3_merge_below_3/lr_model/lr10/all/lr_input.feat.cnv.tf.all_roc_curve_csv/repeat_10_fold_5_metrics.csv	2	3	lr	all	TF	F1	0.541176
/scratchc/nrlab/wang04/ulyses_results_iteration/iteration_3_merge_below_3/lr_model/lr10/all/lr_input.feat.cnv.tf.all_roc_curve_csv/repeat_10_fold_5_metrics.csv	2	3	lr	all	TF	Sensitivity at 99% Specificity	0.300546
/scratchc/nrlab/wang04/ulyses_results_iteration/iteration_3_merge_below_3/lr_model/lr10/all/lr_input.feat.cnv.tf.all_roc_curve_csv/repeat_10_fold_5_metrics.csv	2	3	lr	all	TF	Accuracy at 99% Specificity	0.645273
/scratchc/nrlab/wang04/ulyses_results_iteration/iteration_3_merge_below_3/lr_model/lr10/all/lr_input.feat.cnv.tf.all_roc_curve_csv/repeat_10_fold_5_metrics.csv	2	3	lr	all	TF	F1 at 99% Specificity	0.462185
/scratchc/nrlab/wang04/ulyses_results_iteration/iteration_3_merge_below_3/lr_model/lr10/all/lr_input.feat.cnv.tf.all_roc_curve_csv/repeat_10_fold_5_metrics.csv	2	3	lr	all	TF	Sensitivity at 95% Specificity	0.333333
/scratchc/nrlab/wang04/ulyses_results_iteration/iteration_3_merge_below_3/lr_model/lr10/all/lr_input.feat.cnv.tf.all_roc_curve_csv/repeat_10_fold_5_metrics.csv	2	3	lr	all	TF	Accuracy at 95% Specificity	0.626823
/scratchc/nrlab/wang04/ulyses_results_iteration/iteration_3_merge_below_3/lr_model/lr10/all/lr_input.feat.cnv.tf.all_roc_curve_csv/repeat_10_fold_5_metrics.csv	2	3	lr	all	TF	F1 at 95% Specificity	0.495935
/scratchc/nrlab/wang04/ulyses_results_iteration/iteration_3_merge_below_3/lr_model/lr10/all/lr_input.feat.cnv.tf.all_roc_curve_csv/repeat_10_fold_5_metrics.csv	2	4	lr	all	TF	AUROC	0.668478
/scratchc/nrlab/wang04/ulyses_results_iteration/iteration_3_merge_below_3/lr_model/lr10/all/lr_input.feat.cnv.tf.all_roc_curve_csv/repeat_10_fold_5_metrics.csv	2	4	lr	all	TF	AUPRC	0.87824
/scratchc/nrlab/wang04/ulyses_results_iteration/iteration_3_merge_below_3/lr_model/lr10/all/lr_input.feat.cnv.tf.all_roc_curve_csv/repeat_10_fold_5_metrics.csv	2	4	lr	all	TF	Accuracy	0.54251
/scratchc/nrlab/wang04/ulyses_results_iteration/iteration_3_merge_below_3/lr_model/lr10/all/lr_input.feat.cnv.tf.all_roc_curve_csv/repeat_10_fold_5_metrics.csv	2	4	lr	all	TF	Sensitivity	0.402174
/scratchc/nrlab/wang04/ulyses_results_iteration/iteration_3_merge_below_3/lr_model/lr10/all/lr_input.feat.cnv.tf.all_roc_curve_csv/repeat_10_fold_5_metrics.csv	2	4	lr	all	TF	Specificity	0.952381
/scratchc/nrlab/wang04/ulyses_results_iteration/iteration_3_merge_below_3/lr_model/lr10/all/lr_input.feat.cnv.tf.all_roc_curve_csv/repeat_10_fold_5_metrics.csv	2	4	lr	all	TF	F1	0.56705
/scratchc/nrlab/wang04/ulyses_results_iteration/iteration_3_merge_below_3/lr_model/lr10/all/lr_input.feat.cnv.tf.all_roc_curve_csv/repeat_10_fold_5_metrics.csv	2	4	lr	all	TF	Sensitivity at 99% Specificity	0.342391
/scratchc/nrlab/wang04/ulyses_results_iteration/iteration_3_merge_below_3/lr_model/lr10/all/lr_input.feat.cnv.tf.all_roc_curve_csv/repeat_10_fold_5_metrics.csv	2	4	lr	all	TF	Accuracy at 99% Specificity	0.666196
/scratchc/nrlab/wang04/ulyses_results_iteration/iteration_3_merge_below_3/lr_model/lr10/all/lr_input.feat.cnv.tf.all_roc_curve_csv/repeat_10_fold_5_metrics.csv	2	4	lr	all	TF	F1 at 99% Specificity	0.510121
/scratchc/nrlab/wang04/ulyses_results_iteration/iteration_3_merge_below_3/lr_model/lr10/all/lr_input.feat.cnv.tf.all_roc_curve_csv/repeat_10_fold_5_metrics.csv	2	4	lr	all	TF	Sensitivity at 95% Specificity	0.369565
/scratchc/nrlab/wang04/ulyses_results_iteration/iteration_3_merge_below_3/lr_model/lr10/all/lr_input.feat.cnv.tf.all_roc_curve_csv/repeat_10_fold_5_metrics.csv	2	4	lr	all	TF	Accuracy at 95% Specificity	0.644703
/scratchc/nrlab/wang04/ulyses_results_iteration/iteration_3_merge_below_3/lr_model/lr10/all/lr_input.feat.cnv.tf.all_roc_curve_csv/repeat_10_fold_5_metrics.csv	2	4	lr	all	TF	F1 at 95% Specificity	0.535433
/scratchc/nrlab/wang04/ulyses_results_iteration/iteration_3_merge_below_3/lr_model/lr10/all/lr_input.feat.cnv.tf.all_roc_curve_csv/repeat_10_fold_5_metrics.csv	2	5	lr	all	TF	AUROC	0.620393
/scratchc/nrlab/wang04/ulyses_results_iteration/iteration_3_merge_below_3/lr_model/lr10/all/lr_input.feat.cnv.tf.all_roc_curve_csv/repeat_10_fold_5_metrics.csv	2	5	lr	all	TF	AUPRC	0.853839
/scratchc/nrlab/wang04/ulyses_results_iteration/iteration_3_merge_below_3/lr_model/lr10/all/lr_input.feat.cnv.tf.all_roc_curve_csv/repeat_10_fold_5_metrics.csv	2	5	lr	all	TF	Accuracy	0.532258
/scratchc/nrlab/wang04/ulyses_results_iteration/iteration_3_merge_below_3/lr_model/lr10/all/lr_input.feat.cnv.tf.all_roc_curve_csv/repeat_10_fold_5_metrics.csv	2	5	lr	all	TF	Sensitivity	0.381215
/scratchc/nrlab/wang04/ulyses_results_iteration/iteration_3_merge_below_3/lr_model/lr10/all/lr_input.feat.cnv.tf.all_roc_curve_csv/repeat_10_fold_5_metrics.csv	2	5	lr	all	TF	Specificity	0.940299
/scratchc/nrlab/wang04/ulyses_results_iteration/iteration_3_merge_below_3/lr_model/lr10/all/lr_input.feat.cnv.tf.all_roc_curve_csv/repeat_10_fold_5_metrics.csv	2	5	lr	all	TF	F1	0.543307
/scratchc/nrlab/wang04/ulyses_results_iteration/iteration_3_merge_below_3/lr_model/lr10/all/lr_input.feat.cnv.tf.all_roc_curve_csv/repeat_10_fold_5_metrics.csv	2	5	lr	all	TF	Sensitivity at 99% Specificity	0
/scratchc/nrlab/wang04/ulyses_results_iteration/iteration_3_merge_below_3/lr_model/lr10/all/lr_input.feat.cnv.tf.all_roc_curve_csv/repeat_10_fold_5_metrics.csv	2	5	lr	all	TF	Accuracy at 99% Specificity	0.495
/scratchc/nrlab/wang04/ulyses_results_iteration/iteration_3_merge_below_3/lr_model/lr10/all/lr_input.feat.cnv.tf.all_roc_curve_csv/repeat_10_fold_5_metrics.csv	2	5	lr	all	TF	F1 at 99% Specificity	0
/scratchc/nrlab/wang04/ulyses_results_iteration/iteration_3_merge_below_3/lr_model/lr10/all/lr_input.feat.cnv.tf.all_roc_curve_csv/repeat_10_fold_5_metrics.csv	2	5	lr	all	TF	Sensitivity at 95% Specificity	0.364641
/scratchc/nrlab/wang04/ulyses_results_iteration/iteration_3_merge_below_3/lr_model/lr10/all/lr_input.feat.cnv.tf.all_roc_curve_csv/repeat_10_fold_5_metrics.csv	2	5	lr	all	TF	Accuracy at 95% Specificity	0.643141
/scratchc/nrlab/wang04/ulyses_results_iteration/iteration_3_merge_below_3/lr_model/lr10/all/lr_input.feat.cnv.tf.all_roc_curve_csv/repeat_10_fold_5_metrics.csv	2	5	lr	all	TF	F1 at 95% Specificity	0.53012
/scratchc/nrlab/wang04/ulyses_results_iteration/iteration_3_merge_below_3/lr_model/lr10/all/lr_input.feat.cnv.tf.all_roc_curve_csv/repeat_10_fold_5_metrics.csv	3	1	lr	all	TF	AUROC	0.656677
/scratchc/nrlab/wang04/ulyses_results_iteration/iteration_3_merge_below_3/lr_model/lr10/all/lr_input.feat.cnv.tf.all_roc_curve_csv/repeat_10_fold_5_metrics.csv	3	1	lr	all	TF	AUPRC	0.877268
/scratchc/nrlab/wang04/ulyses_results_iteration/iteration_3_merge_below_3/lr_model/lr10/all/lr_input.feat.cnv.tf.all_roc_curve_csv/repeat_10_fold_5_metrics.csv	3	1	lr	all	TF	Accuracy	0.572581
/scratchc/nrlab/wang04/ulyses_results_iteration/iteration_3_merge_below_3/lr_model/lr10/all/lr_input.feat.cnv.tf.all_roc_curve_csv/repeat_10_fold_5_metrics.csv	3	1	lr	all	TF	Sensitivity	0.417582
/scratchc/nrlab/wang04/ulyses_results_iteration/iteration_3_merge_below_3/lr_model/lr10/all/lr_input.feat.cnv.tf.all_roc_curve_csv/repeat_10_fold_5_metrics.csv	3	1	lr	all	TF	Specificity	1
/scratchc/nrlab/wang04/ulyses_results_iteration/iteration_3_merge_below_3/lr_model/lr10/all/lr_input.feat.cnv.tf.all_roc_curve_csv/repeat_10_fold_5_metrics.csv	3	1	lr	all	TF	F1	0.589147
/scratchc/nrlab/wang04/ulyses_results_iteration/iteration_3_merge_below_3/lr_model/lr10/all/lr_input.feat.cnv.tf.all_roc_curve_csv/repeat_10_fold_5_metrics.csv	3	1	lr	all	TF	Sensitivity at 99% Specificity	0.434066
/scratchc/nrlab/wang04/ulyses_results_iteration/iteration_3_merge_below_3/lr_model/lr10/all/lr_input.feat.cnv.tf.all_roc_curve_csv/repeat_10_fold_5_metrics.csv	3	1	lr	all	TF	Accuracy at 99% Specificity	0.712033
/scratchc/nrlab/wang04/ulyses_results_iteration/iteration_3_merge_below_3/lr_model/lr10/all/lr_input.feat.cnv.tf.all_roc_curve_csv/repeat_10_fold_5_metrics.csv	3	1	lr	all	TF	F1 at 99% Specificity	0.605364
/scratchc/nrlab/wang04/ulyses_results_iteration/iteration_3_merge_below_3/lr_model/lr10/all/lr_input.feat.cnv.tf.all_roc_curve_csv/repeat_10_fold_5_metrics.csv	3	1	lr	all	TF	Sensitivity at 95% Specificity	0.445055
/scratchc/nrlab/wang04/ulyses_results_iteration/iteration_3_merge_below_3/lr_model/lr10/all/lr_input.feat.cnv.tf.all_roc_curve_csv/repeat_10_fold_5_metrics.csv	3	1	lr	all	TF	Accuracy at 95% Specificity	0.675937
/scratchc/nrlab/wang04/ulyses_results_iteration/iteration_3_merge_below_3/lr_model/lr10/all/lr_input.feat.cnv.tf.all_roc_curve_csv/repeat_10_fold_5_metrics.csv	3	1	lr	all	TF	F1 at 95% Specificity	0.609023
/scratchc/nrlab/wang04/ulyses_results_iteration/iteration_3_merge_below_3/lr_model/lr10/all/lr_input.feat.cnv.tf.all_roc_curve_csv/repeat_10_fold_5_metrics.csv	3	2	lr	all	TF	AUROC	0.604107
/scratchc/nrlab/wang04/ulyses_results_iteration/iteration_3_merge_below_3/lr_model/lr10/all/lr_input.feat.cnv.tf.all_roc_curve_csv/repeat_10_fold_5_metrics.csv	3	2	lr	all	TF	AUPRC	0.840213
/scratchc/nrlab/wang04/ulyses_results_iteration/iteration_3_merge_below_3/lr_model/lr10/all/lr_input.feat.cnv.tf.all_roc_curve_csv/repeat_10_fold_5_metrics.csv	3	2	lr	all	TF	Accuracy	0.508065
/scratchc/nrlab/wang04/ulyses_results_iteration/iteration_3_merge_below_3/lr_model/lr10/all/lr_input.feat.cnv.tf.all_roc_curve_csv/repeat_10_fold_5_metrics.csv	3	2	lr	all	TF	Sensitivity	0.359116
/scratchc/nrlab/wang04/ulyses_results_iteration/iteration_3_merge_below_3/lr_model/lr10/all/lr_input.feat.cnv.tf.all_roc_curve_csv/repeat_10_fold_5_metrics.csv	3	2	lr	all	TF	Specificity	0.910448
/scratchc/nrlab/wang04/ulyses_results_iteration/iteration_3_merge_below_3/lr_model/lr10/all/lr_input.feat.cnv.tf.all_roc_curve_csv/repeat_10_fold_5_metrics.csv	3	2	lr	all	TF	F1	0.515873
/scratchc/nrlab/wang04/ulyses_results_iteration/iteration_3_merge_below_3/lr_model/lr10/all/lr_input.feat.cnv.tf.all_roc_curve_csv/repeat_10_fold_5_metrics.csv	3	2	lr	all	TF	Sensitivity at 99% Specificity	0.303867
/scratchc/nrlab/wang04/ulyses_results_iteration/iteration_3_merge_below_3/lr_model/lr10/all/lr_input.feat.cnv.tf.all_roc_curve_csv/repeat_10_fold_5_metrics.csv	3	2	lr	all	TF	Accuracy at 99% Specificity	0.646934
/scratchc/nrlab/wang04/ulyses_results_iteration/iteration_3_merge_below_3/lr_model/lr10/all/lr_input.feat.cnv.tf.all_roc_curve_csv/repeat_10_fold_5_metrics.csv	3	2	lr	all	TF	F1 at 99% Specificity	0.466102
/scratchc/nrlab/wang04/ulyses_results_iteration/iteration_3_merge_below_3/lr_model/lr10/all/lr_input.feat.cnv.tf.all_roc_curve_csv/repeat_10_fold_5_metrics.csv	3	2	lr	all	TF	Sensitivity at 95% Specificity	0.325967
/scratchc/nrlab/wang04/ulyses_results_iteration/iteration_3_merge_below_3/lr_model/lr10/all/lr_input.feat.cnv.tf.all_roc_curve_csv/repeat_10_fold_5_metrics.csv	3	2	lr	all	TF	Accuracy at 95% Specificity	0.623804
/scratchc/nrlab/wang04/ulyses_results_iteration/iteration_3_merge_below_3/lr_model/lr10/all/lr_input.feat.cnv.tf.all_roc_curve_csv/repeat_10_fold_5_metrics.csv	3	2	lr	all	TF	F1 at 95% Specificity	0.487603
/scratchc/nrlab/wang04/ulyses_results_iteration/iteration_3_merge_below_3/lr_model/lr10/all/lr_input.feat.cnv.tf.all_roc_curve_csv/repeat_10_fold_5_metrics.csv	3	3	lr	all	TF	AUROC	0.636153
/scratchc/nrlab/wang04/ulyses_results_iteration/iteration_3_merge_below_3/lr_model/lr10/all/lr_input.feat.cnv.tf.all_roc_curve_csv/repeat_10_fold_5_metrics.csv	3	3	lr	all	TF	AUPRC	0.860066
/scratchc/nrlab/wang04/ulyses_results_iteration/iteration_3_merge_below_3/lr_model/lr10/all/lr_input.feat.cnv.tf.all_roc_curve_csv/repeat_10_fold_5_metrics.csv	3	3	lr	all	TF	Accuracy	0.54065
/scratchc/nrlab/wang04/ulyses_results_iteration/iteration_3_merge_below_3/lr_model/lr10/all/lr_input.feat.cnv.tf.all_roc_curve_csv/repeat_10_fold_5_metrics.csv	3	3	lr	all	TF	Sensitivity	0.377778
/scratchc/nrlab/wang04/ulyses_results_iteration/iteration_3_merge_below_3/lr_model/lr10/all/lr_input.feat.cnv.tf.all_roc_curve_csv/repeat_10_fold_5_metrics.csv	3	3	lr	all	TF	Specificity	0.984848
/scratchc/nrlab/wang04/ulyses_results_iteration/iteration_3_merge_below_3/lr_model/lr10/all/lr_input.feat.cnv.tf.all_roc_curve_csv/repeat_10_fold_5_metrics.csv	3	3	lr	all	TF	F1	0.546185
/scratchc/nrlab/wang04/ulyses_results_iteration/iteration_3_merge_below_3/lr_model/lr10/all/lr_input.feat.cnv.tf.all_roc_curve_csv/repeat_10_fold_5_metrics.csv	3	3	lr	all	TF	Sensitivity at 99% Specificity	0.35
/scratchc/nrlab/wang04/ulyses_results_iteration/iteration_3_merge_below_3/lr_model/lr10/all/lr_input.feat.cnv.tf.all_roc_curve_csv/repeat_10_fold_5_metrics.csv	3	3	lr	all	TF	Accuracy at 99% Specificity	0.67
/scratchc/nrlab/wang04/ulyses_results_iteration/iteration_3_merge_below_3/lr_model/lr10/all/lr_input.feat.cnv.tf.all_roc_curve_csv/repeat_10_fold_5_metrics.csv	3	3	lr	all	TF	F1 at 99% Specificity	0.518519
/scratchc/nrlab/wang04/ulyses_results_iteration/iteration_3_merge_below_3/lr_model/lr10/all/lr_input.feat.cnv.tf.all_roc_curve_csv/repeat_10_fold_5_metrics.csv	3	3	lr	all	TF	Sensitivity at 95% Specificity	0.383333
/scratchc/nrlab/wang04/ulyses_results_iteration/iteration_3_merge_below_3/lr_model/lr10/all/lr_input.feat.cnv.tf.all_roc_curve_csv/repeat_10_fold_5_metrics.csv	3	3	lr	all	TF	Accuracy at 95% Specificity	0.652273
/scratchc/nrlab/wang04/ulyses_results_iteration/iteration_3_merge_below_3/lr_model/lr10/all/lr_input.feat.cnv.tf.all_roc_curve_csv/repeat_10_fold_5_metrics.csv	3	3	lr	all	TF	F1 at 95% Specificity	0.549801
/scratchc/nrlab/wang04/ulyses_results_iteration/iteration_3_merge_below_3/lr_model/lr10/all/lr_input.feat.cnv.tf.all_roc_curve_csv/repeat_10_fold_5_metrics.csv	3	4	lr	all	TF	AUROC	0.647069
/scratchc/nrlab/wang04/ulyses_results_iteration/iteration_3_merge_below_3/lr_model/lr10/all/lr_input.feat.cnv.tf.all_roc_curve_csv/repeat_10_fold_5_metrics.csv	3	4	lr	all	TF	AUPRC	0.877386
/scratchc/nrlab/wang04/ulyses_results_iteration/iteration_3_merge_below_3/lr_model/lr10/all/lr_input.feat.cnv.tf.all_roc_curve_csv/repeat_10_fold_5_metrics.csv	3	4	lr	all	TF	Accuracy	0.53629
/scratchc/nrlab/wang04/ulyses_results_iteration/iteration_3_merge_below_3/lr_model/lr10/all/lr_input.feat.cnv.tf.all_roc_curve_csv/repeat_10_fold_5_metrics.csv	3	4	lr	all	TF	Sensitivity	0.413978
/scratchc/nrlab/wang04/ulyses_results_iteration/iteration_3_merge_below_3/lr_model/lr10/all/lr_input.feat.cnv.tf.all_roc_curve_csv/repeat_10_fold_5_metrics.csv	3	4	lr	all	TF	Specificity	0.903226
/scratchc/nrlab/wang04/ulyses_results_iteration/iteration_3_merge_below_3/lr_model/lr10/all/lr_input.feat.cnv.tf.all_roc_curve_csv/repeat_10_fold_5_metrics.csv	3	4	lr	all	TF	F1	0.572491
/scratchc/nrlab/wang04/ulyses_results_iteration/iteration_3_merge_below_3/lr_model/lr10/all/lr_input.feat.cnv.tf.all_roc_curve_csv/repeat_10_fold_5_metrics.csv	3	4	lr	all	TF	Sensitivity at 99% Specificity	0
/scratchc/nrlab/wang04/ulyses_results_iteration/iteration_3_merge_below_3/lr_model/lr10/all/lr_input.feat.cnv.tf.all_roc_curve_csv/repeat_10_fold_5_metrics.csv	3	4	lr	all	TF	Accuracy at 99% Specificity	0.495
/scratchc/nrlab/wang04/ulyses_results_iteration/iteration_3_merge_below_3/lr_model/lr10/all/lr_input.feat.cnv.tf.all_roc_curve_csv/repeat_10_fold_5_metrics.csv	3	4	lr	all	TF	F1 at 99% Specificity	0
/scratchc/nrlab/wang04/ulyses_results_iteration/iteration_3_merge_below_3/lr_model/lr10/all/lr_input.feat.cnv.tf.all_roc_curve_csv/repeat_10_fold_5_metrics.csv	3	4	lr	all	TF	Sensitivity at 95% Specificity	0.376344
/scratchc/nrlab/wang04/ulyses_results_iteration/iteration_3_merge_below_3/lr_model/lr10/all/lr_input.feat.cnv.tf.all_roc_curve_csv/repeat_10_fold_5_metrics.csv	3	4	lr	all	TF	Accuracy at 95% Specificity	0.647849
/scratchc/nrlab/wang04/ulyses_results_iteration/iteration_3_merge_below_3/lr_model/lr10/all/lr_input.feat.cnv.tf.all_roc_curve_csv/repeat_10_fold_5_metrics.csv	3	4	lr	all	TF	F1 at 95% Specificity	0.542636
/scratchc/nrlab/wang04/ulyses_results_iteration/iteration_3_merge_below_3/lr_model/lr10/all/lr_input.feat.cnv.tf.all_roc_curve_csv/repeat_10_fold_5_metrics.csv	3	5	lr	all	TF	AUROC	0.670765
/scratchc/nrlab/wang04/ulyses_results_iteration/iteration_3_merge_below_3/lr_model/lr10/all/lr_input.feat.cnv.tf.all_roc_curve_csv/repeat_10_fold_5_metrics.csv	3	5	lr	all	TF	AUPRC	0.876901
/scratchc/nrlab/wang04/ulyses_results_iteration/iteration_3_merge_below_3/lr_model/lr10/all/lr_input.feat.cnv.tf.all_roc_curve_csv/repeat_10_fold_5_metrics.csv	3	5	lr	all	TF	Accuracy	0.510121
/scratchc/nrlab/wang04/ulyses_results_iteration/iteration_3_merge_below_3/lr_model/lr10/all/lr_input.feat.cnv.tf.all_roc_curve_csv/repeat_10_fold_5_metrics.csv	3	5	lr	all	TF	Sensitivity	0.355191
/scratchc/nrlab/wang04/ulyses_results_iteration/iteration_3_merge_below_3/lr_model/lr10/all/lr_input.feat.cnv.tf.all_roc_curve_csv/repeat_10_fold_5_metrics.csv	3	5	lr	all	TF	Specificity	0.953125
/scratchc/nrlab/wang04/ulyses_results_iteration/iteration_3_merge_below_3/lr_model/lr10/all/lr_input.feat.cnv.tf.all_roc_curve_csv/repeat_10_fold_5_metrics.csv	3	5	lr	all	TF	F1	0.517928
/scratchc/nrlab/wang04/ulyses_results_iteration/iteration_3_merge_below_3/lr_model/lr10/all/lr_input.feat.cnv.tf.all_roc_curve_csv/repeat_10_fold_5_metrics.csv	3	5	lr	all	TF	Sensitivity at 99% Specificity	0.273224
/scratchc/nrlab/wang04/ulyses_results_iteration/iteration_3_merge_below_3/lr_model/lr10/all/lr_input.feat.cnv.tf.all_roc_curve_csv/repeat_10_fold_5_metrics.csv	3	5	lr	all	TF	Accuracy at 99% Specificity	0.631612
/scratchc/nrlab/wang04/ulyses_results_iteration/iteration_3_merge_below_3/lr_model/lr10/all/lr_input.feat.cnv.tf.all_roc_curve_csv/repeat_10_fold_5_metrics.csv	3	5	lr	all	TF	F1 at 99% Specificity	0.429185
/scratchc/nrlab/wang04/ulyses_results_iteration/iteration_3_merge_below_3/lr_model/lr10/all/lr_input.feat.cnv.tf.all_roc_curve_csv/repeat_10_fold_5_metrics.csv	3	5	lr	all	TF	Sensitivity at 95% Specificity	0.333333
/scratchc/nrlab/wang04/ulyses_results_iteration/iteration_3_merge_below_3/lr_model/lr10/all/lr_input.feat.cnv.tf.all_roc_curve_csv/repeat_10_fold_5_metrics.csv	3	5	lr	all	TF	Accuracy at 95% Specificity	0.626823
/scratchc/nrlab/wang04/ulyses_results_iteration/iteration_3_merge_below_3/lr_model/lr10/all/lr_input.feat.cnv.tf.all_roc_curve_csv/repeat_10_fold_5_metrics.csv	3	5	lr	all	TF	F1 at 95% Specificity	0.495935
/scratchc/nrlab/wang04/ulyses_results_iteration/iteration_3_merge_below_3/lr_model/lr10/all/lr_input.feat.cnv.tf.all_roc_curve_csv/repeat_10_fold_5_metrics.csv	4	1	lr	all	TF	AUROC	0.683515
/scratchc/nrlab/wang04/ulyses_results_iteration/iteration_3_merge_below_3/lr_model/lr10/all/lr_input.feat.cnv.tf.all_roc_curve_csv/repeat_10_fold_5_metrics.csv	4	1	lr	all	TF	AUPRC	0.881842
/scratchc/nrlab/wang04/ulyses_results_iteration/iteration_3_merge_below_3/lr_model/lr10/all/lr_input.feat.cnv.tf.all_roc_curve_csv/repeat_10_fold_5_metrics.csv	4	1	lr	all	TF	Accuracy	0.554217
/scratchc/nrlab/wang04/ulyses_results_iteration/iteration_3_merge_below_3/lr_model/lr10/all/lr_input.feat.cnv.tf.all_roc_curve_csv/repeat_10_fold_5_metrics.csv	4	1	lr	all	TF	Sensitivity	0.409836
/scratchc/nrlab/wang04/ulyses_results_iteration/iteration_3_merge_below_3/lr_model/lr10/all/lr_input.feat.cnv.tf.all_roc_curve_csv/repeat_10_fold_5_metrics.csv	4	1	lr	all	TF	Specificity	0.954545
/scratchc/nrlab/wang04/ulyses_results_iteration/iteration_3_merge_below_3/lr_model/lr10/all/lr_input.feat.cnv.tf.all_roc_curve_csv/repeat_10_fold_5_metrics.csv	4	1	lr	all	TF	F1	0.574713
/scratchc/nrlab/wang04/ulyses_results_iteration/iteration_3_merge_below_3/lr_model/lr10/all/lr_input.feat.cnv.tf.all_roc_curve_csv/repeat_10_fold_5_metrics.csv	4	1	lr	all	TF	Sensitivity at 99% Specificity	0.333333
/scratchc/nrlab/wang04/ulyses_results_iteration/iteration_3_merge_below_3/lr_model/lr10/all/lr_input.feat.cnv.tf.all_roc_curve_csv/repeat_10_fold_5_metrics.csv	4	1	lr	all	TF	Accuracy at 99% Specificity	0.661667
/scratchc/nrlab/wang04/ulyses_results_iteration/iteration_3_merge_below_3/lr_model/lr10/all/lr_input.feat.cnv.tf.all_roc_curve_csv/repeat_10_fold_5_metrics.csv	4	1	lr	all	TF	F1 at 99% Specificity	0.5
/scratchc/nrlab/wang04/ulyses_results_iteration/iteration_3_merge_below_3/lr_model/lr10/all/lr_input.feat.cnv.tf.all_roc_curve_csv/repeat_10_fold_5_metrics.csv	4	1	lr	all	TF	Sensitivity at 95% Specificity	0.387978
/scratchc/nrlab/wang04/ulyses_results_iteration/iteration_3_merge_below_3/lr_model/lr10/all/lr_input.feat.cnv.tf.all_roc_curve_csv/repeat_10_fold_5_metrics.csv	4	1	lr	all	TF	Accuracy at 95% Specificity	0.654595
/scratchc/nrlab/wang04/ulyses_results_iteration/iteration_3_merge_below_3/lr_model/lr10/all/lr_input.feat.cnv.tf.all_roc_curve_csv/repeat_10_fold_5_metrics.csv	4	1	lr	all	TF	F1 at 95% Specificity	0.554688
/scratchc/nrlab/wang04/ulyses_results_iteration/iteration_3_merge_below_3/lr_model/lr10/all/lr_input.feat.cnv.tf.all_roc_curve_csv/repeat_10_fold_5_metrics.csv	4	2	lr	all	TF	AUROC	0.605231
/scratchc/nrlab/wang04/ulyses_results_iteration/iteration_3_merge_below_3/lr_model/lr10/all/lr_input.feat.cnv.tf.all_roc_curve_csv/repeat_10_fold_5_metrics.csv	4	2	lr	all	TF	AUPRC	0.861595
/scratchc/nrlab/wang04/ulyses_results_iteration/iteration_3_merge_below_3/lr_model/lr10/all/lr_input.feat.cnv.tf.all_roc_curve_csv/repeat_10_fold_5_metrics.csv	4	2	lr	all	TF	Accuracy	0.534413
/scratchc/nrlab/wang04/ulyses_results_iteration/iteration_3_merge_below_3/lr_model/lr10/all/lr_input.feat.cnv.tf.all_roc_curve_csv/repeat_10_fold_5_metrics.csv	4	2	lr	all	TF	Sensitivity	0.4
/scratchc/nrlab/wang04/ulyses_results_iteration/iteration_3_merge_below_3/lr_model/lr10/all/lr_input.feat.cnv.tf.all_roc_curve_csv/repeat_10_fold_5_metrics.csv	4	2	lr	all	TF	Specificity	0.935484
/scratchc/nrlab/wang04/ulyses_results_iteration/iteration_3_merge_below_3/lr_model/lr10/all/lr_input.feat.cnv.tf.all_roc_curve_csv/repeat_10_fold_5_metrics.csv	4	2	lr	all	TF	F1	0.562738
/scratchc/nrlab/wang04/ulyses_results_iteration/iteration_3_merge_below_3/lr_model/lr10/all/lr_input.feat.cnv.tf.all_roc_curve_csv/repeat_10_fold_5_metrics.csv	4	2	lr	all	TF	Sensitivity at 99% Specificity	0.345946
[truncated: 401 more rows]

## Sheet: STATS_xgb_x1-x6
ichorcna_strat	feat	.metric	mean	median	sd	ci_95_lower	ci_95_upper	sem_lower	sem_upper
[0, 0.03]	All	AUROC	0.877876	0.879401	0.0224828	0.871089	0.884027	0.874696	0.881055
[0, 0.03]	All	AUPRC	0.92154	0.920247	0.0182731	0.916937	0.926556	0.918956	0.924124
[0, 0.03]	All	Sensitivity	0.840724	0.841121	0.028978	0.832243	0.848881	0.836626	0.844822
[0, 0.03]	All	Specificity	0.754233	0.757576	0.0387106	0.742458	0.764656	0.748759	0.759708
[0, 0.03]	All	F1	0.844864	0.84337	0.0184258	0.83954	0.850016	0.842258	0.84747
[0, 0.03]	All	Accuracy	0.808006	0.80814	0.0218716	0.80224	0.814043	0.804913	0.811099
[0, 0.03]	Length	AUROC	0.873023	0.874866	0.0234999	0.866644	0.879415	0.8697	0.876347
[0, 0.03]	Length	AUPRC	0.906869	0.905637	0.0242549	0.899926	0.913772	0.903439	0.910299
[0, 0.03]	Length	Sensitivity	0.823948	0.82938	0.0307549	0.816104	0.831907	0.819599	0.828298
[0, 0.03]	Length	Specificity	0.764942	0.776119	0.046609	0.751949	0.778393	0.758351	0.771534
[0, 0.03]	Length	F1	0.837842	0.839166	0.0221198	0.831411	0.843954	0.834713	0.84097
[0, 0.03]	Length	Accuracy	0.801631	0.802326	0.0262678	0.794397	0.808787	0.797916	0.805346
[truncated: 132 more rows]

## Sheet: RAW_xgb_x1-x6
id	repeat	fold	model_name	ichorcna_strat	feat	.metric	.estimate
[truncated: 14,400 more rows]

[truncated: 5 more sheets: STATS_xgb_all_feat, RAW_xgb_all_feat, STATS_cnn_c1-c5, RAW_cnn_c1-c5, locked model scores]
